# Supplementary material for: Potent acyl-CoA synthetase 10 inhibitors kill Plasmodium falciparum by disrupting triglyceride formation
Source: Nat Commun. 2023 Mar 16;14:1455. doi: 10.1038/s41467-023-36921-2 (PMC10020447; doi:10.1038/s41467-023-36921-2)
Supplement: Supplementary file 4 — Supplementary Dataset 1 [file 41467_2023_36921_MOESM4_ESM.xlsx]

## Sheet: Sheet1
All EC50 values and statistics for MMV019719, MMV665924, and MMV897615 drug assays
	MMV019719				MMV665924				MMV897615
	EC50 [nM] (a)	STDEV	N	Fold change to 3D7	EC50 [nM] (a)	STDEV	N	Fold change to 3D7	EC50 [nM] (b)	STDEV	N	Fold change to 3D7	selected with
3D7	90.6	12.38	4	na	340.5	73.21	4	na	52.9088	8.66762	4	na	na		legend:
ACS10 M300I	213.9	87.57	3	2.4	2505****	598.7	3	7.4					MMV665924		na	not applicable
ACS11 D648Y	308.1****	30.62	6	3.4	1394****	314.8	6	4.1					MMV665924		nd	not done
ACS11 E668K	302.1****	41.24	6	3.3	1276***	337.7	6	3.7					MMV665924		(a)	ANOVA	Dunnett post test compared to 3D7
ACS11 F387V	217.1*	39.91	6	2.4	819.5	219.9	6	2.4					MMV019719		(b)	two-sided unpaired Student's t Test compared to 3D7
CRISPR M300I E1	243.1**	59.28	5	2.7	3423****	369.3	5	10.1	141.3***	22.0873	4	2.7	na		(c)	ANOVA	Dunnet post test compared to PolD
CRISPR E668K B2	294.8****	57	6	3.3	1271***	150.6	6	3.7					na		(d)	two-sided unpaired Student's t Test between Malawi isolates
CRISPR F387V B1	225.6**	106.2	6	2.5	958.5*	273.3	6	2.8					na		(e)	two-sided unpaired Student's t Test between YFP 50nM aTc and KD at 50nM aTc
															(f)	two-sided unpaired Student's t Test between 50nM aTC and low or no aTc
	EC50 [nM] (c)	STDEV	N	Fold change to polD	EC50 [nM] (c)	STDEV	N	Fold change to PolD	EC50 [nM] (c)	STDEV	N	Fold change to polD	selected with		(g)	fold change to YFP cKD at 50nM aTc
PolD	156.6	22.6	4	na	1359.3	141.9	4	na	39.63	3.34	3	na	na		(h)	fold change to 50nM aTc of the same line
ACS10 A268D F1-D1	18.2	4.2	4	-8.6	1537.8	202.2	4	1.13132	305.9**	2.7	3	7.7	MMV897615		"-"	If tfold change was less than one the (negative) reciprocal is listed
ACS10 F427L F1-A9	3147.8****	388.5	4	20.1	7359.8****	958.4	4	5.4144	741.7****	120.15	3	18.7	MMV897615
ACS10 A268V F1-B5	320.4	41.3	4	2	570.9	65.2	4	-2.38098	600.8****	77.12	3	15.2	MMV897615
Malawi	EC50 [nM]				EC50 [nM] (d)	STDEV	N	Fold change to M300 008 10B	EC50 [nM]
M300 008 10B	nd				675.8	131.3	3	na	nd
M300I 009 6D	nd				4911*	1987	3	7.3	nd
M300I 009 1G	nd				3569**	1021	3	5.3	nd
Aptamer	EC50 [nM]	STDEV	N	Fold change to YFP (g) or full aTc (h)	EC50 [nM]	STDEV	N	Fold change to YFP (g) or full aTc (h)	EC50 [nM]	STDEV	N	Fold change to YFP (g) or full aTc (h)
ACS10															*	<0.05
50nM aTc( e)	114.5	33.564	3	- 1.2 (g)	516.1	154.1	6	-1.7 (g)	42.0*	4.82808	6	-1.4 (g)			**	<0.01
5nM aTc (f)	20.2**	8.06227	3	-5.7 (h)	104.9***	27.1138	6	-3.6 (h)	3.5****	2.57958	6	-11.9 (h)			***	<0.001
															****	<0.0001
ACS11
50nM aTc ( e)	258.9***	61.54	11	1.8 (g)	1035.1**	233.55	15	1.6 (g)	114.1**	13.3408	4	1.9 (g)
no aTc (f)	374.7***	74.3529	11	1.4 (h)	1571.1***	488.926	15	1.5 (h)	178.6***	14.5663	4	1.6 (h)
control cKD YFP
50nM aTc	141.562	44.6637	6	na	662.628	220.174	6	na	59.0151	15.7098	3	na
1nM aTc (f)	138.409	45.0947	5	1 (h)	636.219	220.455	5	1 (h)	54.3663	9.42964	3	-1.1 (h)
"-" fold-change indicates leftward shift in EC50.
