# Supplementary material for: Potent acyl-CoA synthetase 10 inhibitors kill Plasmodium falciparum by disrupting triglyceride formation
Source: Nat Commun. 2023 Mar 16;14:1455. doi: 10.1038/s41467-023-36921-2 (PMC10020447; doi:10.1038/s41467-023-36921-2)
Supplement: Supplementary file 5 — Supplementary Dataset 2 [file 41467_2023_36921_MOESM5_ESM.xlsx]

## Sheet: Sheet1
All EC50 values and statistics for atovaquone, amodiaquine, mefloquine, quinine and triacsin.
	Atovaquone (ATQ)			Amodiaquin (ADQ)			Mefloquine (MQ)			Quinine (QN)			Triacsin
	EC50 [nM]	STDEV	N	EC50 [nM]	STDEV	N	EC50 [nM]	STDEV	N	EC50 [nM]	STDEV	N	EC50 [nM]	STDEV	N
3D7	0.28662	0.0966492	4	4.33942	2.99185	4	15.3322	3.77907	4	37.3158	7.30252	4	549.2	45.1425	4
M300I	0.506454	0.39524	3	3.9578	1.92173	3	10.8422	2.86423	3	36.997	14.507	3	1020.6	26.1052	3
D648Y	0.347907	0.223548	7	5.34505	2.1134	6	11.4587	3.46849	7	38.868	11.4343	7	763	82.2223	5
E668K	0.38346	0.284347	6	4.30974	1.75342	6	10.605	2.40095	6	34.6644	9.11886	6	358.8	80.036	4
F387V	0.556558	0.335057	6	6.81334	4.38216	6	11.6662	3.02631	6	38.8952	7.44271	6	186.4	76.372	4
CRISPR M300I E1	0.397724	0.116845	5	7.66096	1.59667	5	18.3987	5.9596	5	39.565	4.42397	5
CRISPR E668K B2	0.313709	0.0772466	6	6.98817	1.13684	6	16.028	3.01119	6	38.6687	5.0392	6
CRISPR F387V B1	0.335427	0.105744	6	6.91637	1.07353	6	16.7265	3.7205	6	40.7849	6.31086	6
not significantly different by one-way ANOVA with Dunnet pot test compared to 3D7
	Atovaquone (ATQ)			Dihydroartemisinin (DHA)			Mefloquine (MQ)
	EC50 [nM]	STDEV	N	EC50 [nM]	STDEV	N	EC50 [nM]	STDEV	N
ACS10 50nM	0.315082	0.0659284	3	2.35569	0.969803	3	11.8055	2.70895	6
ACS10 5nM	0.294785	0.0176909	3	2.86981	0.793221	3	12.0898	1.04202	6
ACS11 50nM	0.243773	0.0809994	6	1.9867	0.537076	6	20.5696	3.17869	6
ACS11 off	0.226438	0.0688862	6	2.4299	0.842775	6	20.1921	3.24229	6
YFP 50nM	0.23176	0.0634965	6	2.31342	0.817876	6	14.0251	6.82967	5
YFP off	0.217346	0.0387472	6	2.52885	0.623679	6	15.2785	5.3701	5
not significantly different between high or low aTc condidtions for each knockdown line
