# Supplementary material for: Potent acyl-CoA synthetase 10 inhibitors kill Plasmodium falciparum by disrupting triglyceride formation
Source: Nat Commun. 2023 Mar 16;14:1455. doi: 10.1038/s41467-023-36921-2 (PMC10020447; doi:10.1038/s41467-023-36921-2)
Supplement: Supplementary file 6 — Supplementary Dataset 3 [file 41467_2023_36921_MOESM6_ESM.xlsx]

## Sheet: Sheet1
List of SNPs and CNVs identified in whole genome sequencing of MMV897615 selected clones
CHROM	POS	REF	ALT	AMINO ACID CHANGE	CODON CHANGE	GENE ID	GENE NAME	F1_A9	F1_B5	F1_D1	EFFECT / IMPACT					MMV897615 treated Dd2-PolD clones			Parent		Gene ID	Gene Name	Fold gain in copy number on Chromosome 6
Pf3D7_01_v3	173042	G	A	G60D	gGt/gAt	PF3D7_0103900	parasite-infected erythrocyte surface protein	1	0	0	NON SYN CODING / MODERATE			Sample names		F1_A9	F1_B5	F1_D1	Dd2-PolD-Parent				F1_A9	F1_B5	F1_D1
Pf3D7_01_v3	300716	T	G	K51N	aaA/aaC	PF3D7_0107300	conserved Plasmodium protein, unknown function	0	1	0	NON SYN CODING / MODERATE			Total reads		2971758	4201321	3430521	2994250		PF3D7_1223800	citrate/oxoglutarate carrier protein, putative	1	1.67	1
Pf3D7_02_v3	404403	C	A	A418S	Gcc/Tcc	PF3D7_0209800	ATP-dependent RNA helicase UAP56	0	0	1	NON SYN CODING / MODERATE			# Mapped reads		2796134	3917757	3253378	2650293		PF3D7_1223900	50S ribosomal protein L24, putative	1	1.67	1
Pf3D7_02_v3	517028	G	T	V2419F	Gtt/Ttt	PF3D7_0212500	conserved Plasmodium protein, unknown function	0	0	1	NON SYN CODING / MODERATE			Duplication rate		0.17	0.33	0.34	0.32		PF3D7_1224000	GTP cyclohydrolase 1	1	1.67	1
Pf3D7_02_v3	708467	G	A	V244I	Gtt/Att	PF3D7_0217100	ATP synthase subunit alpha, mitochondrial	0	1	0	NON SYN CODING / MODERATE			General error rate		0.02	0.02	0.01	0.02
Pf3D7_03_v3	445984	G	A	D1089N	Gat/Aat	PF3D7_0310300	phosphoglycerate mutase, putative	0	0	1	NON SYN CODING / MODERATE			Mean mapping quality (Phred)		56	57	57	56		CNVs detected
Pf3D7_04_v3	184772	A	C	K635Q	Aaa/Caa	PF3D7_0403400	conserved Plasmodium protein, unknown function	0	0	1	NON SYN CODING / MODERATE			Depth of coverage	mean	28	38	31	27
Pf3D7_05_v3	883715	C	A	S447Y	tCt/tAt	PF3D7_0521700	ATP-dependent RNA helicase DDX1, putative	1	0	0	NON SYN CODING / MODERATE				SD	23	28	21	40
Pf3D7_05_v3	1042547	C	A	A268D	gCt/gAt	PF3D7_0525100	acyl-CoA synthetase 10	0	0	1	NON SYN CODING / MODERATE			% of PF genome with > x no. reads	1X	0.96	0.96	0.96	0.96
Pf3D7_05_v3	1042547	C	T	A268V	gCt/gTt	PF3D7_0525101	acyl-CoA synthetase 10	0	1	0	NON SYN CODING / MODERATE				5X	0.94	0.94	0.93	0.94
Pf3D7_05_v3	1043025	T	G	F427L	ttT/ttG	PF3D7_0525102	acyl-CoA synthetase 10	1	0	0	NON SYN CODING / MODERATE				10X	0.9	0.92	0.9	0.89
Pf3D7_06_v3	788717	G	A	T1795M	aCg/aTg	PF3D7_0619000	conserved protein, unknown function	1	0	0	NON SYN CODING / MODERATE				30X	0.45	0.68	0.55	0.39
Pf3D7_07_v3	935879	C	T	T128I	aCt/aTt	PF3D7_0721700	secreted ookinete protein, putative	0	1	0	NON SYN CODING / MODERATE
Pf3D7_08_v3	703749	G	A	S312F	tCt/tTt	PF3D7_0814600	conserved protein, unknown function	0	0	1	NON SYN CODING / MODERATE			General coverage
Pf3D7_09_v3	1109880	G	T	R703I	aGa/aTa	PF3D7_0927200	zinc finger protein, putative	0	1	0	NON SYN CODING / MODERATE
Pf3D7_11_v3	146763	G	A	A113T	Gcg/Acg	PF3D7_1103400	iron-sulfur cluster assembly protein SufD	0	0	1	NON SYN CODING / MODERATE
Pf3D7_12_v3	381860	T	A	I1652N	aTc/aAc	PF3D7_1208200	cysteine repeat modular protein 3	0	1	0	NON SYN CODING / MODERATE
Pf3D7_12_v3	907269	G	T	E23*	Gaa/Taa	PF3D7_1222600	AP2 domain transcription factor AP2-G	0	1	0	NON SYN CODING / MODERATE
Pf3D7_12_v3	1911575	C	T	P205S	Cca/Tca	PF3D7_1245900	ankyrin-repeat protein, putative	1	0	0	NON SYN CODING / MODERATE
Pf3D7_14_v3	1034907	G	A	H152Y	Cat/Tat	PF3D7_1426600	conserved Plasmodium protein, unknown function	0	1	0	NON SYN CODING / MODERATE
Pf3D7_14_v3	1113992	G	A	R269*	Cga/Tga	PF3D7_1428400	WD and tetratricopeptide repeats protein 1, putative	0	1	0	NON SYN CODING / MODERATE										A snapshot of ~1.7 gain in copy number in clone F1_B5 on chromosome 12 from Integrated Genome Viewer. Segments exhibiting fold gain are highlighted in red.
								F427L_S	A268V_S	A268D_S
SNPS identified
Note: 100% represents an alternate allelic balance containing all alternate reads (homozygous alternate) and 0% contains all reference reads (homozygous reference). PF3D7_0525100 (acyl-CoA synthetase) at position 1042547 is a multi-allelic SNP comprising alternate allele A (A268D) and T (A268V).
Sample submittion:
TYPE	ACCESSION	ALIAS
PROJECT	PRJEB57553	acf68367-0761-403c-acf4-5fcb1f4cddc7
SUBMISSION	ERA18588035	SUBMISSION-12-11-2022-20:30:08:635
TYPE	ACCESSION	ALIAS
SAMPLE	ERS14239683	Dd2_PolD_Parent
SAMPLE	ERS14239684	Dd2_PolD_F1_A9
SAMPLE	ERS14239685	Dd2_PolD_F1_B5
SAMPLE	ERS14239686	Dd2_PolD_F1_D1
SUBMISSION	ERA18588289	ena-SUBMISSION-TAB-13-11-2022-20:56:17:263-116213
