# Supplementary material for: Potent acyl-CoA synthetase 10 inhibitors kill Plasmodium falciparum by disrupting triglyceride formation
Source: Nat Commun. 2023 Mar 16;14:1455. doi: 10.1038/s41467-023-36921-2 (PMC10020447; doi:10.1038/s41467-023-36921-2)
Supplement: Supplementary file 7 — Supplementary Dataset 4 [file 41467_2023_36921_MOESM7_ESM.xlsx]

## Sheet: Sheet1
Mutations reported in Pf3K data base for PfACS10 and PfACS11 with MFA >0.01
GeneId	GeneDescription		chrom	pos	MAF_WAF	MAF_CAF	MAF_EAF	MAF_SAS	MAF_WSEA	MAF_ESEA	MAF_PNG	MAF_SAM	MAF_Global	FST	MutName	ref	nonrref	regional_MAF>0.01	regional_MAF>0.1	MAF_global >0.01	Gene position	Pf3K_minor_allele_reads	Pf3K_total_reads	Pf3K_MAF(reads)
PF3D7_0525100	acyl-CoA synthetase (ACS10)		5	1041968	0.000192	0.003497	0	0.300096	0.323119	0.363973	0	0	0.218056	0.3611	R75H	G	A	TRUE	TRUE	TRUE	223	28768	211507	0.136014
PF3D7_0525100	acyl-CoA synthetase (ACS10)		5	1042080	0.387092	0.17052	0.043018	0.063267	3.5e-05	0.007286	0	0.112086	0.12614	0.4385	R112S	A	C	TRUE	TRUE	TRUE	335	67151	230041	0.291909
PF3D7_0525100	acyl-CoA synthetase (ACS10)		5	1042124	8.7e-05	0.003497	0.00952	0.219436	0.392144	0.240879	0.191818	0.000318	0.274038	0.559	P127Q	C	A	TRUE	TRUE	TRUE	379	44746	231281	0.19347
PF3D7_0525100	acyl-CoA synthetase (ACS10)		5	1042212	0.027698	0.007304	0	0	0	0	0	0	0.004375	0.0178	R156S	A	T	TRUE	FALSE	FALSE	467	2854	230490	0.0123823
PF3D7_0525100	acyl-CoA synthetase (ACS10)		5	1042252	0.123212	0.486619	0.475326	0.018315	0	3.2e-05	0.025147	0.481481	0.207435	0.3114	D170N	G	A	TRUE	TRUE	TRUE	507	180973	222465	0.81349
PF3D7_0525100	acyl-CoA synthetase (ACS10)		5	1042259	0.067489	0.060995	0.037048	0.133901	0.466326	0.220573	0	0.074074	0.132551	0.1299	T172I	C	T	TRUE	TRUE	TRUE	514	28640	234900	0.121924
PF3D7_0525100	acyl-CoA synthetase (ACS10)		5	1042531	0.000558	0.003497	0.009453	0.125911	0.014409	0.007437	0.122282	0	0.467934	0.9547	G263S	G	A	TRUE	TRUE	TRUE	786	72538	231097	0.313886
PF3D7_0525100	acyl-CoA synthetase (ACS10)		5	1042540	6e-06	0	0	0.027156	0.029478	3.7e-05	0	0	0.007085	0.0252	A266S	G	T	TRUE	FALSE	FALSE	795	406	233359	0.00173981
PF3D7_0525100	acyl-CoA synthetase (ACS10)		5	1042561	0.267501	0.444808	0.079236	0.06375	0.014493	5.6e-05	0.122763	0.185185	0.331119	0.488	S273A	T	G	TRUE	TRUE	TRUE	816	153695	228566	0.672432
PF3D7_0525100	acyl-CoA synthetase (ACS10)		5	1042642	0	0	0	0	0	0	0.114701	0	0.014338	0.1118	M300L	A	T	TRUE	TRUE	TRUE	897	6	229249	2.61724e-05
PF3D7_0525100	acyl-CoA synthetase (ACS10)		5	1042644	0.00195	0.004204	0.406476	0.015527	0.002899	0.000102	0.092927	0	0.088892	0.5275	M300I	G	A	TRUE	TRUE	TRUE	899	29261	226771	0.129033
PF3D7_0525100	acyl-CoA synthetase (ACS10)		5	1042766	0.073361	0.405728	0.00219	0	0	4.2e-05	0	0	0.060165	0.2383	N341I	A	T	TRUE	TRUE	TRUE	1021	11373	226332	0.0502492
PF3D7_0525100	acyl-CoA synthetase (ACS10)		5	1042949	0.273474	0.060626	0.039588	0.071479	0.005764	0.007267	0	0.111723	0.168309	0.2047	A402G	C	G	TRUE	TRUE	TRUE	1204	198966	226798	0.877283
PF3D7_0525100	acyl-CoA synthetase (ACS10)		5	1043303	0.46805	0.114601	0.056137	0.087363	0.00578	0.007325	0	0	0.225395	0.3865	S520N	G	A	TRUE	TRUE	TRUE	1558	171345	230273	0.744095
PF3D7_0525100	acyl-CoA synthetase (ACS10)		5	1043414	0.019158	0.033196	0.028301	0	0	0	0	0	0.010082	0.0136	F557Y	T	A	TRUE	FALSE	TRUE	1669	2275	234827	0.00968798
PF3D7_0525100	acyl-CoA synthetase (ACS10)		5	1043474	0.261554	0.084823	0.025101	0.060654	0.014409	0.00734	0.102699	0	0.476703	0.7024	C577F	G	T	TRUE	TRUE	TRUE	1729	87492	205593	0.425559
PF3D7_0525100	acyl-CoA synthetase (ACS10)		5	1043563	0.000318	0.018999	0	0	0.00023	0	0	0	0.002443	0.016	A607S	G	T	TRUE	FALSE	FALSE	1818	400	205433	0.00194711
PF3D7_0525100	acyl-CoA synthetase (ACS10)		5	1043599	0.015075	0.001976	0	0	0	0	0	0	0.002131	0.0101	K619Q	A	C	TRUE	FALSE	FALSE	1854	1850	187052	0.0098903
PF3D7_0525100	acyl-CoA synthetase (ACS10)		5	1043604	0.037826	0.015261	0.03696	0	0	0	0	0	0.011256	0.0195	D620E	C	G	TRUE	FALSE	TRUE	1859	-	-	-
PF3D7_0525100	acyl-CoA synthetase (ACS10)		5	1043653	0.304915	0.102158	0.046682	0.031852	0.005764	0.007398	0.000103	0.185185	0.085507	0.1733	A637T	G	A	TRUE	TRUE	TRUE	1908	24013	164822	0.145691
PF3D7_0525100	acyl-CoA synthetase (ACS10)		5	1043677	0.011932	0	0.005051	0	0	0	0	0	0.002123	0.0069	M645L	A	T	TRUE	FALSE	FALSE	1932	761	157955	0.00481783
PF3D7_1238800	acyl-CoA synthetase, PfACS11 (ACS11)		12	1610555	0.000303	0	0	0.015011	0	0	0	0	0.001914	0.0118	T65P	A	C	TRUE	FALSE	FALSE	192	21	207004	0.000101447
PF3D7_1238800	acyl-CoA synthetase, PfACS11 (ACS11)		12	1610911	0.011936	0.09775	0.113109	0.026741	0.00289	0	0	0	0.031553	0.067	I183M	A	G	TRUE	TRUE	TRUE	548	3451	209337	0.0164854
PF3D7_1238800	acyl-CoA synthetase, PfACS11 (ACS11)		12	1611204	0	0	0	0.012987	0	0	0	0	0.001623	0.0127	A281D	C	A	TRUE	FALSE	FALSE	841	8	163095	4.90512e-05
PF3D7_1238800	acyl-CoA synthetase, PfACS11 (ACS11)		12	1611605	0	0.005439	0.011514	0.019755	0	0	0	0	0.004589	0.0096	V415I	G	A	TRUE	FALSE	FALSE	1242	689	236271	0.00291614
PF3D7_1238800	acyl-CoA synthetase, PfACS11 (ACS11)		12	1611884	0.011113	0.005138	0.002292	0.012658	0	0	0	0	0.0039	0.0058	I508V	A	G	TRUE	FALSE	FALSE	1521	954	239750	0.00397914
PF3D7_1238800	acyl-CoA synthetase, PfACS11 (ACS11)		12	1611927	0.001149	0.008874	0.002557	0.014606	0.003943	0.020386	0	0	0.006439	0.0081	T522I	C	T	TRUE	FALSE	FALSE	1564	1659	242517	0.00684076
Shown are mutations that have MAF >0.01 in any geographical region
