# Supplementary material for: Potent acyl-CoA synthetase 10 inhibitors kill Plasmodium falciparum by disrupting triglyceride formation
Source: Nat Commun. 2023 Mar 16;14:1455. doi: 10.1038/s41467-023-36921-2 (PMC10020447; doi:10.1038/s41467-023-36921-2)
Supplement: Supplementary file 8 — Supplementary Dataset 5 [file 41467_2023_36921_MOESM8_ESM.xlsx]

## Sheet: Sheet1
	Protein_ID	∆Tm 1A	p-value 1A	∆Tm 1B	p-value 1B	Name	Replicate		Protein_ID	p-value 1	∆Tm 1A	∆Tm 1B	p-value 2	∆Tm 2A	∆Tm 2B	Name
	PF3D7_0208800.1	-5.69	0.0074	-6.33	0.033	conserved Plasmodium protein, unknown function	1		PF3D7_0508300.1	3.8e-09	-7.07	-8.56	0.00074	-2.35	-1.19	triose phosphate transporter
	PF3D7_0320700.1	-6.67	0.074	-5.26	0.13	signal peptidase complex subunit 2	1		PF3D7_0929200.1	5.4e-08	-7.94	-10.26	5e-07	-1.96	-1.8	RNA-binding protein, putative
	PF3D7_0406400.1	6.92	0.2	8.46	0.085	cytosolic glyoxalase II	1		PF3D7_0106300.1	2.4e-07	-1.79	-1.78	7.1e-10	-2.55	-2.44	calcium-transporting ATPase
	PF3D7_0508300.1	-7.07	0.045	-8.56	0.00074	triose phosphate transporter	1		PF3D7_1428800.2	3.4e-07	-1.47	-1.26	8.4e-05	-1.05	-1.67	transcription initiation TFIID-like, putative
	PF3D7_0517300.1	-8.43	0.13	-7.09	0.094	serine/arginine-rich splicing factor 1	1		PF3D7_0525100.1	6.4e-07	2.34	3.62	3.4e-05	4.66	5.89	acyl-CoA synthetase 10
	PF3D7_0525100.1	2.34	0.2	3.62	0.00026	acyl-CoA synthetase 10	1		PF3D7_0527000.1	7.6e-07	-2.91	-2.36	4.6e-06	-2.29	-2.95	DNA replication licensing factor MCM3, putative
	PF3D7_0628300.1	3.73	9.6e-06	2.34	0.027	choline/ethanolaminephosphotransferase, putative	1		PF3D7_1127600.1	8e-07	-1.27	-0.25	1.3e-06	-1.39	-1.31	CRAL/TRIO domain-containing protein, putative
	PF3D7_0806800.1	-6.05	0.15	-10.32	0.0021	V-type proton ATPase subunit a, putative	1		PF3D7_1128400.1	1.2e-06	-0.7	-1.09	0.00014	-2.17	-1.1	bifunctional farnesyl/geranylgeranyl diphosphate synthase
	PF3D7_0929200.1	-7.94	0.013	-10.26	1.3e-05	RNA-binding protein, putative	1		PF3D7_1211700.1	1.2e-06	-2.5	-3.39	5.8e-07	-2.35	-3.26	DNA replication licensing factor MCM5, putative
	PF3D7_0931800.1	6.59	1.5e-15	2.93	0.0041	proteasome subunit beta type-6, putative	1		PF3D7_0914700.1	4.3e-06	-5.68	-5.41	0.00043	-5.09	-5.48	major facilitator superfamily-related transporter, putative
	PF3D7_1143900.1	2.5	0.2	2.34	0.027	ATP-dependent (S)-NAD(P)H-hydrate dehydratase, putative	1		PF3D7_1314600.1	1.1e-05	-3.24	-2.91	1.3e-06	-4.86	-2.6	lipoate-protein ligase 1
	PF3D7_1353800.1	6.73	9.9e-06	5.23	2.3e-08	proteasome subunit alpha type-4, putative	1		PF3D7_1436600.1	1.1e-05	-0.94	-0.74	2.6e-06	-1.23	-1.68	cGMP-dependent protein kinase
	PF3D7_1434600.1	5.92	7e-13	7.25	2.5e-15	methionine aminopeptidase 2	1		PF3D7_0721400.1	1.4e-05	-1.42	-2.83	0.0023	-0.86	-0.65	rhoptry protein, putative
	PF3D7_1444800.1	4.35	1.8e-07	3.4	0.00063	fructose-bisphosphate aldolase	1		PF3D7_1217900.1	3.5e-05	-0.14	-0.67	0.0084	-1.51	-0.58	PPPDE peptidase domain-containing protein, putative
	Protein_ID	∆Tm 2A	p-value 2A	∆Tm 2B	p-value 2B	Name			PF3D7_1360900.1	3.5e-05	-14.08	-7.3	0.00039	-1.28	-0.96	RNA-binding protein, putative
	PF3D7_0316700.1	-5.67	0.17	-4.9	0.011	protein YOP1, putative	2		PF3D7_0824400.1	4.3e-05	-3.74	-5.64	1.4e-07	-5.84	-4.9	nucleoside transporter 2
	PF3D7_0525100.1	4.66	2.1e-05	5.89	0.18	acyl-CoA synthetase 10	2		PF3D7_1033700.1	5.4e-05	-1.1	-1.63	0.0036	-0.41	-0.99	bromodomain protein 1
	PF3D7_0629000.1	9.35	0.098	10.4	0.0001	glucosamine 6-phosphate N-acetyltransferase	2		PF3D7_1104400.1	5.4e-05	-0.71	-0.48	7e-08	-1.84	-1.59	thioredoxin-like mero protein
	PF3D7_0813300.1	-10.8	0.061	-4.95	0.06	conserved protein, unknown function	2		PF3D7_1322000.1	5.5e-05	-0.69	-0.87	2.2e-05	-1.11	-1.21	nucleoside-diphosphatase, putative
	PF3D7_1007700.1	-9.95	0.00012	-5.26	0.035	AP2 domain transcription factor AP2-I	2		PF3D7_0106100.1	8.7e-05	-0.24	-0.24	9.7e-06	-0.89	-1.47	V-type proton ATPase subunit C, putative
	PF3D7_1015800.1	5.19	2.8e-06	6.9	0.11	ribonucleoside-diphosphate reductase small chain, putative	2		PF3D7_1211900.1	8.9e-05	-1.99	-2.05	5.4e-05	-1.71	-1.75	non-SERCA-type Ca2+ -transporting P-ATPase
	PF3D7_1023900.1	-15.9	1.4e-12	-10.58	0.053	chromodomain-helicase-DNA-binding protein 1 homolog, putative	2		PF3D7_0717100.1	0.00012	-0.72	-0.93	6.4e-05	-1.48	-1.55	conserved Plasmodium protein, unknown function
	PF3D7_1252300.1	19.7	8.7e-06	16.58	9.3e-08	conserved Plasmodium protein, unknown function	2		PF3D7_1347200.1	0.00017	-5.88	-5.53	1.3e-06	-6.69	-7.12	nucleoside transporter 1
	PF3D7_1313700.1	10.85	0.038	9.2	0.013	Maf-like protein, putative	2		PF3D7_0606900.1	0.00026	-0.88	-1.05	0.0038	-0.62	-0.44	glutaredoxin-like protein
	PF3D7_1347200.1	-6.69	0.045	-7.12	0.00038	nucleoside transporter 1	2		PF3D7_0926400.1	0.00035	-9.78	-5.45	3.1e-06	-4.87	-4.11	monocarboxylate transporter, putative
									PF3D7_1328500.1	0.00035	-1.18	-1.14	0.0037	-0.7	-0.66	alpha/beta-hydrolase, putative
List of MMV897615 hits identified following analysis of melting temperatures in the biological replicate 1, technical replicas A and B. ∆Tm is the difference between melting temperatures (treated minus control). P-values are FDR adjusted.									PF3D7_0626700.1	0.00038	2.13	2.77	4.2e-05	10.05	6.01	ATPase
									PF3D7_1129900.1	0.00038	-0.86	-2.71	4.8e-05	-1.29	-1.09	major facilitator superfamily-related transporter
									PF3D7_1310800.1	0.00043	-0.63	-0.05	0.00016	-1.16	-0.92	tetratricopeptide repeat protein, putative
									PF3D7_0520900.1	0.00052	4	4.74	4.5e-06	7.19	8.09	adenosylhomocysteinase
									PF3D7_1457000.1	0.00075	-2.01	-0.93	0.006	-1.79	-1.09	signal peptide peptidase
									PF3D7_1222100.1	0.00081	-1.25	-0.83	4.3e-05	-1.28	-1.8	conserved Plasmodium protein, unknown function
									PF3D7_1252100.1	0.00082	-0.09	-0.26	4.6e-06	-1.64	-1.32	rhoptry neck protein 3
									PF3D7_0932800.1	0.00084	-0.34	-1.07	0.0094	-2.6	-0.83	importin alpha re-exporter, putative
									PF3D7_0924300.1	0.001	-0.47	-0.02	1.7e-05	-1.29	-1.23	thiamine pyrophosphokinase
									PF3D7_1471200.1	0.0011	-3.55	-2.88	5.7e-05	-3.53	-2.51	inorganic anion exchanger, inorganic anion anti-porter
									PF3D7_1010600.1	0.0012	-0.64	-0.57	9.5e-05	-0.76	-0.97	eukaryotic translation initiation factor 2 subunit beta
									PF3D7_0104100.1	0.0016	-1.04	-2.24	1e-06	-2.86	-2.19	conserved Plasmodium membrane protein, unknown function
									PF3D7_1321700.1	0.0016	-2.45	-2.88	0.0016	-2.59	-2.31	splicing factor 1
									PF3D7_0501500.1	0.0021	-1.41	-2.1	0.0049	-5.44	-2.6	rhoptry-associated protein 3
									PF3D7_0810500.1	0.0021	-1.38	-2.87	2.2e-05	-1.57	-1.8	protein phosphatase PPM7, putative
									PF3D7_1108500.1	0.0022	-1.65	-0.78	8.4e-08	-2.68	-2.89	succinyl-CoA synthetase alpha subunit, putative
									PF3D7_0927300.1	0.0024	-0.81	-0.73	2.5e-06	-1.63	-2.04	fumarate hydratase
									PF3D7_1472600.1	0.0044	-2.36	-2.26	0.0027	-3.11	-2.17	protein disulfide-isomerase
									PF3D7_1343700.1	0.0046	-0.85	-0.64	1.3e-06	-1.36	-1.61	kelch protein K13
									PF3D7_0929400.1	0.0047	-0.74	-1.72	1.3e-05	-1.58	-1.36	high molecular weight rhoptry protein 2
									PF3D7_0613700.1	0.0062	-0.55	-1.76	5.7e-05	-0.73	-0.86	syntaxin-binding protein, putative
									PF3D7_1012700.1	0.0064	-1.86	-2.73	0.00011	-5.26	-3.09	NLI interacting factor-like phosphatase, putative
									PF3D7_0802800.1	0.009	2.71	8.52	1.5e-09	8.21	8.61	serine/threonine protein phosphatase 2B catalytic subunit A
									PF3D7_1238800.1	0.063	-0.18	-0.13	0.00023	-1.07	-0.59	acyl-CoA synthetase 11
