# Supplementary material for: Potent acyl-CoA synthetase 10 inhibitors kill Plasmodium falciparum by disrupting triglyceride formation
Source: Nat Commun. 2023 Mar 16;14:1455. doi: 10.1038/s41467-023-36921-2 (PMC10020447; doi:10.1038/s41467-023-36921-2)
Supplement: Supplementary file 9 — Supplementary Dataset 6 [file 41467_2023_36921_MOESM9_ESM.xlsx]

## Sheet: Sheet1
List of all peptides detected by PfACS11-HA immunoprecipitation
reference	Gene Symbol	Annotation	MWT(kDa)	Unique ACS11 -aTc_1	Total ACS11 -aTc_1	Unique ACS11 -aTc_2	Total ACS11 -aTc_2	Unique ACS11 +aTc_1	Total ACS11 +aTc_1	Unique ACS11 +aTc_2	Total ACS11 +aTc_2	Average ACS11 SC	Sum Intensity ACS11 -aTc_1	Sum Intensity ACS11 -aTc_2	Sum Intensity ACS11 +aTc_1	Sum Intensity ACS11 +aTc_2	Present in ACS11 -aTc	Present in ACS11 +aTc	Present in ACS11 /4	% intensity ACS11 -aTc_1	% Intensity ACS11 -aTc_2	% Intensity ACS11 +aTc_1	% Intensity ACS11 +aTc_2	Average % -aTc	% range/2 -aTc	Average % + aTc	% range/2 + aTc
tr|Q8I535|Q8I535_PLAF7	PF3D7_1238800	Acyl-CoA synthetase OS=Plasmodium falciparum (isolate 3D7) OX=36329 GN=PF3D7_1238800 PE=4 SV=1	92.03	44	227	46	485	51	593	53	578	48.5	600000000	2700000000	3700000000	4800000000	2	2	4	73.5506	95.7196	96.2063	96.9635	84.6351	11.0845	96.5849	0.378589
tr|Q8IIV1|Q8IIV1_PLAF7	PF3D7_1105100	Histone H2B OS=Plasmodium falciparum (isolate 3D7) OX=36329 GN=PF3D7_1105100 PE=3 SV=1	13.12	8	14	5	8	8	13	8	28	7.25	5000000	2300000	2600000	34000000	2	2	4	0.612921	0.0815389	0.0676044	0.686825	0.34723	0.265691	0.377215	0.30961
tr|C6S3J6|C6S3J6_PLAF7	PF3D7_1460300	60S ribosomal protein L29 OS=Plasmodium falciparum (isolate 3D7) OX=36329 GN=PF3D7_1460300 PE=1 SV=1	8.01	3	30	3	38	3	43	2	8	2.75	65000000	71000000	85000000	33000000	2	2	4	7.96798	2.51707	2.21015	0.666624	5.24252	2.72545	1.43838	0.771761
tr|Q8I0P6|Q8I0P6_PLAF7	PF3D7_1357000	Elongation factor 1-alpha OS=Plasmodium falciparum (isolate 3D7) OX=36329 GN=PF3D7_1357000 PE=3 SV=1	48.93	22	47	22	53	21	48	18	36	20.75	12000000	6900000	7700000	16000000	2	2	4	1.47101	0.244617	0.200213	0.323212	0.857814	0.613197	0.261712	0.0614993
tr|Q8IIV2|Q8IIV2_PLAF7	PF3D7_1105000	Histone H4 OS=Plasmodium falciparum (isolate 3D7) OX=36329 GN=PF3D7_1105000 PE=3 SV=1	11.45	5	7	4	5	5	10	6	13	5	3100000	890000	3000000	13000000	2	2	4	0.380011	0.031552	0.0780051	0.262609	0.205782	0.17423	0.170307	0.0923022
tr|Q8IJS1|Q8IJS1_PLAF7	PF3D7_1012400	Hypoxanthine phosphoribosyltransferase OS=Plasmodium falciparum (isolate 3D7) OX=36329 GN=PF3D7_1012400 PE=3 SV=1	26.35	3	4	3	4	2	2	3	4	2.75	130000	110000	120000	9200000	2	2	4	0.015936	0.00389969	0.00312021	0.185847	0.00991782	0.00601813	0.0944835	0.0913633
tr|Q8IKK7|Q8IKK7_PLAF7	PF3D7_1462800	Glyceraldehyde-3-phosphate dehydrogenase OS=Plasmodium falciparum (isolate 3D7) OX=36329 GN=PF3D7_1462800 PE=3 SV=1	36.61	9	13	4	5	3	4	5	6	5.25	6600000	420000	370000	3600000	2	2	4	0.809056	0.0148897	0.00962063	0.0727226	0.411973	0.397083	0.0411716	0.031551
tr|C6KSV0|C6KSV0_PLAF7	PF3D7_0610400	Histone H3 OS=Plasmodium falciparum (isolate 3D7) OX=36329 GN=PF3D7_0610400 PE=3 SV=1	15.44	3	3	0	0	3	3	4	5	2.5	1800000		1300000	3600000	1	2	3	0.220652	0	0.0338022	0.0727226	0.110326	0.110326	0.0532624	0.0194602
tr|O77310|O77310_PLAF7	PF3D7_0302500	Cytoadherence linked asexual protein 3.1 OS=Plasmodium falciparum (isolate 3D7) OX=36329 GN=PF3D7_0302500 PE=4 SV=2	167.13	2	2	1	1	5	5	11	14	4.75	44000	35000	77000	2800000	1	2	3	0.00539371	0.00124081	0.00200213	0.056562	0.00331726	0.00207645	0.0292821	0.02728
tr|Q8IJD0|Q8IJD0_PLAF7	PF3D7_1027300	Peroxiredoxin OS=Plasmodium falciparum (isolate 3D7) OX=36329 GN=PF3D7_1027300 PE=4 SV=1	43.9	7	8	4	4	6	6	5	9	5.5	1200000	780000	1700000	2600000	2	2	4	0.147101	0.0276523	0.0442029	0.0525219	0.0873767	0.0597244	0.0483624	0.0041595
tr|Q8IB24|Q8IB24_PLAF7	PF3D7_0818900	Heat shock protein 70 OS=Plasmodium falciparum (isolate 3D7) OX=36329 GN=PF3D7_0818900 PE=3 SV=1	73.87	15	21	13	16	13	18	11	15	13	2700000	1300000	1600000	1800000	2	2	4	0.330978	0.0460872	0.0416027	0.0363613	0.188532	0.142445	0.038982	0.00262071
tr|Q8IB51|Q8IB51_PLAF7	PF3D7_0821700	60S ribosomal protein L22, putative OS=Plasmodium falciparum (isolate 3D7) OX=36329 GN=PF3D7_0821700 PE=1 SV=1	16.37	5	6	4	6	4	6	4	5	4.25	1200000	2400000	1700000	1700000	2	2	4	0.147101	0.0850841	0.0442029	0.0343412	0.116093	0.0310085	0.0392721	0.00493083
tr|C6KTA4|C6KTA4_PLAF7	PF3D7_0626800	Pyruvate kinase OS=Plasmodium falciparum (isolate 3D7) OX=36329 GN=PF3D7_0626800 PE=1 SV=1	55.63	17	31	15	24	15	24	13	19	15	3800000	4000000	2600000	1400000	2	2	4	0.46582	0.141807	0.0676044	0.028281	0.303813	0.162007	0.0479427	0.0196617
tr|C0H5C2|C0H5C2_PLAF7	PF3D7_1317800	40S ribosomal protein S19 OS=Plasmodium falciparum (isolate 3D7) OX=36329 GN=PF3D7_1317800 PE=1 SV=1	16.75	1	1	1	2	1	2	2	3	1.25	210000	230000	150000	1300000	0	1	1	0.0257427	0.00815389	0.00390026	0.0262609	0.0169483	0.0087944	0.0150806	0.0111803
tr|Q8I2X4|Q8I2X4_PLAF7	PF3D7_0917900	Heat shock protein 70 OS=Plasmodium falciparum (isolate 3D7) OX=36329 GN=PF3D7_0917900 PE=3 SV=1	72.34	14	16	11	13	14	17	11	14	12.5	1200000	840000	1200000	1200000	2	2	4	0.147101	0.0297794	0.0312021	0.0242409	0.0884403	0.0586608	0.0277215	0.00348059
tr|Q8I0U8|Q8I0U8_PLAF7	PF3D7_0930300	Merozoite surface protein 1 OS=Plasmodium falciparum (isolate 3D7) OX=36329 GN=PF3D7_0930300 PE=4 SV=1	195.6	6	6	6	7	2	2	16	21	7.5	190000	68000	20000	1200000	2	2	4	0.023291	0.00241072	0.000520034	0.0242409	0.0128509	0.0104401	0.0123805	0.0118604
tr|Q8IET7|Q8IET7_PLAF7	PF3D7_1302800	40S ribosomal protein S7 OS=Plasmodium falciparum (isolate 3D7) OX=36329 GN=PF3D7_1302800 PE=1 SV=1	22.47	2	2	2	2	1	1	2	3	1.75	110000	53000	55000	1000000	2	1	3	0.0134843	0.00187894	0.00143009	0.0202007	0.0076816	0.00580266	0.0108154	0.00938532
tr|O97320|O97320_PLAF7	PF3D7_0320900	Histone H2A OS=Plasmodium falciparum (isolate 3D7) OX=36329 GN=PF3D7_0320900 PE=3 SV=1	16.44	2	4	1	2	1	2	3	4	1.75	740000	110000	380000	990000	1	1	2	0.0907124	0.00389969	0.00988065	0.0199987	0.047306	0.0434063	0.0149397	0.00505904
tr|Q8IKF0|Q8IKF0_PLAF7	PF3D7_1468700	Eukaryotic initiation factor 4A OS=Plasmodium falciparum (isolate 3D7) OX=36329 GN=PF3D7_1468700 PE=3 SV=1	45.28	7	10	5	9	6	8	4	8	5.5	3000000	1200000	610000	930000	2	2	4	0.367753	0.042542	0.015861	0.0187867	0.205147	0.162605	0.0173239	0.00146282
tr|C0H571|C0H571_PLAF7	PF3D7_0929400	High molecular weight rhoptry protein 2 OS=Plasmodium falciparum (isolate 3D7) OX=36329 GN=PF3D7_0929400 PE=4 SV=1	162.56	12	15	10	11	11	11	12	17	11.25	380000	210000	300000	890000	2	2	4	0.046582	0.00744486	0.00780051	0.0179786	0.0270134	0.0195686	0.0128896	0.00508907
tr|Q8I0V4|Q8I0V4_PLAF7	PF3D7_1222300	Endoplasmin, putative OS=Plasmodium falciparum (isolate 3D7) OX=36329 GN=PF3D7_1222300 PE=1 SV=1	94.96	17	20	14	16	16	21	12	14	14.75	1300000	1400000	1600000	850000	2	2	4	0.15936	0.0496324	0.0416027	0.0171706	0.104496	0.0548636	0.0293867	0.0122161
tr|Q8IBY3|Q8IBY3_PLAF7	PF3D7_0710700	Uncharacterized protein OS=Plasmodium falciparum (isolate 3D7) OX=36329 GN=PF3D7_0710700 PE=4 SV=1	24.21	2	3	4	5	4	5	4	5	3.5	150000	500000	220000	790000	2	2	4	0.0183876	0.0177258	0.00572038	0.0159586	0.0180567	0.000330896	0.0108395	0.0051191
tr|K7NTP5|K7NTP5_PLAF7	PF3D7_0831700	Heat shock protein 70 OS=Plasmodium falciparum (isolate 3D7) OX=36329 GN=PF3D7_0831700 PE=2 SV=1	75.01	5	10	6	10	6	9	7	11	6	1000000	720000	590000	750000	2	2	4	0.122584	0.0255252	0.015341	0.0151505	0.0740547	0.0485295	0.0152458	9.52306e-05
tr|Q8I431|Q8I431_PLAF7	PF3D7_0507100	60S ribosomal protein L4 OS=Plasmodium falciparum (isolate 3D7) OX=36329 GN=PF3D7_0507100 PE=1 SV=1	46.18	8	8	6	6	6	7	6	7	6.5	3800000	500000	440000	670000	2	2	4	0.46582	0.0177258	0.0114408	0.0135345	0.241773	0.224047	0.0124876	0.00104687
tr|Q8IC05|Q8IC05_PLAF7	PF3D7_0708400	Heat shock protein 90 OS=Plasmodium falciparum (isolate 3D7) OX=36329 GN=PF3D7_0708400 PE=1 SV=1	86.11	20	26	20	27	17	23	8	10	16.25	2500000	2800000	1700000	640000	2	2	4	0.306461	0.0992647	0.0442029	0.0129285	0.202863	0.103598	0.0285657	0.0156372
tr|Q8I492|Q8I492_PLAF7	PF3D7_0500800	Mature parasite-infected erythrocyte surface antigen OS=Plasmodium falciparum (isolate 3D7) OX=36329 GN=PF3D7_0500800 PE=4 SV=1	168.19	5	6	3	3	3	3	8	11	4.75	170000	48000	69000	630000	2	2	4	0.0208393	0.00170168	0.00179412	0.0127265	0.0112705	0.00956882	0.00726029	0.00546617
tr|Q8IBY4|Q8IBY4_PLAF7	PF3D7_0710600	60S ribosomal protein L34 OS=Plasmodium falciparum (isolate 3D7) OX=36329 GN=PF3D7_0710600 PE=1 SV=1	17.34	3	14	3	9	3	12	3	7	3	11000000	2100000	6200000	600000	2	2	4	1.34843	0.0744486	0.161211	0.0121204	0.711438	0.636989	0.0866655	0.0745451
tr|Q8I3T8|Q8I3T8_PLAF7	PF3D7_0517000	60S ribosomal protein L12, putative OS=Plasmodium falciparum (isolate 3D7) OX=36329 GN=PF3D7_0517000 PE=3 SV=2	18.1	4	4	4	6	5	6	5	7	4.5	340000	550000	420000	530000	2	2	4	0.0416786	0.0194984	0.0109207	0.0107064	0.0305885	0.0110901	0.0108136	0.000107166
tr|Q8I3P3|Q8I3P3_PLAF7	PF3D7_0522000	Uncharacterized protein OS=Plasmodium falciparum (isolate 3D7) OX=36329 GN=PF3D7_0522000 PE=4 SV=1	12.88	2	3	2	3	2	4	2	2	2	530000	440000	230000	490000	2	2	4	0.0649697	0.0155987	0.00598039	0.00989836	0.0402842	0.0246855	0.00793938	0.00195898
tr|C6KT13|C6KT13_PLAF7	PF3D7_0617200	Uncharacterized protein OS=Plasmodium falciparum (isolate 3D7) OX=36329 GN=PF3D7_0617200 PE=4 SV=1	52.95	2	3	0	0	1	1	6	6	2.25	65000		62000	470000	1	1	2	0.00796798	0	0.00161211	0.00949434	0.00398399	0.00398399	0.00555322	0.00394112
tr|Q8IKL9|Q8IKL9_PLAF7	PF3D7_1461300	40S ribosomal protein S28e, putative OS=Plasmodium falciparum (isolate 3D7) OX=36329 GN=PF3D7_1461300 PE=1 SV=1	7.49	2	2	1	2	1	2	2	3	1.5	620000	38000	240000	460000	1	1	2	0.0760022	0.00134716	0.00624041	0.00929234	0.0386747	0.0373275	0.00776637	0.00152596
tr|Q8I206|Q8I206_PLAF7	PF3D7_0402000	Uncharacterized protein OS=Plasmodium falciparum (isolate 3D7) OX=36329 GN=PF3D7_0402000 PE=4 SV=1	49.71	1	2	0	0	0	0	4	8	1.25	82000			430000	0	1	1	0.0100519	0	0	0.00868631	0.00502595	0.00502595	0.00434316	0.00434316
tr|Q8IKH8|Q8IKH8_PLAF7	PF3D7_1465900	40S ribosomal protein S3 OS=Plasmodium falciparum (isolate 3D7) OX=36329 GN=PF3D7_1465900 PE=1 SV=1	24.65	4	4	4	5	6	6	4	5	4.5	290000	260000	510000	410000	2	2	4	0.0355494	0.00921744	0.0132609	0.0082823	0.0223834	0.013166	0.0107716	0.00248929
sp|Q8I4X0|ACT1_PLAF7	PF3D7_1246200	Actin-1 OS=Plasmodium falciparum (isolate 3D7) OX=36329 GN=PFL2215w PE=1 SV=1	41.84	7	7	5	6	3	3	3	3	4.5	610000	400000	100000	400000	2	2	4	0.0747764	0.0141807	0.00260017	0.00808029	0.0444785	0.0302979	0.00534023	0.00274006
tr|Q8ILE8|Q8ILE8_PLAF7	PF3D7_1431700	60S ribosomal protein L14, putative OS=Plasmodium falciparum (isolate 3D7) OX=36329 GN=PF3D7_1431700 PE=1 SV=1	19.28	2	2	0	0	1	1	3	5	1.5	150000		21000	400000	1	1	2	0.0183876	0	0.000546036	0.00808029	0.00919382	0.00919382	0.00431316	0.00376713
tr|Q8IAX5|Q8IAX5_PLAF7	PF3D7_0813900	40S ribosomal protein S16, putative OS=Plasmodium falciparum (isolate 3D7) OX=36329 GN=PF3D7_0813900 PE=1 SV=1	16.28	4	7	3	3	5	7	4	6	4	1700000	190000	480000	390000	2	2	4	0.208393	0.00673582	0.0124808	0.00787828	0.107565	0.100829	0.0101796	0.00230127
tr|Q8I395|Q8I395_PLAF7	PF3D7_0905400	High molecular weight rhoptry protein 3 OS=Plasmodium falciparum (isolate 3D7) OX=36329 GN=PF3D7_0905400 PE=4 SV=1	104.79	7	8	5	5	6	7	8	9	6.5	250000	58000	110000	390000	2	2	4	0.0306461	0.0020562	0.00286019	0.00787828	0.0163511	0.0142949	0.00536924	0.00250905
tr|Q8IJX8|Q8IJX8_PLAF7	PF3D7_1006200	DNA/RNA-binding protein Alba 3 OS=Plasmodium falciparum (isolate 3D7) OX=36329 GN=PF3D7_1006200 PE=4 SV=1	11.97	7	10	7	8	5	7	6	7	6.25	760000	220000	380000	370000	2	2	4	0.093164	0.00779937	0.00988065	0.00747427	0.0504817	0.0426823	0.00867746	0.00120319
tr|Q8ILN8|Q8ILN8_PLAF7	PF3D7_1421200	40S ribosomal protein S25 OS=Plasmodium falciparum (isolate 3D7) OX=36329 GN=PF3D7_1421200 PE=1 SV=2	11.66	5	6	4	4	4	6	5	6	4.5	180000	130000	120000	370000	2	2	4	0.0220652	0.00460872	0.00312021	0.00747427	0.0133369	0.00872822	0.00529724	0.00217703
sp|P27362|PGK_PLAF7	PF3D7_0922500	Phosphoglycerate kinase OS=Plasmodium falciparum (isolate 3D7) OX=36329 GN=PGK PE=1 SV=1	45.4	11	17	9	14	7	14	6	9	8.25	2500000	690000	1100000	310000	2	2	4	0.306461	0.0244617	0.0286019	0.00626223	0.165461	0.140999	0.0174321	0.0111698
tr|C6KSP3|C6KSP3_PLAF7	PF3D7_0604500	Uncharacterized protein OS=Plasmodium falciparum (isolate 3D7) OX=36329 GN=PF3D7_0604500 PE=4 SV=1	334.2	1	1	0	0	1	1	3	4	1.25	12000		7800	300000	0	1	1	0.00147101	0	0.000202813	0.00606022	0.000735506	0.000735506	0.00313152	0.0029287
tr|Q76NM3|Q76NM3_PLAF7	PF3D7_1324900	L-lactate dehydrogenase OS=Plasmodium falciparum (isolate 3D7) OX=36329 GN=PF3D7_1324900 PE=1 SV=1	34.09	7	9	1	1	5	6	4	4	4.25	2400000	20000	990000	290000	1	2	3	0.294202	0.000709034	0.0257417	0.00585821	0.147456	0.146747	0.0158	0.00994174
tr|Q8II23|Q8II23_PLAF7	PF3D7_1134100	Protein disulfide isomerase OS=Plasmodium falciparum (isolate 3D7) OX=36329 GN=PF3D7_1134100 PE=4 SV=1	49.16	2	2	1	2	2	2	2	3	1.75	50000	91000	53000	290000	1	2	3	0.00612921	0.0032261	0.00137809	0.00585821	0.00467766	0.00145155	0.00361815	0.00224006
tr|Q7KQK6|Q7KQK6_PLAF7	PF3D7_1117700	GTP-binding nuclear protein OS=Plasmodium falciparum (isolate 3D7) OX=36329 GN=PF3D7_1117700 PE=3 SV=1	24.86	8	13	7	10	4	5	5	6	6	620000	470000	110000	270000	2	2	4	0.0760022	0.0166623	0.00286019	0.0054542	0.0463323	0.02967	0.00415719	0.001297
tr|Q8ILV2|Q8ILV2_PLAF7	PF3D7_1414300	60S ribosomal protein L10, putative OS=Plasmodium falciparum (isolate 3D7) OX=36329 GN=PF3D7_1414300 PE=1 SV=1	25.2	1	2	2	2	0	0	1	2	1	590000	140000		250000	1	0	1	0.0723247	0.00496324	0	0.00505018	0.038644	0.0336807	0.00252509	0.00252509
tr|Q8IKV7|Q8IKV7_PLAF7	PF3D7_1451900	Ribosome biogenesis protein TSR1, putative OS=Plasmodium falciparum (isolate 3D7) OX=36329 GN=PF3D7_1451900 PE=4 SV=1	120.59	7	8	8	10	2	2	4	4	5.25	220000	610000	29000	240000	2	2	4	0.0269685	0.0216255	0.00075405	0.00484818	0.024297	0.0026715	0.00280111	0.00204706
tr|Q8IKW5|Q8IKW5_PLAF7	PF3D7_1451100	Elongation factor 2 OS=Plasmodium falciparum (isolate 3D7) OX=36329 GN=PF3D7_1451100 PE=4 SV=1	93.46	8	9	6	8	9	9	5	5	7	520000	340000	280000	230000	2	2	4	0.0637438	0.0120536	0.00728048	0.00464617	0.0378987	0.0258451	0.00596332	0.00131716
tr|Q8IDS6|Q8IDS6_PLAF7	PF3D7_1341200	60S ribosomal protein L18a OS=Plasmodium falciparum (isolate 3D7) OX=36329 GN=PF3D7_1341200 PE=1 SV=1	21.73	2	4	1	1	3	3	3	3	2.25	310000	16000	100000	230000	1	2	3	0.0380011	0.000567227	0.00260017	0.00464617	0.0192842	0.0187169	0.00362317	0.001023
tr|C0H4V6|C0H4V6_PLAF7	PF3D7_0818200	14-3-3 protein OS=Plasmodium falciparum (isolate 3D7) OX=36329 GN=PF3D7_0818200 PE=3 SV=1	30.17	4	6	2	2	4	5	2	3	3	180000	21000	93000	230000	2	2	4	0.0220652	0.000744486	0.00241816	0.00464617	0.0114048	0.0106603	0.00353216	0.001114
tr|Q8IDQ9|Q8IDQ9_PLAF7	PF3D7_1343000	Phosphoethanolamine N-methyltransferase OS=Plasmodium falciparum (isolate 3D7) OX=36329 GN=PF3D7_1343000 PE=4 SV=1	31.02	7	8	2	2	6	9	3	3	4.5	750000	55000	310000	200000	2	2	4	0.0919382	0.00194984	0.00806053	0.00404015	0.046944	0.0449942	0.00605034	0.00201019
tr|Q8IDV1|Q8IDV1_PLAF7	PF3D7_1338200	60S ribosomal protein L6-2, putative OS=Plasmodium falciparum (isolate 3D7) OX=36329 GN=PF3D7_1338200 PE=1 SV=1	25.52	6	7	2	4	4	4	2	2	3.5	640000	130000	310000	190000	2	2	4	0.0784539	0.00460872	0.00806053	0.00383814	0.0415313	0.0369226	0.00594933	0.0021112
tr|C6KT18|C6KT18_PLAF7	PF3D7_0617800	Histone H2A OS=Plasmodium falciparum (isolate 3D7) OX=36329 GN=PF3D7_0617800 PE=3 SV=1	14.11	2	3	1	1	1	1	1	1	1.25	630000	26000	250000	190000	1	0	1	0.0772281	0.000921744	0.00650043	0.00383814	0.0390749	0.0381532	0.00516928	0.00133114
sp|O97231|RL44_PLAF7	PF3D7_0304400	60S ribosomal protein L44 OS=Plasmodium falciparum (isolate 3D7) OX=36329 GN=RPL44 PE=1 SV=3	12.15	3	7	3	5	3	6	1	1	2.5	2000000	670000	980000	180000	2	1	3	0.245169	0.0237526	0.0254817	0.00363613	0.134461	0.110708	0.0145589	0.0109228
tr|C6KSW5|C6KSW5_PLAF7	PF3D7_0612100	Eukaryotic translation initiation factor 3 subunit L OS=Plasmodium falciparum (isolate 3D7) OX=36329 GN=PF3D7_0612100 PE=3 SV=1	78.08	0	0	0	0	2	3	2	2	1			310000	180000	0	2	2	0	0	0.00806053	0.00363613	0	0	0.00584833	0.0022122
tr|Q7K6A4|Q7K6A4_PLAF7	PF3D7_0922200	S-adenosylmethionine synthase OS=Plasmodium falciparum (isolate 3D7) OX=36329 GN=PF3D7_0922200 PE=3 SV=1	44.82	8	10	6	7	2	2	2	2	4.5	640000	1100000	110000	160000	2	2	4	0.0784539	0.0389969	0.00286019	0.00323212	0.0587254	0.0197285	0.00304615	0.000185964
tr|Q8IIA2|Q8IIA2_PLAF7	PF3D7_1126200	40S ribosomal protein S18, putative OS=Plasmodium falciparum (isolate 3D7) OX=36329 GN=PF3D7_1126200 PE=1 SV=1	17.88	2	4	0	0	0	0	1	2	0.75	160000			160000	1	0	1	0.0196135	0	0	0.00323212	0.00980674	0.00980674	0.00161606	0.00161606
tr|Q8IE09|Q8IE09_PLAF7	PF3D7_1331800	60S ribosomal protein L23, putative OS=Plasmodium falciparum (isolate 3D7) OX=36329 GN=PF3D7_1331800 PE=1 SV=1	14.98	0	0	2	2	2	3	3	4	1.75		370000	1200000	160000	1	2	3	0	0.0131171	0.0312021	0.00323212	0.00655856	0.00655856	0.0172171	0.013985
tr|Q8ILK3|Q8ILK3_PLAF7	PF3D7_1426000	60S ribosomal protein L21 OS=Plasmodium falciparum (isolate 3D7) OX=36329 GN=PF3D7_1426000 PE=1 SV=1	18.78	6	8	4	6	3	5	2	4	3.75	2400000	560000	460000	150000	2	2	4	0.294202	0.0198529	0.0119608	0.00303011	0.157028	0.137175	0.00749545	0.00446534
tr|C6KT23|C6KT23_PLAF7	PF3D7_0618300	60S ribosomal protein L27a, putative OS=Plasmodium falciparum (isolate 3D7) OX=36329 GN=PF3D7_0618300 PE=1 SV=1	16.71	3	3	3	3	4	4	3	3	3.25	570000	160000	410000	150000	2	2	4	0.069873	0.00567227	0.0106607	0.00303011	0.0377727	0.0321004	0.00684541	0.0038153
tr|A0A143ZZ61|A0A143ZZ61_PLAF7	PF3D7_1015900	Enolase OS=Plasmodium falciparum (isolate 3D7) OX=36329 GN=PF3D7_1015900 PE=3 SV=1	48.65	7	9	5	5	1	1	3	4	4	310000	120000	38000	140000	2	1	3	0.0380011	0.0042542	0.000988065	0.0028281	0.0211277	0.0168735	0.00190808	0.000920019
tr|Q8IKM5|Q8IKM5_PLAF7	PF3D7_1460700	60S ribosomal protein L27 OS=Plasmodium falciparum (isolate 3D7) OX=36329 GN=PF3D7_1460700 PE=1 SV=2	16.73	4	4	3	3	2	2	3	3	3	190000	140000	170000	140000	2	2	4	0.023291	0.00496324	0.00442029	0.0028281	0.0141271	0.00916389	0.0036242	0.000796094
tr|O77395|O77395_PLAF7	PF3D7_0316800	40S ribosomal protein S15A, putative OS=Plasmodium falciparum (isolate 3D7) OX=36329 GN=PF3D7_0316800 PE=1 SV=1	14.86	2	2	1	1	1	1	2	2	1.5	120000	54000	100000	140000	1	1	2	0.0147101	0.00191439	0.00260017	0.0028281	0.00831225	0.00639786	0.00271414	0.000113966
tr|Q8IDR9|Q8IDR9_PLAF7	PF3D7_1342000	40S ribosomal protein S6 OS=Plasmodium falciparum (isolate 3D7) OX=36329 GN=PF3D7_1342000 PE=1 SV=1	35.36	9	12	6	6	6	8	4	5	6.25	970000	1000000	940000	130000	2	2	4	0.118907	0.0354517	0.0244416	0.00262609	0.0771792	0.0417275	0.0135339	0.0109078
tr|Q8IFP2|Q8IFP2_PLAF7	PF3D7_0422400	40S ribosomal protein S19 OS=Plasmodium falciparum (isolate 3D7) OX=36329 GN=PF3D7_0422400 PE=1 SV=1	19.71	4	5	1	1	2	4	3	5	2.5	440000	6000	170000	130000	1	2	3	0.0539371	0.00021271	0.00442029	0.00262609	0.0270749	0.0268622	0.00352319	0.000897098
tr|Q8IIU8|Q8IIU8_PLAF7	PF3D7_1105400	40S ribosomal protein S4 OS=Plasmodium falciparum (isolate 3D7) OX=36329 GN=PF3D7_1105400 PE=1 SV=2	29.75	4	4	3	4	4	4	3	3	3.5	230000	140000	100000	130000	2	2	4	0.0281944	0.00496324	0.00260017	0.00262609	0.0165788	0.0116156	0.00261313	1.2962e-05
sp|O97313|RS3A_PLAF7	PF3D7_0322900	40S ribosomal protein S3a OS=Plasmodium falciparum (isolate 3D7) OX=36329 GN=MAL3P7.35 PE=1 SV=1	30.03	4	4	0	0	2	4	3	3	2.25	150000		100000	130000	1	2	3	0.0183876	0	0.00260017	0.00262609	0.00919382	0.00919382	0.00261313	1.2962e-05
tr|Q8I6V3|Q8I6V3_PLAF7	PF3D7_1408000	Plasmepsin II OS=Plasmodium falciparum (isolate 3D7) OX=36329 GN=PF3D7_1408000 PE=1 SV=1	51.45	3	3	0	0	2	2	2	2	1.75	140000		75000	130000	1	2	3	0.0171618	0	0.00195013	0.00262609	0.0085809	0.0085809	0.00228811	0.000337983
tr|Q8IDN4|Q8IDN4_PLAF7	PF3D7_1346300	DNA/RNA-binding protein Alba 2 OS=Plasmodium falciparum (isolate 3D7) OX=36329 GN=PF3D7_1346300 PE=4 SV=1	24.97	2	2	0	0	2	2	1	1	1.25	92000		76000	130000	1	1	2	0.0112778	0	0.00197613	0.00262609	0.00563888	0.00563888	0.00230111	0.000324982
tr|C6KSR8|C6KSR8_PLAF7	PF3D7_0607000	Translation initiation factor IF-2, putative OS=Plasmodium falciparum (isolate 3D7) OX=36329 GN=PF3D7_0607000 PE=4 SV=1	112.29	0	0	0	0	0	0	3	3	0.75				130000	0	1	1	0	0	0	0.00262609	0	0	0.00131305	0.00131305
tr|Q8II61|Q8II61_PLAF7	PF3D7_1130200	60S acidic ribosomal protein P0 OS=Plasmodium falciparum (isolate 3D7) OX=36329 GN=PF3D7_1130200 PE=3 SV=1	34.95	3	4	1	1	3	6	2	4	2.25	270000	53000	480000	120000	1	2	3	0.0330978	0.00187894	0.0124808	0.00242409	0.0174883	0.0156094	0.00745245	0.00502837
tr|Q9TY94|Q9TY94_PLAF7	PF3D7_0209800	ATP-dependent RNA helicase UAP56 OS=Plasmodium falciparum (isolate 3D7) OX=36329 GN=PF3D7_0209800 PE=4 SV=1	52.19	4	5	4	5	2	3	3	3	3.25	160000	180000	81000	120000	2	2	4	0.0196135	0.00638131	0.00210614	0.00242409	0.0129974	0.00661609	0.00226511	0.000158975
tr|Q8IJC1|Q8IJC1_PLAF7	PF3D7_1028300	rRNA-processing protein EBP2, putative OS=Plasmodium falciparum (isolate 3D7) OX=36329 GN=PF3D7_1028300 PE=4 SV=1	37.7	5	7	4	5	5	8	4	4	4.5	1500000	1200000	620000	110000	2	2	4	0.183876	0.042542	0.0161211	0.00222208	0.113209	0.0706672	0.00917157	0.00694949
tr|A0A143ZZG2|A0A143ZZG2_PLAF7	PF3D7_1026800	40S ribosomal protein SA OS=Plasmodium falciparum (isolate 3D7) OX=36329 GN=PF3D7_1026800 PE=3 SV=1	29.84	4	6	4	6	3	5	3	4	3.5	840000	840000	91000	110000	2	2	4	0.102971	0.0297794	0.00236616	0.00222208	0.0663751	0.0365957	0.00229412	7.20376e-05
tr|Q8IL02|Q8IL02_PLAF7	PF3D7_1447000	40S ribosomal protein S5 OS=Plasmodium falciparum (isolate 3D7) OX=36329 GN=PF3D7_1447000 PE=1 SV=1	29.94	3	3	3	3	2	5	2	2	2.5	800000	95000	1200000	100000	2	2	4	0.0980674	0.00336791	0.0312021	0.00202007	0.0507177	0.0473498	0.0166111	0.014591
tr|C6KSY6|C6KSY6_PLAF7	PF3D7_0614500	60S ribosomal protein L19 OS=Plasmodium falciparum (isolate 3D7) OX=36329 GN=PF3D7_0614500 PE=1 SV=1	21.57	0	0	2	4	0	0	2	2	1		330000		100000	1	1	2	0	0.0116991	0	0.00202007	0.00584953	0.00584953	0.00101004	0.00101004
tr|Q8IIV8|Q8IIV8_PLAF7	PF3D7_1104400	Uncharacterized protein OS=Plasmodium falciparum (isolate 3D7) OX=36329 GN=PF3D7_1104400 PE=4 SV=1	49.23	4	4	3	3	3	3	4	4	3.5	94000	53000	58000	97000	2	2	4	0.0115229	0.00187894	0.0015081	0.00195947	0.00670093	0.00482199	0.00173378	0.000225686
tr|Q8I3U6|Q8I3U6_PLAF7	PF3D7_0516200	40S ribosomal protein S11 OS=Plasmodium falciparum (isolate 3D7) OX=36329 GN=PF3D7_0516200 PE=1 SV=1	16.07	4	5	3	5	4	6	2	2	3.25	300000	240000	200000	88000	2	2	4	0.0367753	0.00850841	0.00520034	0.00177766	0.0226418	0.0141334	0.003489	0.00171134
tr|Q8IM10|Q8IM10_PLAF7	PF3D7_1408600	40S ribosomal protein S8 OS=Plasmodium falciparum (isolate 3D7) OX=36329 GN=PF3D7_1408600 PE=1 SV=1	25.04	5	8	3	6	4	6	3	4	3.75	1400000	120000	150000	83000	2	2	4	0.171618	0.0042542	0.00390026	0.00167666	0.0879361	0.0836819	0.00278846	0.0011118
tr|Q8IHT9|Q8IHT9_PLAF7	PF3D7_1142600	60S ribosomal protein L35ae, putative OS=Plasmodium falciparum (isolate 3D7) OX=36329 GN=PF3D7_1142600 PE=1 SV=1	16.26	2	2	3	4	3	4	1	1	2.25	120000	260000	190000	83000	2	1	3	0.0147101	0.00921744	0.00494032	0.00167666	0.0119638	0.00274634	0.00330849	0.00163183
tr|Q8I4R5|Q8I4R5_PLAF7	PF3D7_1252100	Rhoptry neck protein 3 OS=Plasmodium falciparum (isolate 3D7) OX=36329 GN=PF3D7_1252100 PE=4 SV=1	262.99	5	6	0	0	2	2	4	4	2.75	130000		26000	80000	1	2	3	0.015936	0	0.000676044	0.00161606	0.00796798	0.00796798	0.00114605	0.000470007
tr|Q8IEM3|Q8IEM3_PLAF7	PF3D7_1309100	60S ribosomal protein L24, putative OS=Plasmodium falciparum (isolate 3D7) OX=36329 GN=PF3D7_1309100 PE=1 SV=1	19.23	4	4	4	4	3	3	3	3	3.5	110000	180000	63000	79000	2	2	4	0.0134843	0.00638131	0.00163811	0.00159586	0.00993279	0.00355148	0.00161698	2.1125e-05
tr|Q8IDM3|Q8IDM3_PLAF7	PF3D7_1347500	DNA/RNA-binding protein Alba 4 OS=Plasmodium falciparum (isolate 3D7) OX=36329 GN=PF3D7_1347500 PE=4 SV=1	42.13	7	7	2	2	4	5	4	4	4.25	110000	15000	140000	79000	2	2	4	0.0134843	0.000531775	0.00364024	0.00159586	0.00700802	0.00647625	0.00261805	0.00102219
tr|Q8ILY9|Q8ILY9_PLAF7	PF3D7_1410600	Eukaryotic translation initiation factor 2 subunit gamma, putative OS=Plasmodium falciparum (isolate 3D7) OX=36329 GN=PF3D7_1410600 PE=4 SV=1	51.21	4	4	5	6	0	0	3	3	3	100000	110000		76000	2	1	3	0.0122584	0.00389969	0	0.00153526	0.00807906	0.00417937	0.000767628	0.000767628
tr|Q8IAX8|Q8IAX8_PLAF7	PF3D7_0814200	DNA/RNA-binding protein Alba 1 OS=Plasmodium falciparum (isolate 3D7) OX=36329 GN=PF3D7_0814200 PE=4 SV=1	27.24	3	3	3	3	3	4	3	4	3	36000	29000	37000	75000	2	2	4	0.00441303	0.0010281	0.000962063	0.00151505	0.00272057	0.00169247	0.00123856	0.000276496
tr|Q8IJK8|Q8IJK8_PLAF7	PF3D7_1019400	60S ribosomal protein L30e, putative OS=Plasmodium falciparum (isolate 3D7) OX=36329 GN=PF3D7_1019400 PE=1 SV=1	11.77	2	2	2	2	2	2	1	1	1.75	100000	71000	85000	72000	2	1	3	0.0122584	0.00251707	0.00221015	0.00145445	0.00738775	0.00487068	0.0018323	0.000377846
tr|O96220|O96220_PLAF7	PF3D7_0214000	T-complex protein 1 subunit theta OS=Plasmodium falciparum (isolate 3D7) OX=36329 GN=PF3D7_0214000 PE=3 SV=3	60.92	2	3	0	0	0	0	2	2	1	41000			72000	1	1	2	0.00502595	0	0	0.00145445	0.00251298	0.00251298	0.000727226	0.000727226
tr|Q8IDV0|Q8IDV0_PLAF7	PF3D7_1338300	Elongation factor 1-gamma, putative OS=Plasmodium falciparum (isolate 3D7) OX=36329 GN=PF3D7_1338300 PE=4 SV=2	47.75	3	3	0	0	0	0	2	2	1.25	160000			70000	1	1	2	0.0196135	0	0	0.00141405	0.00980674	0.00980674	0.000707026	0.000707026
tr|Q8I3R0|Q8I3R0_PLAF7	PF3D7_0520000	40S ribosomal protein S9, putative OS=Plasmodium falciparum (isolate 3D7) OX=36329 GN=PF3D7_0520000 PE=1 SV=1	22.11	4	4	3	4	0	0	1	1	2	370000	190000		64000	2	0	2	0.0453562	0.00673582	0	0.00129285	0.026046	0.0193102	0.000646423	0.000646423
tr|Q8IE82|Q8IE82_PLAF7	PF3D7_1323400	60S ribosomal protein L23 OS=Plasmodium falciparum (isolate 3D7) OX=36329 GN=PF3D7_1323400 PE=1 SV=1	22.08	3	8	2	3	2	5	1	1	2	4200000	310000	1100000	63000	2	1	3	0.514854	0.01099	0.0286019	0.00127265	0.262922	0.251932	0.0149373	0.0136646
tr|Q8IB72|Q8IB72_PLAF7	PF3D7_0823800	DnaJ protein, putative OS=Plasmodium falciparum (isolate 3D7) OX=36329 GN=PF3D7_0823800 PE=4 SV=1	76.63	0	0	0	0	1	1	3	3	1			10000	63000	0	1	1	0	0	0.000260017	0.00127265	0	0	0.000766332	0.000506314
tr|Q8I2Z8|Q8I2Z8_PLAF7	PF3D7_0915400	Probable ATP-dependent 6-phosphofructokinase OS=Plasmodium falciparum (isolate 3D7) OX=36329 GN=PF3D7_0915400 PE=3 SV=1	159.35	3	5	0	0	2	4	1	1	1.5	66000		86000	60000	1	1	2	0.00809056	0	0.00223615	0.00121204	0.00404528	0.00404528	0.0017241	0.000512052
tr|C6KT76|C6KT76_PLAF7	PF3D7_0624000	Phosphotransferase OS=Plasmodium falciparum (isolate 3D7) OX=36329 GN=PF3D7_0624000 PE=3 SV=1	55.23	4	4	3	4	3	4	3	4	3.25	84000	50000	56000	58000	2	2	4	0.0102971	0.00177258	0.0014561	0.00117164	0.00603483	0.00426225	0.00131387	0.000142227
tr|Q8IHU0|Q8IHU0_PLAF7	PF3D7_1142500	60S ribosomal protein L28 OS=Plasmodium falciparum (isolate 3D7) OX=36329 GN=PF3D7_1142500 PE=1 SV=1	14.4	1	1	0	0	0	0	2	2	0.75	36000			54000	0	1	1	0.00441303	0	0	0.00109084	0.00220652	0.00220652	0.00054542	0.00054542
tr|C0H5G3|C0H5G3_PLAF7	PF3D7_1341300	60S ribosomal protein L18-2, putative OS=Plasmodium falciparum (isolate 3D7) OX=36329 GN=PF3D7_1341300 PE=1 SV=1	21.44	3	4	2	2	2	2	2	2	2.25	240000	72000	120000	51000	2	2	4	0.0294202	0.00255252	0.00312021	0.00103024	0.0159864	0.0134339	0.00207522	0.00104498
tr|A0A143ZYL5|A0A143ZYL5_PLAF7	PF3D7_1036900	Uncharacterized protein OS=Plasmodium falciparum (isolate 3D7) OX=36329 GN=PF3D7_1036900 PE=4 SV=1	192.57	2	2	0	0	0	0	3	4	1.25	6200			47000	1	1	2	0.000760022	0	0	0.000949434	0.000380011	0.000380011	0.000474717	0.000474717
tr|Q8I0U6|Q8I0U6_PLAF7	PF3D7_0102200	Ring-infected erythrocyte surface antigen OS=Plasmodium falciparum (isolate 3D7) OX=36329 GN=PF3D7_0102200 PE=4 SV=1	126.44	0	0	0	0	1	1	2	3	0.75			17000	46000	0	1	1	0	0	0.000442029	0.000929234	0	0	0.000685631	0.000243602
tr|Q8IIR6|Q8IIR6_PLAF7	PF3D7_1108700	Heat shock protein DnaJ homologue Pfj2 OS=Plasmodium falciparum (isolate 3D7) OX=36329 GN=PF3D7_1108700 PE=4 SV=1	62.34	0	0	2	3	0	0	2	2	1		42000		45000	1	1	2	0	0.00148897	0	0.000909033	0.000744486	0.000744486	0.000454516	0.000454516
tr|Q8IJC6|Q8IJC6_PLAF7	PF3D7_1027800	60S ribosomal protein L3 OS=Plasmodium falciparum (isolate 3D7) OX=36329 GN=PF3D7_1027800 PE=1 SV=1	44.19	3	4	3	4	4	6	2	3	3	140000	66000	150000	43000	2	2	4	0.0171618	0.00233981	0.00390026	0.000868631	0.0097508	0.00741099	0.00238444	0.00151581
tr|Q8I5F4|Q8I5F4_PLAF7	PF3D7_1226300	Haloacid dehalogenase-like hydrolase, putative OS=Plasmodium falciparum (isolate 3D7) OX=36329 GN=PF3D7_1226300 PE=4 SV=1	33.25	1	2	1	2	2	2	1	2	1.25	25000	21000	18000	43000	0	1	1	0.00306461	0.000744486	0.000468031	0.000868631	0.00190455	0.00116006	0.000668331	0.0002003
tr|Q8IJS7|Q8IJS7_PLAF7	PF3D7_1011800	PRE-binding protein OS=Plasmodium falciparum (isolate 3D7) OX=36329 GN=PF3D7_1011800 PE=4 SV=1	131.55	3	3	0	0	2	2	2	2	1.75	220000		36000	41000	1	2	3	0.0269685	0	0.000936062	0.00082823	0.0134843	0.0134843	0.000882146	5.39158e-05
tr|Q8IIJ8|Q8IIJ8_PLAF7	PF3D7_1116800	Heat shock protein 101 OS=Plasmodium falciparum (isolate 3D7) OX=36329 GN=PF3D7_1116800 PE=1 SV=1	102.81	3	3	2	2	0	0	2	2	1.75	34000	36000		41000	2	1	3	0.00416786	0.00127626	0	0.00082823	0.00272206	0.0014458	0.000414115	0.000414115
tr|Q8IDH5|Q8IDH5_PLAF7	PF3D7_1352500	Thioredoxin-related protein, putative OS=Plasmodium falciparum (isolate 3D7) OX=36329 GN=PF3D7_1352500 PE=4 SV=1	23.97	1	1	1	1	2	3	1	2	1.25	29000	5100	88000	41000	0	1	1	0.00355494	0.000180804	0.00228815	0.00082823	0.00186787	0.00168707	0.00155819	0.00072996
tr|A0A143ZWL7|A0A143ZWL7_PLAF7	PF3D7_1008700	Tubulin beta chain OS=Plasmodium falciparum (isolate 3D7) OX=36329 GN=PF3D7_1008700 PE=3 SV=1	49.72	6	7	6	6	6	8	2	2	5	350000	160000	180000	40000	2	2	4	0.0429045	0.00567227	0.00468031	0.000808029	0.0242884	0.0186161	0.00274417	0.00193614
tr|C6KST5|C6KST5_PLAF7	PF3D7_0608700	T-complex protein 1 subunit zeta OS=Plasmodium falciparum (isolate 3D7) OX=36329 GN=PF3D7_0608700 PE=3 SV=1	61.49	5	7	2	3	4	6	1	1	3	330000	200000	140000	40000	2	1	3	0.0404528	0.00709034	0.00364024	0.000808029	0.0237716	0.0166812	0.00222413	0.00141611
tr|Q8IJ34|Q8IJ34_PLAF7	PF3D7_1037300	ADP/ATP transporter on adenylate translocase OS=Plasmodium falciparum (isolate 3D7) OX=36329 GN=PF3D7_1037300 PE=3 SV=1	33.7	2	2	1	1	1	1	1	1	1.25	49000	24000	17000	36000	1	0	1	0.00600663	0.000850841	0.000442029	0.000727226	0.00342873	0.00257789	0.000584628	0.000142599
tr|Q8I1S0|Q8I1S0_PLAF7	PF3D7_0416800	Small GTP-binding protein sar1 OS=Plasmodium falciparum (isolate 3D7) OX=36329 GN=PF3D7_0416800 PE=3 SV=1	22.01	3	3	1	1	1	1	2	2	1.75	360000	7200	5500	31000	1	1	2	0.0441303	0.000255252	0.000143009	0.000626223	0.0221928	0.0219375	0.000384616	0.000241607
tr|A0A143ZXM2|A0A143ZXM2_PLAF7	PF3D7_1021800	Schizont egress antigen-1 OS=Plasmodium falciparum (isolate 3D7) OX=36329 GN=PF3D7_1021800 PE=4 SV=1	244.75	2	3	1	1	1	1	1	2	1.25	85000	23000	26000	31000	1	0	1	0.0104197	0.000815389	0.000676044	0.000626223	0.00561753	0.00480214	0.000651134	2.49109e-05
tr|C6KT34|C6KT34_PLAF7	PF3D7_0619400	Cell division cycle protein 48 homologue,putative OS=Plasmodium falciparum (isolate 3D7) OX=36329 GN=PF3D7_0619400 PE=4 SV=1	92.33	2	2	1	1	2	2	2	2	1.75	49000	3900	33000	30000	1	2	3	0.00600663	0.000138262	0.000858056	0.000606022	0.00307245	0.00293418	0.000732039	0.000126017
tr|Q8I3R6|Q8I3R6_PLAF7	PF3D7_0519400	40S ribosomal protein S24 OS=Plasmodium falciparum (isolate 3D7) OX=36329 GN=PF3D7_0519400 PE=1 SV=1	15.38	3	3	0	0	2	2	1	1	1.5	490000		170000	27000	1	1	2	0.0600663	0	0.00442029	0.00054542	0.0300331	0.0300331	0.00248286	0.00193744
tr|Q8II43|Q8II43_PLAF7	PF3D7_1132200	T-complex protein 1 subunit alpha OS=Plasmodium falciparum (isolate 3D7) OX=36329 GN=PF3D7_1132200 PE=3 SV=1	60.22	3	4	2	3	2	3	1	2	2	170000	63000	41000	27000	2	1	3	0.0208393	0.00223346	0.00106607	0.00054542	0.0115364	0.00930293	0.000805745	0.000260325
tr|Q8IAW0|Q8IAW0_PLAF7	PF3D7_0812400	Importin subunit alpha OS=Plasmodium falciparum (isolate 3D7) OX=36329 GN=PF3D7_0812400 PE=3 SV=1	61.12	2	2	1	1	2	2	2	2	1.75	54000	5500	210000	27000	1	2	3	0.00661955	0.000194984	0.00546036	0.00054542	0.00340727	0.00321228	0.00300289	0.00245747
tr|Q8IIR2|Q8IIR2_PLAF7	PF3D7_1109400	Essential nuclear protein 1, putative OS=Plasmodium falciparum (isolate 3D7) OX=36329 GN=PF3D7_1109400 PE=4 SV=2	51.67	2	2	1	1	1	1	1	1	1.25	47000	58000	43000	26000	1	0	1	0.00576146	0.0020562	0.00111807	0.000525219	0.00390883	0.00185263	0.000821646	0.000296427
tr|Q8I3M5|Q8I3M5_PLAF7	PF3D7_0524000	Karyopherin beta OS=Plasmodium falciparum (isolate 3D7) OX=36329 GN=PF3D7_0524000 PE=4 SV=1	127.27	5	5	3	4	6	7	1	1	3.75	96000	73000	330000	24000	2	1	3	0.0117681	0.00258797	0.00858056	0.000484818	0.00717803	0.00459006	0.00453269	0.00404787
tr|O97266|O97266_PLAF7	PF3D7_0315100	Eukaryotic translation initiation factor 4E OS=Plasmodium falciparum (isolate 3D7) OX=36329 GN=PF3D7_0315100 PE=3 SV=1	26.93	2	2	0	0	1	1	1	1	1	68000		16000	22000	1	0	1	0.00833573	0	0.000416027	0.000444416	0.00416786	0.00416786	0.000430222	1.41944e-05
tr|Q8I2X0|Q8I2X0_PLAF7	PF3D7_0918300	Eukaryotic translation initiation factor 3 subunit F, putative OS=Plasmodium falciparum (isolate 3D7) OX=36329 GN=PF3D7_0918300 PE=3 SV=1	36.8	2	2	0	0	2	2	1	1	1.25	50000		57000	22000	1	1	2	0.00612921	0	0.0014821	0.000444416	0.00306461	0.00306461	0.000963257	0.000518841
tr|Q8IL11|Q8IL11_PLAF7	PF3D7_1446200	M17 leucyl aminopeptidase OS=Plasmodium falciparum (isolate 3D7) OX=36329 GN=PF3D7_1446200 PE=1 SV=1	67.78	1	1	3	3	1	1	1	1	1.5	240000	220000	12000	19000	1	0	1	0.0294202	0.00779937	0.000312021	0.000383814	0.0186098	0.0108104	0.000347917	3.58967e-05
tr|Q8II73|Q8II73_PLAF7	PF3D7_1129000	Spermidine synthase OS=Plasmodium falciparum (isolate 3D7) OX=36329 GN=PF3D7_1129000 PE=1 SV=1	36.57	2	2	0	0	0	0	1	1	0.75	45000			19000	1	0	1	0.00551629	0	0	0.000383814	0.00275815	0.00275815	0.000191907	0.000191907
tr|Q8I5C4|Q8I5C4_PLAF7	PF3D7_1229500	T-complex protein 1 subunit gamma OS=Plasmodium falciparum (isolate 3D7) OX=36329 GN=PF3D7_1229500 PE=3 SV=1	60.62	3	4	3	4	1	1	1	1	2	200000	170000	20000	18000	2	0	2	0.0245169	0.00602679	0.000520034	0.000363613	0.0152718	0.00924503	0.000441824	7.82105e-05
tr|Q7KWJ5|Q7KWJ5_PLAF7	PF3D7_0204700	Hexose transporter OS=Plasmodium falciparum (isolate 3D7) OX=36329 GN=PF3D7_0204700 PE=3 SV=1	56.38	2	2	2	2	2	2	1	1	1.75	40000	30000	41000	18000	2	1	3	0.00490337	0.00106355	0.00106607	0.000363613	0.00298346	0.00191991	0.000714842	0.000351228
tr|Q8I5A9|Q8I5A9_PLAF7	PF3D7_1231100	Ras-related protein Rab-2 OS=Plasmodium falciparum (isolate 3D7) OX=36329 GN=PF3D7_1231100 PE=4 SV=1	24.41	1	1	2	2	0	0	2	2	1.25	3800	40000		18000	1	1	2	0.00046582	0.00141807	0	0.000363613	0.000941944	0.000476124	0.000181807	0.000181807
tr|C0H5I7|C0H5I7_PLAF7	PF3D7_1357800	T-complex protein 1 subunit delta OS=Plasmodium falciparum (isolate 3D7) OX=36329 GN=PF3D7_1357800 PE=3 SV=1	57.94	2	2	0	0	1	1	1	1	1	43000		38000	17000	1	0	1	0.00527112	0	0.000988065	0.000343412	0.00263556	0.00263556	0.000665739	0.000322326
tr|Q76NN8|Q76NN8_PLAF7	PF3D7_0106300	Calcium-transporting ATPase OS=Plasmodium falciparum (isolate 3D7) OX=36329 GN=PF3D7_0106300 PE=3 SV=1	139.33	2	2	0	0	2	2	1	1	1.25	25000		31000	14000	1	1	2	0.00306461	0	0.000806053	0.00028281	0.0015323	0.0015323	0.000544432	0.000261621
tr|O96203|O96203_PLAF7	PF3D7_0212300	Peptide chain release factor subunit 1,putative OS=Plasmodium falciparum (isolate 3D7) OX=36329 GN=PF3D7_0212300 PE=4 SV=1	48.03	2	2	2	2	0	0	1	1	1.25	22000	23000		9400	2	0	2	0.00269685	0.000815389	0	0.000189887	0.00175612	0.000940732	9.49434e-05	9.49434e-05
tr|Q8IEE2|Q8IEE2_PLAF7	PF3D7_1317400	Uncharacterized protein OS=Plasmodium falciparum (isolate 3D7) OX=36329 GN=PF3D7_1317400 PE=4 SV=1	23.18	1	2	1	2	1	1	1	2	1	220000	240000	190000	380000	0	0	0	0.0269685	0.00850841	0.00494032	0.00767628	0.0177385	0.00923007	0.0063083	0.00136798	1.02249	0.048	#N/A
tr|Q8II62|Q8II62_PLAF7	PF3D7_1130100	60S ribosomal protein L38 OS=Plasmodium falciparum (isolate 3D7) OX=36329 GN=PF3D7_1130100 PE=1 SV=1	10.31	1	3	1	2	1	2	1	3	1	220000	85000	130000	310000	0	0	0	0.0269685	0.00301339	0.00338022	0.00626223	0.014991	0.0119776	0.00482122	0.001441	0.664983	0.023	#N/A
tr|Q8IB14|Q8IB14_PLAF7	PF3D7_0817900	High mobility group protein B2 OS=Plasmodium falciparum (isolate 3D7) OX=36329 GN=PF3D7_0817900 PE=1 SV=1	11.53	1	1	1	1	1	1	1	1	1	71000	35000	82000	120000	0	0	0	0.00870348	0.00124081	0.00213214	0.00242409	0.00497215	0.00373134	0.00227811	0.000145974	0.782954	0.037	#N/A
sp|O00806|RLA2_PLAF7	PF3D7_0309600	60S acidic ribosomal protein P2 OS=Plasmodium falciparum (isolate 3D7) OX=36329 GN=MAL3P3.19 PE=3 SV=1	11.94	1	1	1	1	1	1	1	2	1	89000	54000	50000	98000	0	0	0	0.01091	0.00191439	0.00130009	0.00197967	0.0064122	0.0044978	0.00163988	0.000339793	#N/A	0.397	#N/A
tr|Q8IE22|Q8IE22_PLAF7	PF3D7_1330400	ER lumen protein retaining receptor 1, putative OS=Plasmodium falciparum (isolate 3D7) OX=36329 GN=PF3D7_1330400.1 PE=4 SV=1	32.78	1	1	1	1	1	1	1	1	1	18000	11000	41000	19000	0	0	0	0.00220652	0.000389969	0.00106607	0.000383814	0.00129824	0.000908274	0.000724942	0.000341128	#N/A	0.135	#N/A
tr|Q8IEC8|Q8IEC8_PLAF7	PF3D7_1318800	Translocation protein SEC63 OS=Plasmodium falciparum (isolate 3D7) OX=36329 GN=PF3D7_1318800 PE=4 SV=1	75.82	1	1	1	1	0	0	1	1	0.75	7800	28000		25000	0	0	0	0.000956157	0.000992647	0	0.000505018	0.000974402	1.82451e-05	0.000252509	0.000252509	-0.832735	0.001	3
tr|Q8IJW4|Q8IJW4_PLAF7	PF3D7_1007900	Eukaryotic translation initiation factor 3 subunit D OS=Plasmodium falciparum (isolate 3D7) OX=36329 GN=PF3D7_1007900 PE=3 SV=1	63.07	1	1	1	1	1	1	0	0	0.75	17000	16000	15000		0	0	0	0.00208393	0.000567227	0.000390026	0	0.00132558	0.000758353	0.000195013	0.000195013	0.0578006	0.001	4
tr|Q8I1V1|Q8I1V1_PLAF7	PF3D7_0413600	26S protease regulatory subunit 6B, putative OS=Plasmodium falciparum (isolate 3D7) OX=36329 GN=PF3D7_0413600 PE=3 SV=1	44.64	1	1	1	1	1	1	0	0	0.75	13000	21000	13000		0	0	0	0.0015936	0.000744486	0.000338022	0	0.00116904	0.000424555	0.000169011	0.000169011	-0.832735	0.074	#N/A
tr|Q9Y011|Q9Y011_PLAF7	PF3D7_0314600	Uncharacterized protein OS=Plasmodium falciparum (isolate 3D7) OX=36329 GN=PF3D7_0314600 PE=4 SV=2	31.5	1	1	1	1	1	1	0	0	0.75	3800	3200	2400		0	0	0	0.00046582	0.000113445	6.24041e-05	0	0.000289633	0.000176187	3.12021e-05	3.12021e-05	0.513986	0	#N/A
tr|Q8IJ74|Q8IJ74_PLAF7	PF3D7_1033400	Haloacid dehalogenase-like hydrolase OS=Plasmodium falciparum (isolate 3D7) OX=36329 GN=PF3D7_1033400 PE=1 SV=1	32.82	1	1	1	1	0	0	0	0	0.5	33000	68000			0	0	0	0.00404528	0.00241072	0	0	0.003228	0.000817283	0	0	-0.602987	0.021	3
tr|Q8IBB4|Q8IBB4_PLAF7	PF3D7_0828300	Uncharacterized protein OS=Plasmodium falciparum (isolate 3D7) OX=36329 GN=PF3D7_0828300 PE=4 SV=1	65.28	1	2	1	2	0	0	0	0	0.5	31000	68000			0	0	0	0.00380011	0.00241072	0	0	0.00310541	0.000694698	0	0	0.303381	0.039	#N/A
tr|Q8IDB8|Q8IDB8_PLAF7	PF3D7_1358700	HVA22-like protein, putative OS=Plasmodium falciparum (isolate 3D7) OX=36329 GN=PF3D7_1358700 PE=3 SV=1	18.41	1	1	1	1	0	0	0	0	0.5	53000	21000			0	0	0	0.00649697	0.000744486	0	0	0.00362073	0.00287624	0	0	-0.22938	0.147	#N/A
tr|Q8IEQ1|Q8IEQ1_PLAF7	PF3D7_1306400	26S protease regulatory subunit 10B, putative OS=Plasmodium falciparum (isolate 3D7) OX=36329 GN=PF3D7_1306400 PE=3 SV=1	44.65	1	1	1	1	0	0	0	0	0.5	14000	11000			0	0	0	0.00171618	0.000389969	0	0	0.00105307	0.000663106	0	0	-0.559002	0.014	5
tr|Q8IDI5|Q8IDI5_PLAF7	PF3D7_1351400	60S ribosomal protein L17, putative OS=Plasmodium falciparum (isolate 3D7) OX=36329 GN=PF3D7_1351400 PE=1 SV=1	23.4	1	3	1	1	0	0	0	0	0.5	230000	8800			0	0	0	0.0281944	0.000311975	0	0	0.0142532	0.0139412	0	0	-0.263015	0.241	#N/A
tr|Q8III3|Q8III3_PLAF7	PF3D7_1118500	Nucleolar protein 56, putative OS=Plasmodium falciparum (isolate 3D7) OX=36329 GN=PF3D7_1118500 PE=4 SV=1	69.35	0	0	1	1	1	1	0	0	0.5		14000	11000		0	0	0	0	0.000496324	0.000286019	0	0.000248162	0.000248162	0.000143009	0.000143009	-0.581478	0	#N/A
tr|Q8I3R5|Q8I3R5_PLAF7	PF3D7_0519500	Carbon catabolite repressor protein 4, putative OS=Plasmodium falciparum (isolate 3D7) OX=36329 GN=PF3D7_0519500 PE=4 SV=1	289.23	0	0	1	1	0	0	1	1	0.5		8600		14000	0	0	0	0	0.000304885	0	0.00028281	0.000152442	0.000152442	0.000141405	0.000141405	0.700997	0	#N/A
tr|Q8I239|Q8I239_PLAF7	PF3D7_0110600	Phosphatidylinositol-4-phosphate 5-kinase OS=Plasmodium falciparum (isolate 3D7) OX=36329 GN=PF3D7_0110600 PE=4 SV=1	199.92	0	0	1	1	0	0	1	1	0.5		10000		9500	0	0	0	0	0.000354517	0	0.000191907	0.000177258	0.000177258	9.59535e-05	9.59535e-05	0.700997	0	#N/A
tr|Q8IIU3|Q8IIU3_PLAF7	PF3D7_1106000	RuvB-like helicase OS=Plasmodium falciparum (isolate 3D7) OX=36329 GN=PF3D7_1106000 PE=3 SV=1	53.37	0	0	1	1	0	0	0	0	0.25		200000			0	0	0	0	0.00709034	0	0	0.00354517	0.00354517	0	0	-0.39302	0	#N/A
tr|Q8I3A1|Q8I3A1_PLAF7	PF3D7_0904800	Replication protein A1, small OS=Plasmodium falciparum (isolate 3D7) OX=36329 GN=PF3D7_0904800 PE=4 SV=1	56.2	0	0	1	1	0	0	0	0	0.25		37000			0	0	0	0	0.00131171	0	0	0.000655856	0.000655856	0	0	-0.370103	0.001	5
tr|Q8IKJ3|Q8IKJ3_PLAF7	PF3D7_1464400	Zinc finger protein, putative OS=Plasmodium falciparum (isolate 3D7) OX=36329 GN=PF3D7_1464400 PE=4 SV=2	12.46	0	0	1	2	0	0	0	0	0.25		34000			0	0	0	0	0.00120536	0	0	0.000602679	0.000602679	0	0	0.575339	0	#N/A
tr|Q8I275|Q8I275_PLAF7	PF3D7_0106700	Small ribosomal subunit assembling AARP2 protein OS=Plasmodium falciparum (isolate 3D7) OX=36329 GN=PF3D7_0106700 PE=4 SV=1	166.79	0	0	1	1	0	0	0	0	0.25		32000			0	0	0	0	0.00113445	0	0	0.000567227	0.000567227	0	0	0.28767	0	#N/A
tr|Q7K6B0|Q7K6B0_PLAF7	PF3D7_0807300	Ras-related protein Rab-18 OS=Plasmodium falciparum (isolate 3D7) OX=36329 GN=PF3D7_0807300 PE=4 SV=1	23.15	0	0	1	1	0	0	0	0	0.25		15000			0	0	0	0	0.000531775	0	0	0.000265888	0.000265888	0	0	-0.361972	0	5
tr|Q8IJR6|Q8IJR6_PLAF7	PF3D7_1012900	Autophagy-related protein 18, putative OS=Plasmodium falciparum (isolate 3D7) OX=36329 GN=PF3D7_1012900 PE=4 SV=1	43.49	0	0	1	1	0	0	0	0	0.25		15000			0	0	0	0	0.000531775	0	0	0.000265888	0.000265888	0	0	-0.534223	0	3
tr|Q8IFN1|Q8IFN1_PLAF7	PF3D7_0423500	Glideosome associated protein with multiple membrane spans 2 OS=Plasmodium falciparum (isolate 3D7) OX=36329 GN=PF3D7_0423500 PE=4 SV=1	42.59	0	0	1	1	0	0	0	0	0.25		6800			0	0	0	0	0.000241072	0	0	0.000120536	0.000120536	0	0	-0.0914173	0	3
tr|Q8IBT9|Q8IBT9_PLAF7	PF3D7_0716100	Protein SDA1, putative OS=Plasmodium falciparum (isolate 3D7) OX=36329 GN=PF3D7_0716100 PE=4 SV=1	126.4	0	0	1	1	0	0	0	0	0.25		4600			0	0	0	0	0.000163078	0	0	8.15389e-05	8.15389e-05	0	0	0.434616	0	#N/A
tr|Q8I484|Q8I484_PLAF7	PF3D7_0501600	Rhoptry-associated protein 2 OS=Plasmodium falciparum (isolate 3D7) OX=36329 GN=PF3D7_0501600 PE=4 SV=1	46.71	3	4	0	0	2	2	1	1	1.5	47000		30000	8500	1	1	2	0.00576146	0	0.000780051	0.000171706	0.00288073	0.00288073	0.000475879	0.000304173
tr|Q6ZMA8|Q6ZMA8_PLAF7	PF3D7_0406100	V-type proton ATPase subunit B OS=Plasmodium falciparum (isolate 3D7) OX=36329 GN=PF3D7_0406100 PE=3 SV=1	55.75	2	2	0	0	2	2	1	1	1.25	53000		67000	6400	1	1	2	0.00649697	0	0.00174211	0.000129285	0.00324848	0.00324848	0.0009357	0.000806415
sp|Q76NM6|VATA_PLAF7	PF3D7_1311900	V-type proton ATPase catalytic subunit A OS=Plasmodium falciparum (isolate 3D7) OX=36329 GN=vapA PE=1 SV=1	68.53	2	2	0	0	3	3	1	1	1.5	61000		68000	5200	1	1	2	0.00747764	0	0.00176812	0.000105044	0.00373882	0.00373882	0.00093658	0.000831536
tr|Q8IDN6|Q8IDN6_PLAF7	PF3D7_1346100	Protein transport protein SEC61 subunit alpha OS=Plasmodium falciparum (isolate 3D7) OX=36329 GN=PF3D7_1346100 PE=3 SV=1	52.19	1	1	2	2	0	0	1	1	1	3900	11000		4200	1	0	1	0.000478079	0.000389969	0	8.48431e-05	0.000434024	4.4055e-05	4.24215e-05	4.24215e-05
tr|O97289|O97289_PLAF7	PF3D7_0321500	Peptidase, putative OS=Plasmodium falciparum (isolate 3D7) OX=36329 GN=PF3D7_0321500 PE=4 SV=2	125.81	23	31	0	0	0	0	0	0	5.75	8800000				1	0	1	1.07874	0	0	0	0.539371	0.539371	0	0
tr|Q8IDT8|Q8IDT8_PLAF7	PF3D7_1339700	Uncharacterized protein OS=Plasmodium falciparum (isolate 3D7) OX=36329 GN=PF3D7_1339700 PE=4 SV=1	231.41	20	20	0	0	0	0	0	0	5	3100000				1	0	1	0.380011	0	0	0	0.190006	0.190006	0	0
tr|C0H4L9|C0H4L9_PLAF7	PF3D7_0707200	Uncharacterized protein OS=Plasmodium falciparum (isolate 3D7) OX=36329 GN=PF3D7_0707200 PE=4 SV=1	256.78	20	23	6	6	0	0	0	0	6.5	1300000	140000			2	0	2	0.15936	0.00496324	0	0	0.0821614	0.0771982	0	0
tr|Q8IDB0|Q8IDB0_PLAF7	PF3D7_1358800	40S ribosomal protein S15 OS=Plasmodium falciparum (isolate 3D7) OX=36329 GN=PF3D7_1358800 PE=1 SV=1	17.24	4	7	2	3	5	6	0	0	2.75	770000	76000	100000		2	1	3	0.0943899	0.00269433	0.00260017	0	0.0485421	0.0458478	0.00130009	0.00130009
tr|Q8I713|Q8I713_PLAF7	PF3D7_1109900	60S ribosomal protein L36 OS=Plasmodium falciparum (isolate 3D7) OX=36329 GN=PF3D7_1109900 PE=1 SV=2	12.78	2	2	2	2	3	3	0	0	1.75	770000	950000	1200000		2	1	3	0.0943899	0.0336791	0.0312021	0	0.0640345	0.0303554	0.015601	0.015601
tr|Q8IAM0|Q8IAM0_PLAF7	PF3D7_0802000	Glutamate dehydrogenase, putative OS=Plasmodium falciparum (isolate 3D7) OX=36329 GN=PF3D7_0802000 PE=4 SV=1	160.32	10	10	0	0	0	0	0	0	2.5	500000				1	0	1	0.0612921	0	0	0	0.0306461	0.0306461	0	0
tr|Q8IKL5|Q8IKL5_PLAF7	PF3D7_1461900	Valine--tRNA ligase, putative OS=Plasmodium falciparum (isolate 3D7) OX=36329 GN=PF3D7_1461900 PE=3 SV=1	127.99	2	2	2	2	1	1	0	0	1.25	480000	11000	13000		2	0	2	0.0588404	0.000389969	0.000338022	0	0.0296152	0.0292252	0.000169011	0.000169011
tr|O96258|O96258_PLAF7	PF3D7_0217800	40S ribosomal protein S26 OS=Plasmodium falciparum (isolate 3D7) OX=36329 GN=PF3D7_0217800 PE=1 SV=1	12.5	2	3	1	1	1	1	0	0	1	430000	43000	180000		1	0	1	0.0527112	0.00152442	0.00468031	0	0.0271178	0.0255934	0.00234015	0.00234015
tr|Q8IE36|Q8IE36_PLAF7	PF3D7_1327400	Uncharacterized protein OS=Plasmodium falciparum (isolate 3D7) OX=36329 GN=PF3D7_1327400 PE=4 SV=1	36.09	12	14	0	0	0	0	0	0	3	420000				1	0	1	0.0514854	0	0	0	0.0257427	0.0257427	0	0
tr|Q8ILZ1|Q8ILZ1_PLAF7	PF3D7_1410400	Rhoptry-associated protein 1 OS=Plasmodium falciparum (isolate 3D7) OX=36329 GN=PF3D7_1410400 PE=4 SV=1	90	6	6	0	0	2	2	0	0	2	410000		22000		1	1	2	0.0502595	0	0.000572038	0	0.0251298	0.0251298	0.000286019	0.000286019
sp|Q6LFH8|OAT_PLAF7	PF3D7_0608800	Ornithine aminotransferase OS=Plasmodium falciparum (isolate 3D7) OX=36329 GN=OAT PE=1 SV=1	46.03	5	5	0	0	5	5	0	0	2.5	400000		190000		1	1	2	0.0490337	0	0.00494032	0	0.0245169	0.0245169	0.00247016	0.00247016
sp|Q8I467|CADF1_PLAF7	PF3D7_0503400	Cofilin/actin-depolymerizing factor homolog 1 OS=Plasmodium falciparum (isolate 3D7) OX=36329 GN=PFE0165w PE=1 SV=1	13.73	2	2	1	2	2	2	0	0	1.25	370000	90000	140000		1	1	2	0.0453562	0.00319065	0.00364024	0	0.0242734	0.0210828	0.00182012	0.00182012
tr|Q8ILL3|Q8ILL3_PLAF7	PF3D7_1424100	60S ribosomal protein L5, putative OS=Plasmodium falciparum (isolate 3D7) OX=36329 GN=PF3D7_1424100 PE=1 SV=1	33.98	5	5	3	4	4	6	0	0	3	320000	130000	420000		2	1	3	0.039227	0.00460872	0.0109207	0	0.0219178	0.0173091	0.00546036	0.00546036
tr|Q8IJZ7|Q8IJZ7_PLAF7	PF3D7_1004000	60S ribosomal protein L13, putative OS=Plasmodium falciparum (isolate 3D7) OX=36329 GN=PF3D7_1004000 PE=1 SV=1	23.74	3	4	0	0	2	2	0	0	1.25	290000		78000		1	1	2	0.0355494	0	0.00202813	0	0.0177747	0.0177747	0.00101407	0.00101407
tr|C0H4A6|C0H4A6_PLAF7	PF3D7_0415900	Ribosomal protein L15 OS=Plasmodium falciparum (isolate 3D7) OX=36329 GN=PF3D7_0415900 PE=1 SV=1	24.12	5	5	0	0	2	3	0	0	1.75	260000		100000		1	1	2	0.0318719	0	0.00260017	0	0.015936	0.015936	0.00130009	0.00130009
tr|A0A144A3T1|A0A144A3T1_PLAF7	PF3D7_1444800	Fructose-bisphosphate aldolase OS=Plasmodium falciparum (isolate 3D7) OX=36329 GN=PF3D7_1444800 PE=3 SV=1	40.08	6	10	0	0	0	0	0	0	1.5	250000				1	0	1	0.0306461	0	0	0	0.015323	0.015323	0	0
tr|Q8IBQ6|Q8IBQ6_PLAF7	PF3D7_0719600	60S ribosomal protein L11a, putative OS=Plasmodium falciparum (isolate 3D7) OX=36329 GN=PF3D7_0719600 PE=1 SV=1	20.21	2	4	0	0	2	2	0	0	1	220000		1900000		1	1	2	0.0269685	0	0.0494032	0	0.0134843	0.0134843	0.0247016	0.0247016
tr|Q8IIG6|Q8IIG6_PLAF7	PF3D7_1120100	Phosphoglycerate mutase OS=Plasmodium falciparum (isolate 3D7) OX=36329 GN=PF3D7_1120100 PE=1 SV=1	28.75	2	2	0	0	1	1	0	0	0.75	220000		100000		1	0	1	0.0269685	0	0.00260017	0	0.0134843	0.0134843	0.00130009	0.00130009
tr|Q8IDF8|Q8IDF8_PLAF7	PF3D7_1354300	Putative rRNA methyltransferase OS=Plasmodium falciparum (isolate 3D7) OX=36329 GN=PF3D7_1354300 PE=3 SV=1	120.18	6	6	6	6	3	3	0	0	3.75	210000	280000	67000		2	1	3	0.0257427	0.00992647	0.00174211	0	0.0178346	0.00790811	0.000871057	0.000871057
tr|O97282|O97282_PLAF7	PF3D7_0320300	T-complex protein 1 subunit epsilon OS=Plasmodium falciparum (isolate 3D7) OX=36329 GN=PF3D7_0320300 PE=3 SV=1	59.14	4	4	2	2	2	2	0	0	2	200000	53000	21000		2	1	3	0.0245169	0.00187894	0.000546036	0	0.0131979	0.011319	0.000273018	0.000273018
tr|Q8I1Q9|Q8I1Q9_PLAF7	PF3D7_0417800	Cdc2-related protein kinase 1 OS=Plasmodium falciparum (isolate 3D7) OX=36329 GN=PF3D7_0417800 PE=4 SV=1	83.45	4	4	1	1	4	4	0	0	2.25	190000	4900	41000		1	1	2	0.023291	0.000173713	0.00106607	0	0.0117324	0.0115586	0.000533035	0.000533035
tr|Q76NN7|Q76NN7_PLAF7	PF3D7_0322000	Peptidyl-prolyl cis-trans isomerase OS=Plasmodium falciparum (isolate 3D7) OX=36329 GN=PF3D7_0322000 PE=3 SV=1	18.94	2	2	0	0	0	0	0	0	0.5	170000				1	0	1	0.0208393	0	0	0	0.0104197	0.0104197	0	0
tr|Q8ILL2|Q8ILL2_PLAF7	PF3D7_1424400	60S ribosomal protein L7-3, putative OS=Plasmodium falciparum (isolate 3D7) OX=36329 GN=PF3D7_1424400 PE=1 SV=2	32.66	2	2	1	1	2	2	0	0	1.25	160000	33000	80000		1	1	2	0.0196135	0.00116991	0.00208014	0	0.0103917	0.00922179	0.00104007	0.00104007
tr|Q8IEK1|Q8IEK1_PLAF7	PF3D7_1311800	M1-family alanyl aminopeptidase OS=Plasmodium falciparum (isolate 3D7) OX=36329 GN=PF3D7_1311800 PE=1 SV=1	125.98	4	5	0	0	0	0	0	0	1	160000				1	0	1	0.0196135	0	0	0	0.00980674	0.00980674	0	0
tr|Q8II24|Q8II24_PLAF7	PF3D7_1134000	Heat shock protein 70 OS=Plasmodium falciparum (isolate 3D7) OX=36329 GN=PF3D7_1134000 PE=3 SV=1	73.25	5	6	0	0	3	5	0	0	2	150000		120000		1	1	2	0.0183876	0	0.00312021	0	0.00919382	0.00919382	0.0015601	0.0015601
tr|Q8IAX6|Q8IAX6_PLAF7	PF3D7_0814000	60S ribosomal protein L13 OS=Plasmodium falciparum (isolate 3D7) OX=36329 GN=PF3D7_0814000 PE=1 SV=1	25.43	5	5	0	0	0	0	0	0	1.25	140000				1	0	1	0.0171618	0	0	0	0.0085809	0.0085809	0	0
tr|Q8IIQ7|Q8IIQ7_PLAF7	PF3D7_1110400	Asparagine-rich antigen OS=Plasmodium falciparum (isolate 3D7) OX=36329 GN=PF3D7_1110400 PE=4 SV=1	173.82	3	3	0	0	1	1	0	0	1	140000		19000		1	0	1	0.0171618	0	0.000494032	0	0.0085809	0.0085809	0.000247016	0.000247016
tr|O96153|O96153_PLAF7	PF3D7_0205900	26S proteasome regulatory subunit RPN1,putative OS=Plasmodium falciparum (isolate 3D7) OX=36329 GN=PF3D7_0205900 PE=4 SV=3	108.29	3	3	3	3	2	2	0	0	2	110000	19000	40000		2	1	3	0.0134843	0.000673582	0.00104007	0	0.00707893	0.00640534	0.000520034	0.000520034
tr|Q8IBA0|Q8IBA0_PLAF7	PF3D7_0826700	Receptor for activated c kinase OS=Plasmodium falciparum (isolate 3D7) OX=36329 GN=PF3D7_0826700 PE=4 SV=1	35.66	3	4	0	0	0	0	0	0	0.75	110000				1	0	1	0.0134843	0	0	0	0.00674213	0.00674213	0	0
sp|Q7KQL3|ARF1_PLAF7	PF3D7_1020900	ADP-ribosylation factor 1 OS=Plasmodium falciparum (isolate 3D7) OX=36329 GN=ARF1 PE=1 SV=1	20.9	3	5	2	3	2	3	0	0	1.75	100000	58000	13000		2	1	3	0.0122584	0.0020562	0.000338022	0	0.00715731	0.00510111	0.000169011	0.000169011
tr|Q8I3B0|Q8I3B0_PLAF7	PF3D7_0903900	60S ribosomal protein L32 OS=Plasmodium falciparum (isolate 3D7) OX=36329 GN=PF3D7_0903900 PE=1 SV=1	15.52	2	2	0	0	2	2	0	0	1	91000		61000		1	1	2	0.0111552	0	0.0015861	0	0.00557758	0.00557758	0.000793052	0.000793052
sp|C0H4K2|PF08_PLAF7	PF3D7_0703600	Uncharacterized protein MAL7P1.13 OS=Plasmodium falciparum (isolate 3D7) OX=36329 GN=MAL7P1.13 PE=1 SV=1	34.25	2	2	0	0	0	0	0	0	0.5	80000				1	0	1	0.00980674	0	0	0	0.00490337	0.00490337	0	0
tr|Q8IAN2|Q8IAN2_PLAF7	PF3D7_0803200	Filament assembling protein, putative OS=Plasmodium falciparum (isolate 3D7) OX=36329 GN=PF3D7_0803200 PE=4 SV=1	86.69	3	4	0	0	0	0	0	0	0.75	76000				1	0	1	0.0093164	0	0	0	0.0046582	0.0046582	0	0
tr|C0H4L5|C0H4L5_PLAF7	PF3D7_0706400	Ribosomal protein L37 OS=Plasmodium falciparum (isolate 3D7) OX=36329 GN=PF3D7_0706400 PE=1 SV=1	10.53	2	2	0	0	1	1	0	0	0.75	74000		9100		1	0	1	0.00907124	0	0.000236616	0	0.00453562	0.00453562	0.000118308	0.000118308
tr|A0A144A171|A0A144A171_PLAF7	PF3D7_1407900	Plasmepsin I OS=Plasmodium falciparum (isolate 3D7) OX=36329 GN=PF3D7_1407900 PE=3 SV=1	51.43	2	2	0	0	0	0	0	0	0.5	73000				1	0	1	0.00894865	0	0	0	0.00447433	0.00447433	0	0
tr|Q8IJW3|Q8IJW3_PLAF7	PF3D7_1008000	Histone deacetylase OS=Plasmodium falciparum (isolate 3D7) OX=36329 GN=PF3D7_1008000 PE=4 SV=1	282.05	1	1	2	2	1	1	0	0	1	65000	1500000	29000		1	0	1	0.00796798	0.0531775	0.00075405	0	0.0305728	0.0226048	0.000377025	0.000377025
tr|O97250|O97250_PLAF7	PF3D7_0307200	60S ribosomal protein L7, putative OS=Plasmodium falciparum (isolate 3D7) OX=36329 GN=PF3D7_0307200 PE=1 SV=2	30.5	3	4	0	0	2	2	0	0	1.25	63000		27000		1	1	2	0.00772281	0	0.000702046	0	0.0038614	0.0038614	0.000351023	0.000351023
tr|C0H4U4|C0H4U4_PLAF7	PF3D7_0813300	Uncharacterized protein OS=Plasmodium falciparum (isolate 3D7) OX=36329 GN=PF3D7_0813300 PE=4 SV=1	36.23	3	4	0	0	2	2	0	0	1.25	61000		14000		1	1	2	0.00747764	0	0.000364024	0	0.00373882	0.00373882	0.000182012	0.000182012
tr|C0H4Y6|C0H4Y6_PLAF7	PF3D7_0827900	Protein disulfide-isomerase OS=Plasmodium falciparum (isolate 3D7) OX=36329 GN=PF3D7_0827900 PE=3 SV=1	55.48	3	3	0	0	3	3	0	0	1.5	55000		41000		1	1	2	0.00674213	0	0.00106607	0	0.00337107	0.00337107	0.000533035	0.000533035
tr|Q8I5Y3|Q8I5Y3_PLAF7	PF3D7_1206200	Eukaryotic translation initiation factor 3 subunit C OS=Plasmodium falciparum (isolate 3D7) OX=36329 GN=PF3D7_1206200 PE=3 SV=1	115.94	3	4	0	0	1	2	0	0	1	55000		13000		1	0	1	0.00674213	0	0.000338022	0	0.00337107	0.00337107	0.000169011	0.000169011
tr|Q8II60|Q8II60_PLAF7	PF3D7_1130400	26S protease regulatory subunit 6A, putative OS=Plasmodium falciparum (isolate 3D7) OX=36329 GN=PF3D7_1130400 PE=3 SV=1	49.51	3	3	3	3	2	2	0	0	2	52000	72000	32000		2	1	3	0.00637438	0.00255252	0.000832055	0	0.00446345	0.00191093	0.000416027	0.000416027
tr|Q6ZLZ9|Q6ZLZ9_PLAF7	PF3D7_0903700	Tubulin alpha chain OS=Plasmodium falciparum (isolate 3D7) OX=36329 GN=PF3D7_0903700 PE=3 SV=1	50.26	3	3	2	3	1	1	0	0	1.5	51000	110000	12000		2	0	2	0.0062518	0.00389969	0.000312021	0	0.00507574	0.00117606	0.00015601	0.00015601
tr|Q8I546|Q8I546_PLAF7	PF3D7_1237700	Uncharacterized protein OS=Plasmodium falciparum (isolate 3D7) OX=36329 GN=PF3D7_1237700 PE=4 SV=1	23.64	2	2	1	1	0	0	0	0	0.75	40000	35000			1	0	1	0.00490337	0.00124081	0	0	0.00307209	0.00183128	0	0
tr|Q8I2T2|Q8I2T2_PLAF7	PF3D7_0922100	Ubiquitin-like protein, putative OS=Plasmodium falciparum (isolate 3D7) OX=36329 GN=PF3D7_0922100 PE=4 SV=1	181.98	3	3	0	0	0	0	0	0	0.75	39000				1	0	1	0.00478079	0	0	0	0.00239039	0.00239039	0	0
tr|Q8I502|Q8I502_PLAF7	PF3D7_1242700	40S ribosomal protein S17, putative OS=Plasmodium falciparum (isolate 3D7) OX=36329 GN=PF3D7_1242700 PE=1 SV=1	16.06	1	1	0	0	3	3	0	0	1	38000		26000		0	1	1	0.0046582	0	0.000676044	0	0.0023291	0.0023291	0.000338022	0.000338022
tr|Q8I2X3|Q8I2X3_PLAF7	PF3D7_0918000	Glideosome-associated protein 50 OS=Plasmodium falciparum (isolate 3D7) OX=36329 GN=PF3D7_0918000 PE=1 SV=1	44.58	3	3	0	0	2	2	0	0	1.25	37000		25000		1	1	2	0.00453562	0	0.000650043	0	0.00226781	0.00226781	0.000325021	0.000325021
tr|C6KSZ5|C6KSZ5_PLAF7	PF3D7_0615400	Ribonuclease, putative OS=Plasmodium falciparum (isolate 3D7) OX=36329 GN=PF3D7_0615400 PE=4 SV=2	323	2	2	0	0	0	0	0	0	0.5	37000				1	0	1	0.00453562	0	0	0	0.00226781	0.00226781	0	0
tr|Q8I5B2|Q8I5B2_PLAF7	PF3D7_1230800	Uncharacterized protein OS=Plasmodium falciparum (isolate 3D7) OX=36329 GN=PF3D7_1230800 PE=4 SV=2	71.26	1	1	0	0	2	2	0	0	0.75	35000		38000		0	1	1	0.00429045	0	0.000988065	0	0.00214522	0.00214522	0.000494032	0.000494032
tr|Q8IAW5|Q8IAW5_PLAF7	PF3D7_0813000	Uncharacterized protein OS=Plasmodium falciparum (isolate 3D7) OX=36329 GN=PF3D7_0813000 PE=4 SV=1	70.66	2	2	0	0	2	2	0	0	1	32000		19000		1	1	2	0.0039227	0	0.000494032	0	0.00196135	0.00196135	0.000247016	0.000247016
tr|Q8I2G2|Q8I2G2_PLAF7	PF3D7_0935800	Cytoadherence linked asexual protein 9 OS=Plasmodium falciparum (isolate 3D7) OX=36329 GN=PF3D7_0935800 PE=4 SV=1	160.31	2	2	0	0	1	1	0	0	0.75	32000		4900		1	0	1	0.0039227	0	0.000127408	0	0.00196135	0.00196135	6.37042e-05	6.37042e-05
tr|Q8I3N7|Q8I3N7_PLAF7	PF3D7_0522600	Inner membrane complex protein OS=Plasmodium falciparum (isolate 3D7) OX=36329 GN=PF3D7_0522600 PE=4 SV=1	55.53	2	2	0	0	0	0	0	0	0.5	24000				1	0	1	0.00294202	0	0	0	0.00147101	0.00147101	0	0
tr|Q8IL44|Q8IL44_PLAF7	PF3D7_1442700	Uncharacterized protein OS=Plasmodium falciparum (isolate 3D7) OX=36329 GN=PF3D7_1442700 PE=4 SV=1	300.79	2	2	0	0	0	0	0	0	0.5	24000				1	0	1	0.00294202	0	0	0	0.00147101	0.00147101	0	0
tr|Q8I2R8|Q8I2R8_PLAF7	PF3D7_0923900	RNA-binding protein, putative OS=Plasmodium falciparum (isolate 3D7) OX=36329 GN=PF3D7_0923900 PE=4 SV=1	22.96	1	1	3	3	2	2	0	0	1.5	21000	36000	34000		1	1	2	0.00257427	0.00127626	0.000884058	0	0.00192527	0.000649004	0.000442029	0.000442029
tr|C0H530|C0H530_PLAF7	PF3D7_0910100	Ran-binding protein, putative OS=Plasmodium falciparum (isolate 3D7) OX=36329 GN=PF3D7_0910100 PE=4 SV=1	139.09	2	2	0	0	1	1	0	0	0.75	21000		9000		1	0	1	0.00257427	0	0.000234015	0	0.00128713	0.00128713	0.000117008	0.000117008
tr|Q8IIF0|Q8IIF0_PLAF7	PF3D7_1121600	Exported protein 1 OS=Plasmodium falciparum (isolate 3D7) OX=36329 GN=PF3D7_1121600 PE=4 SV=1	17.28	2	2	0	0	0	0	0	0	0.5	20000				1	0	1	0.00245169	0	0	0	0.00122584	0.00122584	0	0
tr|Q8ILZ9|Q8ILZ9_PLAF7	PF3D7_1409600	Uncharacterized protein OS=Plasmodium falciparum (isolate 3D7) OX=36329 GN=PF3D7_1409600 PE=4 SV=1	92.69	1	1	0	0	2	2	0	0	0.75	15000		23000		0	1	1	0.00183876	0	0.000598039	0	0.000919382	0.000919382	0.00029902	0.00029902
tr|Q8IDK7|Q8IDK7_PLAF7	PF3D7_1349200	Glutamate--tRNA ligase, putative OS=Plasmodium falciparum (isolate 3D7) OX=36329 GN=PF3D7_1349200 PE=3 SV=1	101.35	2	2	2	2	3	3	0	0	1.75	13000	70000	55000		2	1	3	0.0015936	0.00248162	0.00143009	0	0.00203761	0.000444012	0.000715047	0.000715047
tr|O97287|O97287_PLAF7	PF3D7_0321100	Uncharacterized protein OS=Plasmodium falciparum (isolate 3D7) OX=36329 GN=PF3D7_0321100 PE=4 SV=1	221.36	2	2	0	0	0	0	0	0	0.5	13000				1	0	1	0.0015936	0	0	0	0.000796798	0.000796798	0	0
tr|Q8II01|Q8II01_PLAF7	PF3D7_1136300	Tudor staphylococcal nuclease OS=Plasmodium falciparum (isolate 3D7) OX=36329 GN=PF3D7_1136300 PE=4 SV=1	128.47	2	2	0	0	0	0	0	0	0.5	8900				1	0	1	0.001091	0	0	0	0.0005455	0.0005455	0	0
tr|O77364|O77364_PLAF7	PF3D7_0312800	60S ribosomal protein L26, putative OS=Plasmodium falciparum (isolate 3D7) OX=36329 GN=PF3D7_0312800 PE=1 SV=1	14.8	0	0	2	2	2	3	0	0	1		16000	44000		1	1	2	0	0.000567227	0.00114408	0	0.000283614	0.000283614	0.000572038	0.000572038
tr|Q8IE67|Q8IE67_PLAF7	PF3D7_1325100	Phosphoribosylpyrophosphate synthetase OS=Plasmodium falciparum (isolate 3D7) OX=36329 GN=PF3D7_1325100 PE=4 SV=1	49.35	0	0	0	0	2	2	0	0	0.5			43000		0	1	1	0	0	0.00111807	0	0	0	0.000559037	0.000559037
tr|Q8I488|Q8I488_PLAF7	PF3D7_0501200	Parasite-infected erythrocyte surface protein OS=Plasmodium falciparum (isolate 3D7) OX=36329 GN=PF3D7_0501200 PE=4 SV=1	48.69	1	1	0	0	1	2	1	1	0.75	100000		66000	110000	0	0	0	0.0122584	0	0.00171611	0.00222208	0.00612921	0.00612921	0.0019691	0.000252984	-0.207445	0.736	#N/A
tr|Q8ILK2|Q8ILK2_PLAF7	PF3D7_1426100	Nascent polypeptide-associated complex subunit beta OS=Plasmodium falciparum (isolate 3D7) OX=36329 GN=PF3D7_1426100 PE=3 SV=1	19.38	1	1	0	0	1	2	1	1	0.75	44000		65000	12000	0	0	0	0.00539371	0	0.00169011	0.000242409	0.00269685	0.00269685	0.00096626	0.000723851	0.862996	0.422	#N/A
tr|Q8IK02|Q8IK02_PLAF7	PF3D7_1003500	40S ribosomal protein S20e, putative OS=Plasmodium falciparum (isolate 3D7) OX=36329 GN=PF3D7_1003500 PE=1 SV=1	13.5	1	1	0	0	1	1	0	0	0.5	38000		48000		0	0	0	0.0046582	0	0.00124808	0	0.0023291	0.0023291	0.000624041	0.000624041	0.106204	0.04	#N/A
tr|Q8I603|Q8I603_PLAF7	PF3D7_1204300	Eukaryotic translation initiation factor 5A OS=Plasmodium falciparum (isolate 3D7) OX=36329 GN=PF3D7_1204300 PE=3 SV=1	17.62	1	1	0	0	1	1	0	0	0.5	16000		7700		0	0	0	0.00196135	0	0.000200213	0	0.000980674	0.000980674	0.000100107	0.000100107	0.15169	0.026	#N/A
tr|Q8IDF0|Q8IDF0_PLAF7	PF3D7_1355100	DNA helicase OS=Plasmodium falciparum (isolate 3D7) OX=36329 GN=PF3D7_1355100 PE=3 SV=1	105.61	1	1	0	0	1	1	0	0	0.5	47000		5700		0	0	0	0.00576146	0	0.00014821	0	0.00288073	0.00288073	7.41049e-05	7.41049e-05	-0.821265	0.239	#N/A
tr|Q8I259|Q8I259_PLAF7	PF3D7_0108300	Uncharacterized protein OS=Plasmodium falciparum (isolate 3D7) OX=36329 GN=PF3D7_0108300 PE=4 SV=2	254.83	1	1	0	0	1	1	0	0	0.5	8600		3100		0	0	0	0.00105422	0	8.06053e-05	0	0.000527112	0.000527112	4.03026e-05	4.03026e-05	-0.311194	0.017	#N/A
tr|Q8IDR5|Q8IDR5_PLAF7	PF3D7_1342400	Casein kinase II subunit beta OS=Plasmodium falciparum (isolate 3D7) OX=36329 GN=PF3D7_1342400 PE=3 SV=1	45.26	1	1	0	0	0	0	0	0	0.25	23000000				0	0	0	2.81944	0	0	0	1.40972	1.40972	0	0	0.128672	0.25	3
tr|Q8ILU8|Q8ILU8_PLAF7	PF3D7_1414800	Small nuclear ribonucleoprotein-associated protein B, putative OS=Plasmodium falciparum (isolate 3D7) OX=36329 GN=PF3D7_1414800 PE=4 SV=1	22.32	1	5	0	0	0	0	0	0	0.25	1400000				0	0	0	0.171618	0	0	0	0.085809	0.085809	0	0	1.23381	0.25	#N/A
sp|O77384|LRR4_PLAF7	PF3D7_0317300	Protein PFC0760c OS=Plasmodium falciparum (isolate 3D7) OX=36329 GN=PFC0760c PE=1 SV=1	402.7	1	2	0	0	0	0	0	0	0.25	730000				0	0	0	0.0894865	0	0	0	0.0447433	0.0447433	0	0	#N/A	0.25	#N/A
tr|Q8IM71|Q8IM71_PLAF7	PF3D7_1401800	Choline kinase OS=Plasmodium falciparum (isolate 3D7) OX=36329 GN=PF3D7_1401800 PE=1 SV=1	52.17	1	1	0	0	0	0	0	0	0.25	92000				0	0	0	0.0112778	0	0	0	0.00563888	0.00563888	0	0	-0.316804	0.154	#N/A
tr|C6KTB4|C6KTB4_PLAF7	PF3D7_0627800	Acetyl-CoA synthetase, putative OS=Plasmodium falciparum (isolate 3D7) OX=36329 GN=PF3D7_0627800 PE=4 SV=1	113.81	1	1	0	0	0	0	0	0	0.25	64000				0	0	0	0.00784539	0	0	0	0.0039227	0.0039227	0	0	-1.40595	0	#N/A
sp|Q8I2J4|PROF_PLAF7	PF3D7_0932200	Profilin OS=Plasmodium falciparum (isolate 3D7) OX=36329 GN=Pfn PE=3 SV=1	19.01	1	1	0	0	0	0	0	0	0.25	45000				0	0	0	0.00551629	0	0	0	0.00275815	0.00275815	0	0	#N/A	0.035	3
sp|O77323|TCPH_PLAF7	PF3D7_0308200	T-complex protein 1 subunit eta OS=Plasmodium falciparum (isolate 3D7) OX=36329 GN=MAL3P3.6 PE=3 SV=1	59.54	1	1	0	0	0	0	0	0	0.25	44000				0	0	0	0.00539371	0	0	0	0.00269685	0.00269685	0	0	#N/A	0.105	4
tr|Q8IDG2|Q8IDG2_PLAF7	PF3D7_1353900	Proteasome subunit alpha type OS=Plasmodium falciparum (isolate 3D7) OX=36329 GN=PF3D7_1353900 PE=1 SV=1	27.21	1	2	0	0	0	0	0	0	0.25	39000				0	0	0	0.00478079	0	0	0	0.00239039	0.00239039	0	0	0.106204	0.246	5
tr|Q8I2B1|Q8I2B1_PLAF7	PF3D7_0102900	Aspartate--tRNA ligase OS=Plasmodium falciparum (isolate 3D7) OX=36329 GN=PF3D7_0102900 PE=3 SV=1	73.4	1	1	0	0	0	0	0	0	0.25	31000				0	0	0	0.00380011	0	0	0	0.00190006	0.00190006	0	0	-0.503347	0.043	3
tr|Q9NLB2|Q9NLB2_PLAF7	PF3D7_0306300	Glutaredoxin 1 OS=Plasmodium falciparum (isolate 3D7) OX=36329 GN=PF3D7_0306300 PE=1 SV=1	12.41	1	1	0	0	0	0	0	0	0.25	24000				0	0	0	0.00294202	0	0	0	0.00147101	0.00147101	0	0	0.434616	0.002	3
tr|Q8I3T5|Q8I3T5_PLAF7	PF3D7_0517300	Serine/arginine-rich splicing factor 1 OS=Plasmodium falciparum (isolate 3D7) OX=36329 GN=PF3D7_0517300 PE=1 SV=2	34.54	1	1	0	0	0	0	0	0	0.25	23000				0	0	0	0.00281944	0	0	0	0.00140972	0.00140972	0	0	-0.190743	0	#N/A
tr|Q8IJA9|Q8IJA9_PLAF7	PF3D7_1029600	Adenosine deaminase OS=Plasmodium falciparum (isolate 3D7) OX=36329 GN=PF3D7_1029600 PE=4 SV=1	42.44	1	1	0	0	0	0	0	0	0.25	17000				0	0	0	0.00208393	0	0	0	0.00104197	0.00104197	0	0	0.128672	0	#N/A
tr|Q7KQK2|Q7KQK2_PLAF7	PF3D7_1211800	Polyubiquitin OS=Plasmodium falciparum (isolate 3D7) OX=36329 GN=PF3D7_1211800 PE=4 SV=1	42.8	1	1	0	0	0	0	0	0	0.25	17000				0	0	0	0.00208393	0	0	0	0.00104197	0.00104197	0	0	-0.155597	0	#N/A
tr|Q8I1Q5|Q8I1Q5_PLAF7	PF3D7_0418200	Eukaryotic translation initiation factor 3 subunit M OS=Plasmodium falciparum (isolate 3D7) OX=36329 GN=PF3D7_0418200 PE=3 SV=1	51	1	1	0	0	0	0	0	0	0.25	15000				0	0	0	0.00183876	0	0	0	0.000919382	0.000919382	0	0	-0.521455	0.011	#N/A
tr|Q8IHZ2|Q8IHZ2_PLAF7	PF3D7_1137300	Uncharacterized protein OS=Plasmodium falciparum (isolate 3D7) OX=36329 GN=PF3D7_1137300 PE=4 SV=1	81.55	1	1	0	0	0	0	0	0	0.25	15000				0	0	0	0.00183876	0	0	0	0.000919382	0.000919382	0	0	-0.221551	0	#N/A
tr|Q8I426|Q8I426_PLAF7	PF3D7_0507700	Nuclear protein localization protein 4,putative OS=Plasmodium falciparum (isolate 3D7) OX=36329 GN=PF3D7_0507700 PE=4 SV=1	62.54	1	1	0	0	0	0	0	0	0.25	15000				0	0	0	0.00183876	0	0	0	0.000919382	0.000919382	0	0	-0.221551	0	#N/A
tr|C6KST3|C6KST3_PLAF7	PF3D7_0608500	Proteasome endopeptidase complex OS=Plasmodium falciparum (isolate 3D7) OX=36329 GN=PF3D7_0608500 PE=1 SV=1	26.51	1	1	0	0	0	0	0	0	0.25	14000				0	0	0	0.00171618	0	0	0	0.00085809	0.00085809	0	0	-0.173787	0.249	4
tr|Q8I468|Q8I468_PLAF7	PF3D7_0503300	Serine/arginine-rich splicing factor 12 OS=Plasmodium falciparum (isolate 3D7) OX=36329 GN=PF3D7_0503300 PE=4 SV=1	37.68	1	1	0	0	0	0	0	0	0.25	13000				0	0	0	0.0015936	0	0	0	0.000796798	0.000796798	0	0	-0.135979	0.004	#N/A
tr|Q8IBT2|Q8IBT2_PLAF7	PF3D7_0716800	Eukaryotic translation initiation factor 3 subunit I OS=Plasmodium falciparum (isolate 3D7) OX=36329 GN=PF3D7_0716800 PE=3 SV=1	37.26	1	1	0	0	0	0	0	0	0.25	10000				0	0	0	0.00122584	0	0	0	0.000612921	0.000612921	0	0	-0.285183	0	3
tr|Q8IJR2|Q8IJR2_PLAF7	PF3D7_1013300	Uncharacterized protein OS=Plasmodium falciparum (isolate 3D7) OX=36329 GN=PF3D7_1013300 PE=4 SV=1	75.42	1	1	0	0	0	0	0	0	0.25	9000				0	0	0	0.00110326	0	0	0	0.000551629	0.000551629	0	0	-0.39302	0.068	#N/A
tr|Q8I3X4|Q8I3X4_PLAF7	PF3D7_0513300	Purine nucleoside phosphorylase OS=Plasmodium falciparum (isolate 3D7) OX=36329 GN=PF3D7_0513300 PE=1 SV=1	26.84	1	1	0	0	0	0	0	0	0.25	8900				0	0	0	0.001091	0	0	0	0.0005455	0.0005455	0	0	-0.0914173	0	#N/A
tr|Q8IK90|Q8IK90_PLAF7	PF3D7_1474800	Proteasome endopeptidase complex OS=Plasmodium falciparum (isolate 3D7) OX=36329 GN=PF3D7_1474800 PE=1 SV=1	28.82	1	1	0	0	0	0	0	0	0.25	8800				0	0	0	0.00107874	0	0	0	0.000539371	0.000539371	0	0	-0.190743	0	#N/A
tr|Q8I3V1|Q8I3V1_PLAF7	PF3D7_0515700	Glideosome-associated protein 40, putative OS=Plasmodium falciparum (isolate 3D7) OX=36329 GN=PF3D7_0515700 PE=4 SV=1	51.77	1	1	0	0	0	0	0	0	0.25	8700				0	0	0	0.00106648	0	0	0	0.000533242	0.000533242	0	0	-0.235639	0	#N/A
tr|O96212|O96212_PLAF7	PF3D7_0213100	Protein SIS1 OS=Plasmodium falciparum (isolate 3D7) OX=36329 GN=PF3D7_0213100 PE=4 SV=1	37.33	1	1	0	0	0	0	0	0	0.25	5600				0	0	0	0.000686472	0	0	0	0.000343236	0.000343236	0	0	-0.221551	0	#N/A
tr|Q8IL56|Q8IL56_PLAF7	PF3D7_1441400	FACT complex subunit SSRP1 OS=Plasmodium falciparum (isolate 3D7) OX=36329 GN=PF3D7_1441400 PE=3 SV=1	58.75	1	1	0	0	0	0	0	0	0.25	5000				0	0	0	0.000612921	0	0	0	0.000306461	0.000306461	0	0	-0.521455	0.016	#N/A
tr|Q8I305|Q8I305_PLAF7	PF3D7_0914700	Transporter, putative OS=Plasmodium falciparum (isolate 3D7) OX=36329 GN=PF3D7_0914700 PE=4 SV=1	58.38	1	1	0	0	0	0	0	0	0.25	2400				0	0	0	0.000294202	0	0	0	0.000147101	0.000147101	0	0	-0.173787	0.003	5
tr|Q8IJN9|Q8IJN9_PLAF7	PF3D7_1015600	Heat shock protein 60 OS=Plasmodium falciparum (isolate 3D7) OX=36329 GN=PF3D7_1015600 PE=3 SV=1	62.51	1	1	0	0	0	0	0	0	0.25	990				0	0	0	0.000121358	0	0	0	6.06792e-05	6.06792e-05	0	0	0.0758452	0.015	5
tr|Q8I3T9|Q8I3T9_PLAF7	PF3D7_0516900	60S ribosomal protein L2 OS=Plasmodium falciparum (isolate 3D7) OX=36329 GN=PF3D7_0516900 PE=1 SV=1	27.98	0	0	0	0	2	2	0	0	0.5			42000		0	1	1	0	0	0.00109207	0	0	0	0.000546036	0.000546036
tr|Q8IJ60|Q8IJ60_PLAF7	PF3D7_1034900	Methionine--tRNA ligase OS=Plasmodium falciparum (isolate 3D7) OX=36329 GN=PF3D7_1034900 PE=3 SV=1	104.1	0	0	0	0	2	2	0	0	0.5			24000		0	1	1	0	0	0.000624041	0	0	0	0.000312021	0.000312021
tr|O97285|O97285_PLAF7	PF3D7_0320800	ATP-dependent RNA helicase DDX6 OS=Plasmodium falciparum (isolate 3D7) OX=36329 GN=PF3D7_0320800 PE=3 SV=1	49.38	0	0	3	4	0	0	0	0	0.75		54000			1	0	1	0	0.00191439	0	0	0.000957196	0.000957196	0	0
tr|C0H516|C0H516_PLAF7	PF3D7_0903200	Ras-related protein RAB7 OS=Plasmodium falciparum (isolate 3D7) OX=36329 GN=PF3D7_0903200 PE=4 SV=1	23.77	0	0	2	2	0	0	0	0	0.5		44000			1	0	1	0	0.00155987	0	0	0.000779937	0.000779937	0	0
tr|Q8I417|Q8I417_PLAF7	PF3D7_0508600	Uncharacterized protein OS=Plasmodium falciparum (isolate 3D7) OX=36329 GN=PF3D7_0508600 PE=4 SV=1	30.24	0	0	2	2	0	0	0	0	0.5		28000			1	0	1	0	0.000992647	0	0	0.000496324	0.000496324	0	0
tr|Q8IES0|Q8IES0_PLAF7	PF3D7_1304500	Small heat shock protein, putative OS=Plasmodium falciparum (isolate 3D7) OX=36329 GN=PF3D7_1304500 PE=3 SV=1	25.18	0	0	2	3	0	0	0	0	0.5		16000			1	0	1	0	0.000567227	0	0	0.000283614	0.000283614	0	0
tr|Q8IDG8|Q8IDG8_PLAF7	PF3D7_1353200	Membrane associated histidine-rich protein OS=Plasmodium falciparum (isolate 3D7) OX=36329 GN=PF3D7_1353200 PE=4 SV=1	15.84	0	0	2	2	0	0	0	0	0.5		15000			1	0	1	0	0.000531775	0	0	0.000265888	0.000265888	0	0
tr|Q8IBN7|Q8IBN7_PLAF7	PF3D7_0721400	Uncharacterized protein OS=Plasmodium falciparum (isolate 3D7) OX=36329 GN=PF3D7_0721400 PE=4 SV=2	24.78	0	0	0	0	0	0	1	1	0.25				210000	0	0	0	0	0	0	0.00424215	0	0	0.00212108	0.00212108	-0.206621	0.185	#N/A
tr|Q8IHS5|Q8IHS5_PLAF7	PF3D7_1144000	40S ribosomal protein S21 OS=Plasmodium falciparum (isolate 3D7) OX=36329 GN=PF3D7_1144000 PE=1 SV=1	9.14	0	0	0	0	1	1	1	1	0.5			15000	20000	0	0	0	0	0	0.000390026	0.000404015	0	0	0.00039702	6.99448e-06	-0.182835	0	3
tr|Q8ILE3|Q8ILE3_PLAF7	PF3D7_1432100	Voltage-dependent anion-selective channel protein, putative OS=Plasmodium falciparum (isolate 3D7) OX=36329 GN=PF3D7_1432100 PE=4 SV=1	33.25	0	0	0	0	1	1	0	0	0.25			30000		0	0	0	0	0	0.000780051	0	0	0	0.000390026	0.000390026	-0.377977	0	#N/A
tr|Q8IM16|Q8IM16_PLAF7	PF3D7_1407800	Plasmepsin IV OS=Plasmodium falciparum (isolate 3D7) OX=36329 GN=PF3D7_1407800 PE=1 SV=1	51.01	0	0	0	0	1	1	0	0	0.25			27000		0	0	0	0	0	0.000702046	0	0	0	0.000351023	0.000351023	-0.296174	0	3
tr|Q8IHM9|Q8IHM9_PLAF7	PF3D7_1149400	Uncharacterized protein OS=Plasmodium falciparum (isolate 3D7) OX=36329 GN=PF3D7_1149400 PE=4 SV=2	25.36	0	0	0	0	0	0	1	2	0.25				31000	0	0	0	0	0	0	0.000626223	0	0	0.000313111	0.000313111	-0.0743023	0.232	#N/A
tr|Q8IJP9|Q8IJP9_PLAF7	PF3D7_1014600	Transcriptional coactivator ADA2 OS=Plasmodium falciparum (isolate 3D7) OX=36329 GN=PF3D7_1014600 PE=4 SV=1	300.07	0	0	0	0	0	0	1	1	0.25				30000	0	0	0	0	0	0	0.000606022	0	0	0.000303011	0.000303011	0.195738	0	#N/A
tr|C0H5J5|C0H5J5_PLAF7	PF3D7_1360900	Polyadenylate-binding protein, putative OS=Plasmodium falciparum (isolate 3D7) OX=36329 GN=PF3D7_1360900.1 PE=4 SV=2	44.78	0	0	0	0	1	1	0	0	0.25			22000		0	0	0	0	0	0.000572038	0	0	0	0.000286019	0.000286019	#N/A	0.203	3
tr|Q8I3H2|Q8I3H2_PLAF7	PF3D7_0529500	Cell cycle regulator protein, putative OS=Plasmodium falciparum (isolate 3D7) OX=36329 GN=PF3D7_0529500 PE=4 SV=1	20.25	0	0	0	0	0	0	1	1	0.25				25000	0	0	0	0	0	0	0.000505018	0	0	0.000252509	0.000252509	0.195738	0.029	#N/A
tr|Q8IKZ6|Q8IKZ6_PLAF7	PF3D7_1447900	Multidrug resistance protein 2 OS=Plasmodium falciparum (isolate 3D7) OX=36329 GN=PF3D7_1447900 PE=4 SV=1	118.94	0	0	0	0	1	1	0	0	0.25			14000		0	0	0	0	0	0.000364024	0	0	0	0.000182012	0.000182012	-0.503347	0	#N/A
tr|O77369|O77369_PLAF7	PF3D7_0318900	Uncharacterized protein OS=Plasmodium falciparum (isolate 3D7) OX=36329 GN=PF3D7_0318900 PE=4 SV=2	53.08	0	0	0	0	0	0	1	1	0.25				18000	0	0	0	0	0	0	0.000363613	0	0	0.000181807	0.000181807	-0.155597	0.005	#N/A
tr|Q8I3J5|Q8I3J5_PLAF7	PF3D7_0527000	DNA replication licensing factor MCM3, putative OS=Plasmodium falciparum (isolate 3D7) OX=36329 GN=PF3D7_0527000 PE=3 SV=1	109.73	0	0	0	0	1	1	0	0	0.25			10000		0	0	0	0	0	0.000260017	0	0	0	0.000130009	0.000130009	-0.59636	0	3
tr|Q8ILR7|Q8ILR7_PLAF7	PF3D7_1417800	DNA helicase OS=Plasmodium falciparum (isolate 3D7) OX=36329 GN=PF3D7_1417800 PE=3 SV=1	111.43	0	0	0	0	1	1	0	0	0.25			9800		0	0	0	0	0	0.000254817	0	0	0	0.000127408	0.000127408	-0.648724	0	#N/A
tr|Q8IJH9|Q8IJH9_PLAF7	PF3D7_1022600	Kelch protein, putative OS=Plasmodium falciparum (isolate 3D7) OX=36329 GN=PF3D7_1022600 PE=4 SV=1	105.64	0	0	0	0	0	0	1	1	0.25				12000	0	0	0	0	0	0	0.000242409	0	0	0.000121204	0.000121204	0.128672	0	#N/A
tr|Q8ILI2|Q8ILI2_PLAF7	PF3D7_1428300	Proliferation-associated protein 2g4, putative OS=Plasmodium falciparum (isolate 3D7) OX=36329 GN=PF3D7_1428300 PE=4 SV=1	42.61	0	0	0	0	1	1	0	0	0.25			8800		0	0	0	0	0	0.000228815	0	0	0	0.000114408	0.000114408	-0.579631	0	3
tr|Q8IJW0|Q8IJW0_PLAF7	PF3D7_1008400	26S protease regulatory subunit 4, putative OS=Plasmodium falciparum (isolate 3D7) OX=36329 GN=PF3D7_1008400 PE=3 SV=2	49.81	0	0	0	0	1	1	0	0	0.25			8500		0	0	0	0	0	0.000221015	0	0	0	0.000110507	0.000110507	-0.579631	0	3
tr|Q8I5X4|Q8I5X4_PLAF7	PF3D7_1207100	Small subunit rRNA processing factor, putative OS=Plasmodium falciparum (isolate 3D7) OX=36329 GN=PF3D7_1207100 PE=4 SV=1	100.11	0	0	0	0	0	0	1	1	0.25				9700	0	0	0	0	0	0	0.000195947	0	0	9.79735e-05	9.79735e-05	0.28767	0	#N/A
tr|O96191|O96191_PLAF7	PF3D7_0210900	Uncharacterized protein OS=Plasmodium falciparum (isolate 3D7) OX=36329 GN=PF3D7_0210900 PE=4 SV=1	32.52	0	0	0	0	0	0	1	1	0.25				9300	0	0	0	0	0	0	0.000187867	0	0	9.39334e-05	9.39334e-05	-0.135979	0	#N/A
tr|Q8IKW9|Q8IKW9_PLAF7	PF3D7_1450700	Uncharacterized protein OS=Plasmodium falciparum (isolate 3D7) OX=36329 GN=PF3D7_1450700 PE=4 SV=1	72.71	0	0	0	0	1	1	0	0	0.25			7200		0	0	0	0	0	0.000187212	0	0	0	9.36062e-05	9.36062e-05	0.434616	0	#N/A
tr|Q8I5H4|Q8I5H4_PLAF7	PF3D7_1224300	Polyadenylate-binding protein OS=Plasmodium falciparum (isolate 3D7) OX=36329 GN=PF3D7_1224300 PE=3 SV=1	97.17	0	0	0	0	1	1	0	0	0.25			5900		0	0	0	0	0	0.00015341	0	0	0	7.6705e-05	7.6705e-05	-0.589802	0	5
tr|Q8IDV2|Q8IDV2_PLAF7	PF3D7_1338100	26S proteasome regulatory subunit RPN3,putative OS=Plasmodium falciparum (isolate 3D7) OX=36329 GN=PF3D7_1338100 PE=4 SV=1	59.03	0	0	0	0	1	1	0	0	0.25			4700		0	0	0	0	0	0.000122208	0	0	0	6.1104e-05	6.1104e-05	-0.451347	0	#N/A
tr|A0A143ZVJ8|A0A143ZVJ8_PLAF7	PF3D7_0719500	LEM3/CDC50 family protein, putative OS=Plasmodium falciparum (isolate 3D7) OX=36329 GN=PF3D7_0719500 PE=4 SV=1	55.28	0	0	0	0	1	1	0	0	0.25			4600		0	0	0	0	0	0.000119608	0	0	0	5.98039e-05	5.98039e-05	0.434616	0	#N/A
tr|A0A143ZZS2|A0A143ZZS2_PLAF7	PF3D7_1019500	Uncharacterized protein OS=Plasmodium falciparum (isolate 3D7) OX=36329 GN=PF3D7_1019500.2 PE=4 SV=1	147.09	0	0	0	0	1	1	0	0	0.25			4200		0	0	0	0	0	0.000109207	0	0	0	5.46036e-05	5.46036e-05	#N/A	0	#N/A
tr|Q8IHR6|Q8IHR6_PLAF7	PF3D7_1145100	Coatomer subunit gamma OS=Plasmodium falciparum (isolate 3D7) OX=36329 GN=PF3D7_1145100 PE=3 SV=1	124.29	0	0	0	0	1	1	0	0	0.25			4200		0	0	0	0	0	0.000109207	0	0	0	5.46036e-05	5.46036e-05	-0.427086	0	#N/A
tr|C6KTB8|C6KTB8_PLAF7	PF3D7_0628200	Eukaryotic translation initiation factor 2-alpha kinase OS=Plasmodium falciparum (isolate 3D7) OX=36329 GN=PF3D7_0628200 PE=4 SV=1	364.1	0	0	0	0	1	1	0	0	0.25			1700		0	0	0	0	0	4.42029e-05	0	0	0	2.21015e-05	2.21015e-05	-0.00484819	0	#N/A
tr|Q8IB67|Q8IB67_PLAF7	PF3D7_0823300	Histone acetyltransferase GCN5 OS=Plasmodium falciparum (isolate 3D7) OX=36329 GN=PF3D7_0823300 PE=1 SV=2	170.81	0	0	0	0	1	1	0	0	0.25			1200		0	0	0	0	0	3.12021e-05	0	0	0	1.5601e-05	1.5601e-05	-0.273687	0	#N/A
																											0
