# Supplementary material for: Potent acyl-CoA synthetase 10 inhibitors kill Plasmodium falciparum by disrupting triglyceride formation
Source: Nat Commun. 2023 Mar 16;14:1455. doi: 10.1038/s41467-023-36921-2 (PMC10020447; doi:10.1038/s41467-023-36921-2)
Supplement: Supplementary file 10 — Supplementary Dataset 7 [file 41467_2023_36921_MOESM10_ESM.xlsx]

## Sheet: Sheet1
List and statistics of all fatty acid species detected by GC-FID for PfACS10cKd line +/- aTc and RBCs
														unpaired student t test equal variance
					ACS10 on aTc			ACS10 washed			RBC			+/- aTc	% of cKD to WT
	Code	Carbon Name	Systematic Name	Trivial Name	1.28.2021	2.06.2021	2.10.2021	1.28.2021	2.06.2021	2.10.2021	1.28.2021	2.06.2021	2.10.2021	ACS10	ACS10
Monounsaturated	14:1n-5c	9c-Tetradecenoic Acid	Mysristoleic Acid	M1	0	0	0	0	0	0	0	0	0	na	na
	15:1n-5c	10c-Pentadecenoic Acid	from 14:1n-5	M2	0	0.0417365	0.0221366	0.0128334	0	0	0.0625346	0	0	na	na
	16:1n-7c	9c-Hexadecenoic Acid	Palmitoleic Acid, Zoomaric Acid, Physetoleic Acid	M3	0.588665	0.755067	0.423849	0.843904	1.07137	0.701967	0.0778794	0	0	0.120485	148.069
	18:1n-9c	9c-Octadecenoic Acid	Oleic Acid, Rapinic Acid	M6	33.5751	33.4831	32.694	31.7978	32.2133	31.234	9.33297	7.85017	7.52962	0.019588	95.4818
	18:1n-7c	11c-Octadecenoic Acid	cis-Vaccenic Acid	M7	1.30345	1.15274	1.03872	1.12212	0.995724	0.83778	0.840103	0.73457	0.615762	0.185118	84.5694
	20:1n-9c	11c-Eicosenoic Acid	Gondoic Acid	M10	0.172135	0.121059	0.14994	0.16904	0.137753	0.136227	0.310187	0.371891	0.331136	0.998434	99.9742
	24:1n-9c	15c-Tetracosenoic Acid	Nervonic Acid, Selacholeic Acid	M12	2.23064	1.69082	1.69353	2.65718	1.88773	1.79562	9.71664	12.2298	12.1429	0.500391	112.921
Polyunsaturated- Omega-3	18:3n-3c	9c,12c,15c-Octadecatrienoic Acid	Alpha-linolenic Acid	P3	1.78288	1.63096	1.24842	1.51543	1.25486	1.00433	0.164884	0.164664	0.148047	0.244267	80.9612
	20:5n-3c	5c,8c,11c,14c17c-Eicosapentaenoic Acid	EPA, Timnodonic Acid	P10	1.35123	1.32338	1.89024	1.29855	1.43039	1.66759	0.623059	0.550423	0.61007	0.805927	96.3128
	22:5n-3c	7c,10c,13c,16c,19c-Docosapentaenoic Acid	DPA	P13	3.48739	3.08921	4.75869	4.43136	3.78281	4.43324	3.80924	3.9471	3.54888	0.469505	111.575
	22:6n-3c	4c,7c,10c,13c,16c,19c-Docosahexaenoic Acid	DHA, Cervanic Aicd	P14	1.28417	1.1494	1.15841	1.29108	1.25814	1.01143	3.60802	4.39789	4.18802	0.920568	99.1277
Polyunsaturated- Omega-6	18:2n-6cc	9c,12c-Octadecadienoic Acid	Linoleic Acid, Leinlic Acid, Telfairic Acid, Linolic Acid	P1	5.69286	4.8501	5.06796	4.98935	4.77398	4.59118	7.50018	6.98126	6.49897	0.205809	91.9518
	18:3n-6c	6c,9c,12c-Octadecatrienoic Acid	Gamma-linolenic Acid, Gamolenic Acid	P2	0.0421295	0.0784418	0.0186644	0.02232	0.0517414	0.0389764	0.0920223	0.12718	0.0811102	0.675358	81.1845
	20:2n-6c	11c,14c-Eicosadienoic Acid		P5	0.50598	0.441146	0.446128	0.461616	0.432705	0.484674	0.367342	0.306795	0.40784	0.862229	98.9767
	20:3n-6c	8c,11c,14c-Eicosatrienoic Acid	Dihomogammalinolenic Acid	P6	1.47354	1.59569	1.90291	1.39825	1.49168	1.8648	1.34633	2.53985	2.4734	0.724192	95.6277
	20:4n-6c	5c,8c,11c,14c-Eicosatetraenoic Acid	Arachidonic Acid	P8	5.19883	4.44877	5.18537	4.66275	4.70551	5.09521	16.1078	15.4359	15.0711	0.686311	97.509
	22:2n-6c	13c,16c-Docosadienoic Acid	from 20:2(n-6)	P9	0.0897997	0.0451384	0.0651064	0.106912	0.0521719	0.0754712	0.106889	0.214809	0.133837	0.60387	117.251
	22:4n-6c	7c,10c,13c,16c-Docosatetraenoic Acid	Adrenic Acid	P12	1.60654	1.12235	1.30909	1.48298	1.22163	1.24818	5.95711	6.6442	6.36994	0.870652	97.8903
saturated	8:0	Octanoic Acid	Caprylic Acid	Sa	0	0	0	0	0	0	0	0	0	na	na
	10:0	Decanoic Acid	Capric Acid	Sb	0	0	0	0	0	0	0	0	0	na	na
	12:0	Dodecanoic Acid	Lauric Acid, Laurosteanic Acid	S1	0	0	0	0	0	0	0	0	0	na	na
	13:0	Tridecanoic Acid	Tridecylic Acid	Sc	0	0	0	0	0	0	0	0	0.0351392	na	na
	14:0	Tetradecanoic Acid	Myristic Acid	S2	0	0.00958916	0	0	0	0	0	0	0	na	na
	15:0	Pentadecanoic Acid	Pentadecylic Acid	S3	0.0598993	0.179409	0.0681186	0.146022	0.219702	0.206408	0.025707	0.0235661	0	0.11971	186.104
	16:0	Hexadecanoic Acid	Palmitic Acid, Aethalic Acid	S4	11.334	17.5882	14.473	16.2516	20.052	21.1845	7.20311	3.50444	4.10585	0.115354	132.475
	17:0	Heptadecanoic Acid	Margaric Acid, Daturinic Acid	S5	0.786996	0.872658	0.708843	0.79666	0.930584	0.849481	0.246509	0.19565	0.160739	0.32062	108.792
	18:0	Octadecanoic Acid	Stearic Acid	S6	18.087	16.4395	18.2674	15.8855	14.3266	15.2594	15.1718	12.2587	13.9195	0.0296173	86.1301
	19:0	Nonadecanoic Acid	Nonadecylic Acid	S7	0.485238	0.350549	0.245376	0.396595	0.28716	0.195731	0.108651	0.298018	0.177483	0.498837	81.3464
	20:0	Eicosanoic Acid	Arachidic Acid, Icosanoic Acid, Arachic Acid	S8	0.277672	0.240357	0.174924	0.253222	0.210851	0	0.806835	0.937714	0.795019	0.41444	66.9703
	22:0	Docosanoic Acid	Behenic Acid	S10	0.799586	0.641461	0.555091	0.806844	0.641349	0.492359	3.24469	3.94065	3.84783	0.880472	97.2153
	23:0	Tricosanoic Acid	Tricosylic Acid	S11	0.242745	0.26363	0.226909	0.262465	0.231633	0.18993	0.651963	0.825261	0.698132	0.524163	93.2829
	24:0	Tetracosanoic Acid	Lignoceric Acid	S12	2.40341	1.70492	1.75096	2.57059	1.95449	1.58129	10.1737	12.4977	13.0141	0.833063	104.217
Trans	14:1n-5t	9t-Tetradecenoic Acid	Myristelaidic Acid	T1	0.0220538	0.0918842	0.084439	0.150222	0.112897	0.101963	0.420939	0.651534	0.5811	0.104254	184.035
	16:1n-7t	9t-Hexadecenoic Acid	Palmitelaidic Acid	T2	0.336009	0.411894	0.272649	0.295225	0.454172	0.372763	0.186017	0.160058	0.189122	0.608547	109.956
	18:1n-12t	6t-Octadecenoic Acid	Petroselaidic Acid, Tarelaidinic Acid	T3	0.345112	0.304993	0.360878	0.282325	0.358559	0.5213	0.0978102	0.0757775	0.0669982	0.524749	114.956
	18:1n-9t	9t-Octadecenoic Acid	Elaidic Acid	T4	0.603168	0.617813	0.655226	0.498731	0.401482	0.456887	0	0.110871	0.106091	0.00575891	72.3321
	18:1n-7t	11t-Octadecenoic Acid	trans-Vaccenic Acid	T5	1.02147	0.919481	0.81073	0.832899	0.714722	0.718195	0.0606325	0.0931066	0.0819669	0.0882472	82.3431
	18:2n-6t	9t,12t-Octadecadienoic Acid	trans-Linoelaidic Acid	T6	0.136672	0.0906292	0.108131	0.117839	0.0918167	0.0437437	0.0745187	0.0471446	0.0339642	0.344232	75.5442
	18:2n-6ct	9c,12t-Octadecadienoic Acid	trans-Linoelaidic Acid	T7	0.318239	0.231956	0.259067	0.229229	0.2829	0.246277	0.0837256	0.138384	0.133495	0.602141	93.7157
	18:2n-6tc	9t,12c-Octadecadienoic Acid	trans-Linoelaidic Acid	T8	0.632511	0.331349	0.365479	0.394556	0.413368	0.323871	0.0342954	0.111569	0.0722366	0.542479	85.1398
	20:1n-9t	11t-Eicosenoic Acid	trans-Gondoic Acid	T10	0.0241411	0.016448	0.0381832	0	0.0356385	0.0147808	0	0.105556	0.168267	0.479721	64.0063
Other		believed to be 18:1-trans		C2	0.667832	0.669634	0.62517	0.601177	0.540548	0.255235	0.136785	0.0890855	0.108147	0.154699	71.1777
	18:2n-7ct	9c,11t-Octadecadienoic Acid	CLA (C14), Rumenic Acid	P4a	0.336653	0.315826	0.283504	0.218689	0.292083	0.252873	0.0267222	0.134437	0.135184	0.0937905	81.5875
				U3	0.46549	0.503315	0.345051	0.485643	0.481246	0.352779	0.97746	0.850022	0.941744	0.977519	100.442
		believed to be trans		U12	0.228789	0.185354	0.247556	0.260559	0.204681	0.159519	0.245004	0.45408	0.477432	0.739512	94.4175
Data is normalized to total amount of species in a sample, 3 biological replicates were performed
