# Supplementary material for: Potent acyl-CoA synthetase 10 inhibitors kill Plasmodium falciparum by disrupting triglyceride formation
Source: Nat Commun. 2023 Mar 16;14:1455. doi: 10.1038/s41467-023-36921-2 (PMC10020447; doi:10.1038/s41467-023-36921-2)
Supplement: Supplementary file 11 — Supplementary Dataset 8 [file 41467_2023_36921_MOESM11_ESM.xlsx]

## Sheet: Sheet1
List and statistics of all fatty acid species detected by GC-FID for 3d7 and ACS10M300I_C +/- MMV6659245
																									unpaired Student ttest
					3D7				3D7 10uM 10h				M300I				M300I 10uM 10h				RBC				+/- drug		no drug		% of drug treated vs untreated
	Code	Carbon Name	Systematic Name	Trivial Name	10.21.20	10.23.20	10.27.20	10.29.20	10.21.20	10.23.20	10.27.20	10.29.20	10.21.20	10.23.20	10.27.20	10.29.20	10.21.20	10.23.20	10.27.20	10.29.20	10.21.20	10.23.20	10.27.20	10.29.20	3D7	M300I	3D7 vs M300I	3D7 vs RBCs	3D7	M300I	M300I/3D7
Monounsaturated	14:1n-5c	9c-Tetradecenoic Acid	Mysristoleic Acid	M1	0	0	0	0	0	0	0	0	0	0.118018	0	0	0	0.342928	0		0	0	0	0	na	na	na	na	na	na	na
	15:1n-5c	10c-Pentadecenoic Acid	from 14:1n-5	M2	0.088126	0.049431	0	0.008604	0.030381	0.190762	0	0.047693	0.050397	0.063978	0.006803	0.068918	0	0.049809	0.008376		0	0	0.129845	0	na	na	na	na	na	na	na
	16:1n-7c	9c-Hexadecenoic Acid	Palmitoleic Acid, Zoomaric Acid, Physetoleic Acid	M3	0.63682	0.595124	0.444694	0.44633	0.815926	0.296969	0.552065	0.834802	0.333893	0.430034	0.549544	0.316481	0.137231	0.274248	0.672688		0	0.255755	0.313225	0.162078	0.515682	0.768824	0.143245	0.00630078	117.748	88.687	76.777
	18:1n-9c	9c-Octadecenoic Acid	Oleic Acid, Rapinic Acid	M6	33.6204	30.7617	34.0252	34.308	30.7377	18.1805	33.7026	31.0471	32.8048	31.0982	35.9548	34.7027	31.6809	28.2163	36.4707		4.08917	2.55561	4.79874	3.99547	0.230806	0.549618	0.743135	7.37615e-08	85.6479	95.4891	101.39
	18:1n-7c	11c-Octadecenoic Acid	cis-Vaccenic Acid	M7	1.01093	0.499446	0.69572	0.813218	0.41251	0.293189	0.530451	0.411552	0.551773	0.627932	1.07019	0.705799	0.439124	0.474652	0.750903		1.23062	0	1.31619	1.06701	0.0267458	0.299129	0.922617	0.662378	54.572	75.0948	97.8928
	20:1n-9c	11c-Eicosenoic Acid	Gondoic Acid	M10	0.122594	0.183152	0.157114	0.118046	0.143881	0.164775	0.09228	0.125428	0.096765	0.137206	0.093726	0.058682	0.279649	0.191976	0.115715		0.659253	0.258117	0.265103	0.351293	0.553446	0.0736311	0.0712225	0.0470294	90.6109	202.682	66.5132
	24:1n-9c	15c-Tetracosenoic Acid	Nervonic Acid, Selacholeic Acid	M12	1.57062	1.8057	1.566	1.62461	1.79527	3.55465	1.65275	1.32331	1.63493	2.00749	1.31828	1.55978	2.8903	2.7105	1.01562		6.48828	5.94243	9.68844	12.2326	0.4165	0.325092	0.942159	0.00324305	126.786	135.295	99.2929
Polyunsaturated- Omega-3	18:3n-3c	9c,12c,15c-Octadecatrienoic Acid	Alpha-linolenic Acid	P3	1.54074	1.54584	1.59043	1.64168	1.24129	1.07401	1.48217	1.27087	1.37506	1.2671	1.4895	1.43708	1.04338	1.09247	1.37654		1.22075	2.3184	1.23521	0.389385	0.0114655	0.0858119	0.0125181	0.49353	80.2116	84.098	88.1308
	20:5n-3c	5c,8c,11c,14c17c-Eicosapentaenoic Acid	EPA, Timnodonic Acid	P10	1.63667	1.48194	1.8401	1.77673	1.47691	1.13985	1.7969	1.1904	1.48548	1.74836	1.49841	1.59049	1.98341	1.5695	1.4803		1.28143	1.29329	0.799159	1.02167	0.149298	0.541397	0.34213	0.00627807	83.2028	106.14	93.8729
	22:5n-3c	7c,10c,13c,16c,19c-Docosapentaenoic Acid	DPA	P13	4.14294	4.31043	4.43796	4.17701	4.54832	7.76521	4.3826	3.53751	4.05991	3.71573	3.22715	3.81986	5.49734	4.66911	3.64867		3.16387	15.0603	3.0507	3.71315	0.428164	0.127649	0.0242244	0.526028	118.545	124.27	86.8429
	22:6n-3c	4c,7c,10c,13c,16c,19c-Docosahexaenoic Acid	DHA, Cervanic Aicd	P14	1.03313	1.09346	1.00968	1.16758	1.02416	1.44503	1.10213	0.664663	1.0081	0.990159	0.888282	0.983588	1.42438	1.31905	0.774179		2.38069	2.54857	3.29301	3.44742	0.920954	0.285691	0.0502124	0.000467075	98.4233	121.188	89.9225
Polyunsaturated- Omega-6	18:2n-6cc	9c,12c-Octadecadienoic Acid	Linoleic Acid, Leinlic Acid, Telfairic Acid, Linolic Acid	P1	4.78849	5.11862	4.81751	4.96012	4.16129	3.18731	4.64828	4.14481	4.94328	4.95828	5.00413	5.09246	4.03209	4.03504	5.02209		3.08141	3.25357	4.91801	3.47404	0.0307177	0.0710877	0.380803	0.0271497	82.0011	87.2695	101.592
	18:3n-6c	6c,9c,12c-Octadecatrienoic Acid	Gamma-linolenic Acid, Gamolenic Acid	P2	0.054534	0.094542	0.037553	0.019349	0.038764	0.200736	0.035666	0.032192	0.090133	0.110504	0.058514	0.016166	0.09261	0.175622	0.025701		0.282946	0.579715	0.090853	0	0.588241	0.534103	0.530922	0.198056	149.219	142.349	133.663
	20:2n-6c	11c,14c-Eicosadienoic Acid		P5	0.465006	0.305546	0.486385	0.509813	0.367571	0.058157	0.4574	0.356578	0.341711	0.354579	0.449885	0.484083	0.35115	0.241386	0.481453		0	0.457576	0.397078	0.309831	0.229342	0.518372	0.578409	0.226378	70.1687	87.838	92.2744
	20:3n-6c	8c,11c,14c-Eicosatrienoic Acid	Dihomogammalinolenic Acid	P6	2.13681	2.25652	2.12288	2.31192	2.06378	3.57013	2.11028	1.46804	2.46605	2.53722	1.90228	2.20313	3.70809	3.36077	1.85502		4.87763	14.0429	3.89902	0	0.837847	0.226148	0.659355	0.283886	104.351	130.628	103.178
	20:4n-6c	5c,8c,11c,14c-Eicosatetraenoic Acid	Arachidonic Acid	P8	4.41553	4.61958	5.3106	5.50478	5.09485	4.85562	5.85858	4.80344	4.1909	4.43626	4.73344	5.11569	5.57322	5.60788	4.97614		4.79944	3.74709	12.7351	13.2643	0.614417	0.0465675	0.338253	0.198852	103.839	116.598	93.0773
	22:2n-6c	13c,16c-Docosadienoic Acid	from 20:2(n-6)	P9	0.084449	0.142443	0.0637	0.082181	0.15793	0.324137	0.058572	0.13587	0.290336	0.342465	0.083054	0.17041	0.328252	0.478058	0.080587		0.692899	0.181738	0.469982	0.232568	0.241474	0.561511	0.079954	0.0445685	181.48	133.428	237.749
	22:4n-6c	7c,10c,13c,16c-Docosatetraenoic Acid	Adrenic Acid	P12	1.09227	1.1655	1.4116	1.38981	1.287	1.81719	1.48668	1.15254	1.14048	1.31614	1.14901	1.26535	1.71261	1.748	1.09466		2.77979	2.78294	5.49015	6.89072	0.340196	0.164594	0.623743	0.0202312	113.524	124.692	96.2799
saturated	8:0	Octanoic Acid	Caprylic Acid	Sa	0	0	0	0	0	0	0	0	0	0	0	0	0	0	0		0	0	0	0	na	na	na	na	na	na	na
	10:0	Decanoic Acid	Capric Acid	Sb	0	0	0	0	0	0	0	0	0	0	0	0	0	0	0		0	0	0	0	na	na	na	na	na	na	na
	12:0	Dodecanoic Acid	Lauric Acid, Laurosteanic Acid	S1	0	0	0	0	0	0	0	0	0	0	0	0	0	0	0		0	0	0	0	na	na	na	na	na	na	na
	13:0	Tridecanoic Acid	Tridecylic Acid	Sc	0	0	0	0	0	0	0	0	0	0	0	0	0	0	0		0	0	0	0	na	na	na	na	na	na	na
	14:0	Tetradecanoic Acid	Myristic Acid	S2	0	0	0	0	0.009274	0	0	0	0.017156	0	0	0.010121	0	0	0.00592		0	0	0	0	na	na	na	na	na	na	na
	15:0	Pentadecanoic Acid	Pentadecylic Acid	S3	0.119889	0.159155	0.035899	0.0381	0.124504	0.059102	0.040062	0.181761	0.11515	0.106418	0.096399	0.037047	0	0.084645	0.079172		0.140992	0.258334	0.426963	0.320497	0.778732	0.32061	0.989341	0.0254672	114.838	61.5251	100.558
	16:0	Hexadecanoic Acid	Palmitic Acid, Aethalic Acid	S4	14.7048	18.4391	12.2048	10.1758	16.6223	10.7371	12.1407	19.4457	12.1272	14.7138	12.0589	9.42766	6.49782	7.54869	15.4236		1.47823	1.41087	1.62296	0.64166	0.760787	0.437846	0.420479	0.000415815	106.162	81.3066	87.0383
	17:0	Heptadecanoic Acid	Margaric Acid, Daturinic Acid	S5	0.605532	0.55855	0.694909	0.65213	0.744384	0.994989	0.761958	0.713378	0.639761	0.709619	0.614862	0.696998	0.838703	0.903401	0.547067		0	1.31916	2.56442	3.20365	0.0478466	0.353175	0.351254	0.15777	128.019	114.692	105.978
	18:0	Octadecanoic Acid	Stearic Acid	S6	18.356	17.3741	19.8122	20.4569	19.3563	28.4041	19.8093	19.99	21.8037	19.9699	20.1947	22.5169	21.6737	24.5031	17.9925		37.2638	15.9752	17.777	14.4798	0.252768	0.883311	0.0632611	0.67472	115.211	101.271	111.166
	19:0	Nonadecanoic Acid	Nonadecylic Acid	S7	0.279329	0.159496	0.162249	0.211717	0.244488	0.1343	0.186674	0.053425	0.48576	0.322025	0.166612	0.1333	0.347943	0.470653	0.079765		0.455276	0.675153	0.364098	0.190472	0.363793	0.87485	0.422083	0.0824873	76.1434	108.136	136.283
	20:0	Eicosanoic Acid	Arachidic Acid, Icosanoic Acid, Arachic Acid	S8	0.28755	0.336912	0.238415	0.328032	0.277638	0.921404	0.301246	0.180444	0.650224	0.54294	0.276586	0.391057	0.566427	0.760857	0.239108		2.37127	2.92587	2.07064	1.4312	0.499856	0.737061	0.0974112	0.000891077	141.13	112.237	156.251
	22:0	Docosanoic Acid	Behenic Acid	S10	0.689812	0.757886	0.712698	0.760596	0.85261	1.81522	0.755614	0.422185	0.895149	1.0343	0.628175	0.77171	1.41058	1.39034	0.428158		3.09729	3.45912	4.40281	5.35821	0.469751	0.438374	0.29195	0.00058315	131.655	129.318	113.98
	23:0	Tricosanoic Acid	Tricosylic Acid	S11	0.275441	0.324892	0.299776	0.205054	0.255036	0.8698	0.158987	0.264154	0.529047	0.658186	0.162073	0.319614	0.392032	0.618526	0.219807		2.48965	2.27171	1.40455	2.84761	0.526549	0.966716	0.258723	0.000673895	140.068	98.2963	151.011
	24:0	Tetracosanoic Acid	Lignoceric Acid	S12	1.86164	2.19009	2.24328	2.22027	2.35699	4.13359	2.26763	1.70536	1.96479	2.41559	1.82169	2.0652	3.64391	3.16873	1.39353		8.75849	7.8956	12.6385	16.8318	0.396582	0.310143	0.703211	0.00372597	122.88	132.348	97.0875
Trans	14:1n-5t	9t-Tetradecenoic Acid	Myristelaidic Acid	T1	0.06806	0.069139	0.06527	0.077827	0.093625	0.164046	0.083436	0.055554	0.055654	0.099427	0.052141	0.032374	0.156135	0.210406	0.063367		0.25828	0	0	0	0.257125	0.0891806	0.506159	0.9349	141.515	239.24	85.4796
	16:1n-7t	9t-Hexadecenoic Acid	Palmitelaidic Acid	T2	0.328496	0.370189	0.229495	0.229723	0.355548	0.347659	0.256017	0.484799	0.211956	0.169626	0.250714	0.170672	0.187784	0.182566	0.350172		1.48367	1.24538	0.682349	0.942438	0.270879	0.477748	0.0710773	0.00420779	124.71	119.643	69.3467
	18:1n-12t	6t-Octadecenoic Acid	Petroselaidic Acid, Tarelaidinic Acid	T3	0.407915	0.35879	0.242407	0.327518	0.3148	0.501187	0.243361	0.513713	0.481908	0.355841	0.487256	0.360579	0.225041	0.384422	0.267181		0.253099	0.52395	0.178799	0.279991	0.466215	0.0794023	0.134303	0.7703	117.689	69.3444	126.107
	18:1n-9t	9t-Octadecenoic Acid	Elaidic Acid	T4	0.512239	0.386105	0.482517	0.409542	0.554014	0.277412	0.252361	0.56364	0.382135	0.342311	0.478975	0.501726	0.320623	0.326502	0.563351		0.531328	0.46452	0.466421	0.466225	0.705264	0.788902	0.67501	0.348879	92.0143	94.6527	95.2382
	18:1n-7t	11t-Octadecenoic Acid	trans-Vaccenic Acid	T5	0.895502	0.693356	0.499172	0.551775	0.492213	0.251436	0.775572	0.428771	0.641135	0.397029	0.929122	0.769216	0.344573	0.335022	0.402198		0.475965	0.711981	0.225667	0.618928	0.263894	0.0606931	0.87139	0.313716	73.793	52.7093	103.663
	18:2n-6t	9t,12t-Octadecadienoic Acid	trans-Linoelaidic Acid	T6	0.050921	0.122208	0.302625	0.275525	0.020565	0.10822	0.289444	0.280203	0.149889	0.174369	0.291848	0.197399	0.177541	0.036247	0.331495		0.379952	0	0.092095	0	0.887637	0.798383	0.826638	0.543471	92.9657	89.3718	108.283
	18:2n-6ct	9c,12t-Octadecadienoic Acid	trans-Linoelaidic Acid	T7	0.169246	0.132284	0.321827	0.301621	0.166621	0.227226	0.296329	0.287927	0.187325	0.160232	0.341809	0.311085	0.239564	0.242082	0.311642		0.37074	0.77827	0	0	0.820649	0.810498	0.781876	0.779735	105.743	105.724	108.159
	18:2n-6tc	9t,12c-Octadecadienoic Acid	trans-Linoelaidic Acid	T8	0.348013	0.193342	0.341092	0.385744	0.413465	0.109473	0.435837	0.359792	0.195414	0.15859	0.387356	0.351893	0.330448	0.153775	0.345573		0.258346	0.387586	0	0	0.888676	0.970478	0.558882	0.191713	103.972	101.202	86.2057
	20:1n-9t	11t-Eicosenoic Acid	trans-Gondoic Acid	T10	0.051354	0.139829	0.034517	0.046505	0.037374	0.252853	0.042062	0.056797	0.095974	0.143807	0.064353	0.044255	0.165561	0.362238	0.051599		0.463085	0.303226	0.204812	0.210458	0.62872	0.24302	0.579103	0.0128209	142.939	221.744	127.988
Other		believed to be 18:1-trans		C2	0.71757	0.398558	0.36412	0.79133	0.53469	0.37418	0.313204	0.785591	0.644092	0.382831	0.410953	0.631401	0.422783	0.443263	0.335501		0.141257	0.645366	0.155148	0.801792	0.67874	0.237637	0.709467	0.53616	88.382	77.4214	91.0943
	18:2n-7ct	9c,11t-Octadecadienoic Acid	CLA (C14), Rumenic Acid	P4a	0.259971	0.156623	0.232146	0.209199	0.218193	0.060591	0.159623	0.1688	0.1177	0.052429	0.198846	0.09356	0.238113	0.115973	0.260189		0.259583	0.502348	0.266224	0	0.164686	0.149318	0.0399339	0.699109	70.7751	177.075	53.9123
				U3	0.264314	0.380886	0.304683	0.243469	0.333529	0.76956	0.326318	0.343333	0.437862	0.4627	0.330582	0.299822	0.206362	0.702742	0.247849		1.89446	1.80397	0.899263	0.682744	0.247159	0.984349	0.142644	0.0166412	148.551	100.76	128.291
		believed to be trans		U12	0.306401	0.269684	0.158891	0.241874	0.22439	0.368212	0.154883	0.168041	0.307159	0.368551	0.279112	0.275788	0.440655	0.498534	0.211982		0.147134	1.1644	0.667439	0.140958	0.800478	0.371283	0.146182	0.29096	93.7223	124.726	125.977
																				* yield was not high enough to be included as valid sample
Data is normalized to total amount of species in a sample, 4 biological replicates were performed
