# Supplementary material for: Potent acyl-CoA synthetase 10 inhibitors kill Plasmodium falciparum by disrupting triglyceride formation
Source: Nat Commun. 2023 Mar 16;14:1455. doi: 10.1038/s41467-023-36921-2 (PMC10020447; doi:10.1038/s41467-023-36921-2)
Supplement: Supplementary file 12 — Supplementary Dataset 9 [file 41467_2023_36921_MOESM12_ESM.xlsx]

## Sheet: Sheet1
List and statistics of average percentage of lipid subspecies detected by LC-MS for control and MMV665924 and MMV897615 treated parasites
	DMSO			MMV665924			MMV897615			unpaired student t test
	s1-1	s1-2	s1-3	s2-1	s2-2	s2-3	s3-1	s3-2	s3-3	MMV665924	MMV897615
phosphatidylcholine	43.3771	40.8136	41.6746	41.5475	46.4454	46.0862	42.3942	44.5297	40.2432	0.192108	0.779444
triglyceride	24.0393	23.0994	21.5404	19.4948	16.4429	16.4798	18.9944	17.647	18.6347	0.0121678	0.00582372
sphingomyelin	12.7447	12.9531	11.9611	12.9762	12.1131	12.2781	12.7643	11.9629	12.0421	0.820645	0.494806
phosphatidylethanolamine	4.13316	4.97103	4.75564	5.23391	5.83354	6.19073	5.28119	5.38576	7.1671	0.0393017	0.115771
diglyceride	3.69299	4.04928	4.50881	4.73936	4.64148	5.2808	4.73402	4.76836	5.41821	0.0598557	0.0517847
phosphatidylglycerol	2.06594	2.56092	2.60859	2.21263	2.20249	2.15012	2.21552	2.36399	2.59566	0.269805	0.926895
Cardiolipin	1.69014	2.30499	2.62106	2.58069	2.25793	1.90627	2.52468	2.38974	3.06963	0.904453	0.254903
phosphatidic acid	1.84915	1.78738	1.93157	2.69012	2.75227	2.64501	2.72545	2.65106	2.45739	8.64574e-05	0.00111041
phosphatidylserine	1.73928	1.8648	1.72872	1.97264	1.61531	1.92693	1.87016	1.77424	2.17032	0.64092	0.274759
Ceramides	1.24914	1.63198	1.68932	1.86071	1.86846	1.66446	1.93651	1.79657	1.97164	0.148248	0.0631675
phosphatidylinositol	0.744087	0.975066	1.17302	0.885791	0.906643	1.15214	0.845326	1.08251	1.3532	0.913247	0.53674
Zymosterol Ester	0.723322	0.738835	0.925342	1.3455	0.623801	0.330695	1.30063	0.93176	0.391273	0.929205	0.786589
lysophosphatidylcholine	0.516552	0.557088	0.774982	0.713459	0.505759	0.24295	0.681925	0.705883	0.39438	0.460723	0.871323
phosphatidylethanol	0.35777	0.449349	0.727196	0.532683	0.536957	0.460026	0.53006	0.661005	0.686083	0.989792	0.39894
bis(monooleoylglycero)phosphate	0.436174	0.490909	0.510129	0.405877	0.426184	0.460638	0.424285	0.487915	0.487863	0.152618	0.706999
lysophosphatidylethanolamine	0.150516	0.186224	0.219288	0.164694	0.198704	0.109093	0.157585	0.221384	0.185951	0.443846	0.918201
Simple Glc series	0.129078	0.131334	0.166332	0.153403	0.149609	0.142243	0.149146	0.16454	0.157662	0.647364	0.311806
Cholesterol Ester	0.103354	0.126781	0.145905	0.124911	0.170516	0.249541	0.124757	0.151147	0.245651	0.216714	0.278411
phosphatidylmethanol	0.0867573	0.0963038	0.101199	0.125976	0.104804	0.100547	0.119136	0.10365	0.127545	0.15391	0.0545716
Monogalactosyldiacylglycerol	0.0427526	0.0490326	0.0490989	0.0512585	0.036086	0.0336697	0.0471943	0.0380321	0.0470382	0.32394	0.479435
Sphingosine	0.0327025	0.0381682	0.0321853	0.0475115	0.0391373	0.0274003	0.0494341	0.0397911	0.0405749	0.582692	0.070331
lysophosphatidic acid	0.0134002	0.0169548	0.0293246	0.0232122	0.0160792	0.00685686	0.0207382	0.0227397	0.012891	0.541175	0.855554
lysophosphatidylglycerol	0.0103049	0.0102074	0.0120996	0.00827442	0.00978221	0.00953384	0.00872114	0.0101667	0.00882181	0.0960574	0.101624
Acyl Carnitine	0.00737238	0.00830456	0.00972282	0.00991575	0.0110677	0.0109302	0.0101085	0.0117633	0.0135445	0.0485277	0.0502498
wax esters	0.00443594	0.0147614	0.00319274	0.0109899	0.0152529	0.00157513	0.00669372	0.0054419	0.00263084	0.75684	0.546124
lysosphingomyelin	0.00284099	0.00417687	0.0110584	0.00509014	0.00543867	0.00265594	0.00468113	0.00832327	0.00467392	0.577429	0.964752
cyclic phosphatidic acid	4.64278e-05	5.38607e-05	0.000263429	0.000273935	0.000246699	3.11769e-05	0.000207383	0.000211951	8.76517e-05	0.581427	0.591314
All lipid species for one subgroup were summed up per biological replicate
