# Supplementary material for: Potent acyl-CoA synthetase 10 inhibitors kill Plasmodium falciparum by disrupting triglyceride formation
Source: Nat Commun. 2023 Mar 16;14:1455. doi: 10.1038/s41467-023-36921-2 (PMC10020447; doi:10.1038/s41467-023-36921-2)
Supplement: Supplementary file 13 — Supplementary Dataset 10 [file 41467_2023_36921_MOESM13_ESM.xlsx]

## Sheet: Sheet1
List and statistics of all lipid species detected by LC-MS for control and MMV665924 and MMV897615 treated parasites
SUB11551 Lipidomics											normalized lipid species									Group Averages			Comparison
											DMSO			MMV665924			MMV897615			DMSO	MMV665924	MMV897615	MMV665924 / DMSO			MMV897615 / DMSO			MMV897615 / MMV665924
name	lipidion	key	Class	Subclass	fattyacid	fa1	fa2	fa3	calcmz	ionformula	s1-1	s1-2	s1-3	s2-1	s2-2	s2-3	s3-1	s3-2	s3-3				ratio	log2	pvalue	ratio	log2	pvalue	ratio	log2	pvalue
AcCa(14:0)+H_26.46	AcCa(14:0)+H	AcCa	Fatty acyl and other lipids	Acyl Carnitine	(14:0)	(14:0)					1.52714e-06	1.87857e-06	2.5174e-06	1.54139e-06	1.62131e-06	1.48421e-06	1.6877e-06	1.85155e-06	1.83965e-06	1.97437e-06	1.54897e-06	1.79297e-06	0.784538	-0.350085	0.278867	0.90812	-0.139045	0.597363	1.15752	0.21104	0.023809
AcCa(16:0)+H_29.35	AcCa(16:0)+H	AcCa	Fatty acyl and other lipids	Acyl Carnitine	(16:0)	(16:0)					4.96631e-05	4.95407e-05	5.41805e-05	5.21737e-05	4.60267e-05	3.96462e-05	5.74734e-05	4.974e-05	5.28143e-05	5.11281e-05	4.59489e-05	5.33426e-05	0.898701	-0.154087	0.288081	1.04331	0.0611711	0.466619	1.16091	0.215259	0.171386
AcCa(18:0)+H_32.09	AcCa(18:0)+H	AcCa	Fatty acyl and other lipids	Acyl Carnitine	(18:0)	(18:0)					0.000134502	0.000175724	0.00020254	0.000159298	0.000190206	0.00018735	0.000161498	0.000200835	0.000227665	0.000170922	0.000178951	0.000196666	1.04698	0.0662302	0.741036	1.15062	0.20241	0.403501	1.09899	0.13618	0.472456
AcCa(18:1)+H_30.27	AcCa(18:1)+H	AcCa	Fatty acyl and other lipids	Acyl Carnitine	(18:1)	(18:1)					6.93315e-05	7.99019e-05	9.27483e-05	9.52622e-05	0.00010475	0.000102001	9.61216e-05	0.000111632	0.000125527	8.06606e-05	0.000100671	0.000111093	1.24808	0.319715	0.0817975	1.3773	0.461838	0.0514821	1.10353	0.142123	0.345482
AcCa(18:2)+H_28.54	AcCa(18:2)+H	AcCa	Fatty acyl and other lipids	Acyl Carnitine	(18:2)	(18:2)					4.39227e-06	3.14371e-06	4.47997e-06	3.89529e-06	5.92627e-06	7.3012e-06	4.96332e-06	6.00131e-06	9.91846e-06	4.00532e-06	5.70759e-06	6.96103e-06	1.425	0.510964	0.221464	1.73795	0.797384	0.182254	1.21961	0.286419	0.531116
CarE(16:1)+H_27.96	CarE(16:1)+H	CarE	Fatty acyl carnitines	Carnitine Esters	(16:1)	(16:1)					2.14408e-06	2.46358e-06	3.12228e-06	1.77613e-06	1.66846e-06	1.77383e-06	1.61921e-06	1.80508e-06	2.44846e-06	2.57665e-06	1.73947e-06	1.95758e-06	0.675092	-0.566845	0.0986078	0.759739	-0.396425	0.181879	1.12539	0.17042	0.477582
CarE(18:0)+H_32.11	CarE(18:0)+H	CarE	Fatty acyl carnitines	Carnitine Esters	(18:0)	(18:0)					0.000132161	0.000175682	0.000202498	0.000159256	0.00019016	0.000187306	0.000161455	0.000200791	0.000227075	0.000170114	0.000178907	0.00019644	1.05169	0.0727129	0.725813	1.15476	0.20759	0.400478	1.098	0.134877	0.473914
Cer(d16:1_16:0)-H_39.53	Cer(d16:1_16:0)-H	Cer	Sphingolipids	Ceramides	(d16:1_16:0)	(d16:1)	(16:0)				4.50886e-05	6.10633e-05	9.89751e-05	9.54405e-05	7.42962e-05	7.98709e-05	9.42218e-05	6.63283e-05	0.000123355	6.83757e-05	8.32025e-05	9.46349e-05	1.21684	0.283145	0.460203	1.38404	0.468889	0.316288	1.1374	0.185744	0.569898
Cer(d16:1_24:1)-H_44.65	Cer(d16:1_24:1)-H	Cer	Sphingolipids	Ceramides	(d16:1_24:1)	(d16:1)	(24:1)				0.000142518	0.000250181	0.000250057	0.000233059	0.000278548	0.000228436	0.000244475	0.000272254	0.000267055	0.000214252	0.000246681	0.000261262	1.15136	0.203337	0.474122	1.21941	0.286187	0.319161	1.05911	0.0828492	0.478956
Cer(d17:1_16:0)-H_40.34	Cer(d17:1_16:0)-H	Cer	Sphingolipids	Ceramides	(d17:1_16:0)	(d17:1)	(16:0)				3.21489e-05	4.26526e-05	7.25655e-05	6.45008e-05	5.44659e-05	5.98129e-05	6.51076e-05	4.81399e-05	8.2828e-05	4.91224e-05	5.95932e-05	6.53585e-05	1.21316	0.278768	0.480892	1.33052	0.411996	0.361728	1.09674	0.133228	0.628723
Cer(d17:1_22:0)-H_45.05	Cer(d17:1_22:0)-H	Cer	Sphingolipids	Ceramides	(d17:1_22:0)	(d17:1)	(22:0)				1.56247e-05	2.18073e-05	2.35171e-05	2.56991e-05	2.64791e-05	2.17668e-05	2.72785e-05	2.43009e-05	2.52629e-05	2.03164e-05	2.46483e-05	2.56141e-05	1.21322	0.278846	0.212097	1.26076	0.334294	0.146443	1.03918	0.0554477	0.606921
Cer(d17:1_24:1)-H_45.02	Cer(d17:1_24:1)-H	Cer	Sphingolipids	Ceramides	(d17:1_24:1)	(d17:1)	(24:1)				5.62709e-05	9.93168e-05	0.000101609	9.89963e-05	0.000114851	9.47428e-05	0.000105368	0.000109694	0.000116659	8.57322e-05	0.000102863	0.000110574	1.19982	0.262819	0.370565	1.28976	0.367104	0.230567	1.07496	0.104284	0.346353
Cer(d18:0_14:0)-H_40.08	Cer(d18:0_14:0)-H	Cer	Sphingolipids	Ceramides	(d18:0_14:0)	(d18:0)	(14:0)				6.5773e-06	1.29618e-05	1.62838e-05	2.13828e-05	2.72759e-05	2.08207e-05	2.05917e-05	2.25493e-05	2.58989e-05	1.1941e-05	2.31598e-05	2.30133e-05	1.93952	0.9557	0.0378574	1.92725	0.946546	0.0401765	0.993675	-0.0091537	0.957669
Cer(d18:0_16:0)+H_42.5	Cer(d18:0_16:0)+H	Cer	Sphingolipids	Ceramides	(d18:0_16:0)	(d18:0)	(16:0)				1.09521e-05	4.06656e-06	2.07219e-05	2.69307e-05	3.09e-05	3.21353e-05	2.26004e-05	2.98387e-05	2.24448e-05	1.19135e-05	2.99887e-05	2.49613e-05	2.5172	1.33182	0.0532016	2.09521	1.0671	0.0962133	0.832358	-0.264723	0.170259
Cer(d18:0_16:0)-H_41.64	Cer(d18:0_16:0)-H	Cer	Sphingolipids	Ceramides	(d18:0_16:0)	(d18:0)	(16:0)				9.23362e-05	0.000184959	0.000231108	0.000233596	0.000319423	0.000250257	0.000253547	0.00030289	0.000307505	0.000169468	0.000267759	0.000287981	1.58	0.659923	0.124765	1.69933	0.764964	0.0845626	1.07552	0.105041	0.560282
Cer(d18:0_17:0)-H_42.37	Cer(d18:0_17:0)-H	Cer	Sphingolipids	Ceramides	(d18:0_17:0)	(d18:0)	(17:0)				5.67541e-06	1.32025e-05	1.53025e-05	1.52686e-05	2.32604e-05	1.7931e-05	1.6434e-05	2.10863e-05	2.20292e-05	1.13935e-05	1.882e-05	1.98498e-05	1.65182	0.724061	0.121995	1.74221	0.800921	0.0820351	1.05472	0.0768604	0.74339
Cer(d18:0_18:0)+H_44.07	Cer(d18:0_18:0)+H	Cer	Sphingolipids	Ceramides	(d18:0_18:0)	(d18:0)	(18:0)				2.00547e-05	3.32901e-05	3.84372e-05	3.63994e-05	6.77674e-05	6.28396e-05	3.85509e-05	6.54945e-05	4.96143e-05	3.0594e-05	5.56688e-05	5.12199e-05	1.8196	0.863622	0.106301	1.67418	0.743457	0.1048	0.920083	-0.120165	0.740475
Cer(d18:0_18:0)-H_43.0	Cer(d18:0_18:0)-H	Cer	Sphingolipids	Ceramides	(d18:0_18:0)	(d18:0)	(18:0)				0.000228021	0.000474374	0.000543635	0.000475112	0.000714042	0.000564436	0.000520424	0.000669875	0.000637097	0.000415343	0.00058453	0.000609132	1.40734	0.492972	0.232778	1.46657	0.55245	0.169557	1.04209	0.059478	0.784342
Cer(d18:0_19:0)-H_43.6	Cer(d18:0_19:0)-H	Cer	Sphingolipids	Ceramides	(d18:0_19:0)	(d18:0)	(19:0)				1.64713e-05	3.32779e-05	3.84282e-05	2.87356e-05	4.86595e-05	3.96182e-05	3.06886e-05	4.56773e-05	4.16783e-05	2.93925e-05	3.90044e-05	3.93481e-05	1.32702	0.408191	0.33633	1.33871	0.420847	0.290011	1.00881	0.0126556	0.964826
Cer(d18:0_20:0)+H_45.44	Cer(d18:0_20:0)+H	Cer	Sphingolipids	Ceramides	(d18:0_20:0)	(d18:0)	(20:0)				1.29637e-05	2.46052e-05	2.72374e-05	2.01202e-05	2.57458e-05	2.98003e-05	1.86181e-05	2.22009e-05	2.53214e-05	2.16021e-05	2.52221e-05	2.20468e-05	1.16758	0.223519	0.531414	1.02059	0.0293985	0.932428	0.874106	-0.19412	0.410599
Cer(d18:0_22:0)-H_45.7	Cer(d18:0_22:0)-H	Cer	Sphingolipids	Ceramides	(d18:0_22:0)	(d18:0)	(22:0)				0.000115689	0.000104361	0.000112377	0.00018723	0.00011826	9.52774e-05	0.000199361	0.000114656	0.000119555	0.000110809	0.000133589	0.000144524	1.20558	0.269731	0.496946	1.30426	0.383237	0.344047	1.08185	0.113506	0.792835
Cer(d18:0_23:0)-H_46.41	Cer(d18:0_23:0)-H	Cer	Sphingolipids	Ceramides	(d18:0_23:0)	(d18:0)	(23:0)				1.85144e-05	2.23555e-05	2.18693e-05	3.32354e-05	2.28847e-05	1.78341e-05	3.61684e-05	2.23167e-05	2.36111e-05	2.09131e-05	2.46514e-05	2.73654e-05	1.17875	0.237263	0.499959	1.30853	0.387948	0.278958	1.1101	0.150685	0.690163
Cer(d18:0_24:0)+H_47.9	Cer(d18:0_24:0)+H	Cer	Sphingolipids	Ceramides	(d18:0_24:0)	(d18:0)	(24:0)				0.000214906	0.000132816	7.75748e-05	0.000213687	0.000137078	0.000139783	0.000214681	0.000151809	0.000152321	0.000141766	0.000163516	0.000172937	1.15343	0.205924	0.672656	1.21988	0.286737	0.538247	1.05761	0.0808124	0.787678
Cer(d18:0_24:0)-H_46.94	Cer(d18:0_24:0)-H	Cer	Sphingolipids	Ceramides	(d18:0_24:0)	(d18:0)	(24:0)				0.000213536	0.000218688	0.000227455	0.000389313	0.000251116	0.000196442	0.000435958	0.00024644	0.000260527	0.000219893	0.000278957	0.000314308	1.2686	0.34324	0.411637	1.42937	0.515378	0.261222	1.12673	0.172137	0.694639
Cer(d18:0_25:0)-H_47.93	Cer(d18:0_25:0)-H	Cer	Sphingolipids	Ceramides	(d18:0_25:0)	(d18:0)	(25:0)				8.87727e-06	8.33207e-06	9.01965e-06	1.67447e-05	1.01056e-05	7.66514e-06	1.93912e-05	1.02067e-05	1.05707e-05	8.743e-06	1.15052e-05	1.33896e-05	1.31593	0.396082	0.415783	1.53146	0.61491	0.261477	1.16379	0.218827	0.665915
Cer(d18:0_26:0)+H_49.06	Cer(d18:0_26:0)+H	Cer	Sphingolipids	Ceramides	(d18:0_26:0)	(d18:0)	(26:0)				4.07672e-05	1.63223e-05	8.57174e-06	4.23351e-05	1.74082e-05	2.1905e-05	3.55616e-05	1.79082e-05	1.98575e-05	2.18871e-05	2.72161e-05	2.44424e-05	1.24348	0.314382	0.689866	1.11675	0.15931	0.83329	0.898088	-0.155071	0.785899
Cer(d18:1_16:0)+H_42.1	Cer(d18:1_16:0)+H	Cer	Sphingolipids	Ceramides	(d18:1_16:0)	(d18:1)	(16:0)				0.000121443	9.94076e-05	0.000120414	0.000129037	0.000116786	0.000129763	0.000119468	0.000112129	0.000108623	0.000113755	0.000125195	0.000113407	1.10057	0.138253	0.256885	0.996942	-0.00441897	0.967693	0.90584	-0.142672	0.0944361
Cer(d18:1_16:0)-H_41.12	Cer(d18:1_16:0)-H	Cer	Sphingolipids	Ceramides	(d18:1_16:0)	(d18:1)	(16:0)				0.000772681	0.00109846	0.00136896	0.00149135	0.00139762	0.00123796	0.00154031	0.00128314	0.00158009	0.00108003	0.00137564	0.00146785	1.2737	0.349029	0.222534	1.35907	0.442623	0.139874	1.06703	0.0935947	0.483348
Cer(d18:1_18:0)-H_42.57	Cer(d18:1_18:0)-H	Cer	Sphingolipids	Ceramides	(d18:1_18:0)	(d18:1)	(18:0)				0.000161071	0.000285248	0.000310335	0.000290554	0.000333239	0.000275404	0.000320445	0.000317935	0.000332495	0.000252218	0.000299732	0.000323625	1.18839	0.249004	0.417243	1.28312	0.359653	0.261174	1.07971	0.110649	0.299875
Cer(d18:1_20:0)-H_43.98	Cer(d18:1_20:0)-H	Cer	Sphingolipids	Ceramides	(d18:1_20:0)	(d18:1)	(20:0)				8.67525e-05	0.000119614	0.000129069	0.000142829	0.000143456	0.000113463	0.000148522	0.000138476	0.000129546	0.000111812	0.00013325	0.000138848	1.19173	0.25306	0.260418	1.2418	0.312431	0.157768	1.04201	0.0593718	0.653418
Cer(d18:1_22:0)+H_46.45	Cer(d18:1_22:0)+H	Cer	Sphingolipids	Ceramides	(d18:1_22:0)	(d18:1)	(22:0)				0.000406043	0.00044723	0.000474774	0.000435816	0.000448706	0.000473634	0.000424118	0.000464231	0.000522738	0.000442682	0.000452718	0.000470362	1.02267	0.0323426	0.689059	1.06253	0.0875003	0.477143	1.03897	0.0551577	0.611698
Cer(d18:1_22:0)-H_45.47	Cer(d18:1_22:0)-H	Cer	Sphingolipids	Ceramides	(d18:1_22:0)	(d18:1)	(22:0)				0.00054523	0.000759272	0.00080301	0.000917914	0.000903315	0.000713293	0.000969091	0.00084701	0.000911255	0.000702504	0.000844841	0.000909119	1.20261	0.266173	0.242929	1.29411	0.371962	0.106017	1.07608	0.105789	0.45196
Cer(d18:1_22:2)-H_37.98	Cer(d18:1_22:2)-H	Cer	Sphingolipids	Ceramides	(d18:1_22:2)	(d18:1)	(22:2)				1.28549e-05	3.17302e-05	2.817e-05	2.04719e-05	3.61906e-05	3.06106e-05	2.29425e-05	3.45675e-05	3.22995e-05	2.42517e-05	2.9091e-05	2.99365e-05	1.19954	0.262487	0.550314	1.23441	0.303821	0.458798	1.02906	0.0413333	0.891865
Cer(d18:1_23:0)+H_47.08	Cer(d18:1_23:0)+H	Cer	Sphingolipids	Ceramides	(d18:1_23:0)	(d18:1)	(23:0)				7.09441e-05	7.52742e-05	7.8034e-05	9.16096e-05	8.40342e-05	8.53067e-05	8.92446e-05	8.61742e-05	0.000100747	7.47508e-05	8.69835e-05	9.20553e-05	1.16365	0.218654	0.017789	1.2315	0.300413	0.0422331	1.05831	0.0817592	0.385633
Cer(d18:1_23:0)-H_46.22	Cer(d18:1_23:0)-H	Cer	Sphingolipids	Ceramides	(d18:1_23:0)	(d18:1)	(23:0)				0.000121226	0.000175792	0.000184702	0.000218512	0.000205134	0.000161215	0.000238289	0.000194138	0.000217525	0.000160573	0.000194954	0.000216651	1.21411	0.279897	0.262842	1.34923	0.432138	0.0873779	1.11129	0.152241	0.37455
Cer(d18:1_24:0)+H_47.74	Cer(d18:1_24:0)+H	Cer	Sphingolipids	Ceramides	(d18:1_24:0)	(d18:1)	(24:0)				0.0010122	0.000849643	0.000802131	0.0010395	0.000860976	0.000916368	0.00105119	0.0008778	0.000970627	0.000887992	0.000938948	0.000966538	1.05738	0.0804975	0.571915	1.08845	0.12228	0.389696	1.02938	0.0417821	0.723829
Cer(d18:1_24:0)-H_46.72	Cer(d18:1_24:0)-H	Cer	Sphingolipids	Ceramides	(d18:1_24:0)	(d18:1)	(24:0)				0.00165482	0.00206218	0.00212377	0.00298478	0.00237921	0.00187874	0.00325826	0.00229162	0.00248139	0.00194692	0.00241424	0.00267709	1.24003	0.310374	0.281828	1.37503	0.459468	0.116062	1.10887	0.149094	0.578914
Cer(d18:1_24:1)+H_46.37	Cer(d18:1_24:1)+H	Cer	Sphingolipids	Ceramides	(d18:1_24:1)	(d18:1)	(24:1)				0.00116189	0.00143285	0.00143242	0.00109553	0.00136792	0.00147765	0.00113072	0.00138057	0.00157019	0.00134239	0.0013137	0.00136049	0.97863	-0.0311649	0.853362	1.01349	0.0193303	0.913775	1.03562	0.0504952	0.797587
Cer(d18:1_24:1)-H_45.48	Cer(d18:1_24:1)-H	Cer	Sphingolipids	Ceramides	(d18:1_24:1)	(d18:1)	(24:1)				0.0018773	0.00314397	0.00310267	0.00328657	0.00362439	0.00285109	0.00346451	0.00341347	0.00365999	0.00270798	0.00325402	0.00351266	1.20164	0.265005	0.329311	1.29715	0.375345	0.189114	1.07948	0.11034	0.369377
Cer(d18:1_24:1)-H_8.26	Cer(d18:1_24:1)-H	Cer	Sphingolipids	Ceramides	(d18:1_24:1)	(d18:1)	(24:1)				2.78618e-06	2.20718e-06	1.44647e-06	4.29398e-06	1.58297e-06	1.88782e-08	4.67949e-06	8.70073e-07	3.3879e-08	2.14661e-06	1.96527e-06	1.86115e-06	0.915524	-0.127331	0.900569	0.867016	-0.205869	0.862941	0.947017	-0.0785377	0.958932
Cer(d18:1_24:2)+H_45.58	Cer(d18:1_24:2)+H	Cer	Sphingolipids	Ceramides	(d18:1_24:2)	(d18:1)	(24:2)				0.000215367	0.000371269	0.000364118	0.000253091	0.00042013	0.00047221	0.000169481	0.000384848	0.000457812	0.000316918	0.000381811	0.00033738	1.20476	0.268749	0.482503	1.06457	0.0902676	0.850619	0.883632	-0.178482	0.705545
Cer(d18:1_24:2)-H_44.68	Cer(d18:1_24:2)-H	Cer	Sphingolipids	Ceramides	(d18:1_24:2)	(d18:1)	(24:2)				0.000470907	0.000839395	0.000755568	0.000751357	0.000950131	0.000771406	0.000795067	0.000875046	0.00090876	0.000688623	0.000824298	0.000859624	1.19702	0.259451	0.363837	1.24832	0.319991	0.261345	1.04286	0.0605403	0.655113
Cer(d18:1_25:0)+H_42.21	Cer(d18:1_25:0)+H	Cer	Sphingolipids	Ceramides	(d18:1_25:0)	(d18:1)	(25:0)				5.71465e-05	3.87308e-05	3.54944e-05	5.97135e-05	4.37273e-05	4.59404e-05	5.93791e-05	4.16411e-05	5.06242e-05	4.37906e-05	4.97937e-05	5.05481e-05	1.13709	0.185343	0.51719	1.15431	0.207037	0.47251	1.01515	0.021694	0.921134
Cer(d18:1_25:0)-H_47.64	Cer(d18:1_25:0)-H	Cer	Sphingolipids	Ceramides	(d18:1_25:0)	(d18:1)	(25:0)				5.62149e-05	7.12739e-05	7.52308e-05	0.000109088	8.22441e-05	6.37754e-05	0.000123138	8.01152e-05	8.80956e-05	6.75732e-05	8.50358e-05	9.71164e-05	1.25842	0.331619	0.318422	1.4372	0.523265	0.141609	1.14207	0.191645	0.552348
Cer(d18:1_25:1)-H_46.09	Cer(d18:1_25:1)-H	Cer	Sphingolipids	Ceramides	(d18:1_25:1)	(d18:1)	(25:1)				2.85545e-05	4.70802e-05	4.71751e-05	5.25048e-05	5.59822e-05	4.44397e-05	5.90708e-05	5.2909e-05	5.7967e-05	4.09366e-05	5.09756e-05	5.66489e-05	1.24523	0.316415	0.247616	1.38382	0.468657	0.116227	1.1113	0.152242	0.23917
Cer(d18:1_25:3)+H_47.07	Cer(d18:1_25:3)+H	Cer	Sphingolipids	Ceramides	(d18:1_25:3)	(d18:1)	(25:3)				7.49434e-06	4.65109e-06	5.18078e-06	6.80672e-06	1.13668e-05	1.71765e-05	6.56609e-06	9.72953e-06	1.08737e-05	5.7754e-06	1.17833e-05	9.05642e-06	2.04026	1.02875	0.17584	1.5681	0.64902	0.112152	0.768579	-0.379734	0.470814
Cer(d18:1_26:0)+H_48.78	Cer(d18:1_26:0)+H	Cer	Sphingolipids	Ceramides	(d18:1_26:0)	(d18:1)	(26:0)				0.000160692	8.99765e-05	7.83472e-05	0.000180381	0.000101091	0.00010228	0.000162296	9.32555e-05	0.000104237	0.000109672	0.000127917	0.000119929	1.16636	0.222018	0.645577	1.09353	0.128992	0.775069	0.937554	-0.0930259	0.825567
Cer(d18:1_26:0)-H_47.93	Cer(d18:1_26:0)-H	Cer	Sphingolipids	Ceramides	(d18:1_26:0)	(d18:1)	(26:0)				0.000144965	0.000145211	0.00015021	0.000276888	0.00016494	0.000127291	0.000317805	0.000163304	0.000177867	0.000146795	0.000189706	0.000219659	1.29232	0.369959	0.440331	1.49636	0.581456	0.277078	1.15789	0.211497	0.676668
Cer(d18:1_26:1)+H_47.48	Cer(d18:1_26:1)+H	Cer	Sphingolipids	Ceramides	(d18:1_26:1)	(d18:1)	(26:1)				0.000113263	8.89858e-05	8.10952e-05	0.000118825	9.644e-05	9.79681e-05	0.000115145	9.29978e-05	0.000104643	9.4448e-05	0.000104411	0.000104262	1.10549	0.144681	0.459212	1.10391	0.142617	0.452024	0.998571	-0.00206338	0.988408
Cer(d18:1_26:1)-H_46.71	Cer(d18:1_26:1)-H	Cer	Sphingolipids	Ceramides	(d18:1_26:1)	(d18:1)	(26:1)				0.00012988	0.000168041	0.000161859	0.00023637	0.000193739	0.000149023	0.000261243	0.000183265	0.000202012	0.00015326	0.000193044	0.000215507	1.25959	0.33295	0.253347	1.40615	0.491752	0.100266	1.11636	0.158802	0.550329
Cer(d18:1_26:2)+H_46.75	Cer(d18:1_26:2)+H	Cer	Sphingolipids	Ceramides	(d18:1_26:2)	(d18:1)	(26:2)				8.85699e-05	9.39804e-05	7.92038e-05	9.86171e-05	8.59157e-05	9.13257e-05	9.7292e-05	8.70561e-05	0.000106655	8.72514e-05	9.19528e-05	9.70011e-05	1.05388	0.0757161	0.454858	1.11174	0.152823	0.247257	1.0549	0.0771069	0.5025
Cer(d18:1_26:4)+H_46.39	Cer(d18:1_26:4)+H	Cer	Sphingolipids	Ceramides	(d18:1_26:4)	(d18:1)	(26:4)				0.000137515	0.000119227	0.00012874	0.00012539	0.000200717	0.000252433	0.000117964	0.000186007	0.000213657	0.000128494	0.000192847	0.000172543	1.50082	0.58575	0.221352	1.3428	0.425247	0.259373	0.894713	-0.160503	0.686727
Cer(d18:2_16:0)+H_41.09	Cer(d18:2_16:0)+H	Cer	Sphingolipids	Ceramides	(d18:2_16:0)	(d18:2)	(16:0)				1.80338e-05	1.31302e-05	2.71702e-05	1.6721e-05	1.90857e-05	3.05895e-05	1.84997e-05	5.7074e-06	2.67774e-05	1.94447e-05	2.21321e-05	1.69948e-05	1.1382	0.186759	0.674409	0.874007	-0.194283	0.758881	0.767883	-0.381042	0.533978
Cer(d18:2_16:0)-H_40.22	Cer(d18:2_16:0)-H	Cer	Sphingolipids	Ceramides	(d18:2_16:0)	(d18:2)	(16:0)				5.89385e-05	9.05489e-05	0.00013526	0.000104254	9.82925e-05	0.000107145	0.000104907	8.85506e-05	0.000152876	9.49158e-05	0.00010323	0.000115444	1.0876	0.121147	0.744135	1.21628	0.282478	0.523791	1.11832	0.161331	0.592665
Cer(d18:2_18:0)-H_41.75	Cer(d18:2_18:0)-H	Cer	Sphingolipids	Ceramides	(d18:2_18:0)	(d18:2)	(18:0)				3.89481e-05	7.02216e-05	7.96808e-05	6.52817e-05	7.63804e-05	6.86542e-05	6.71435e-05	7.21138e-05	8.51135e-05	6.29502e-05	7.01055e-05	7.47903e-05	1.11367	0.155316	0.624602	1.18809	0.24864	0.448443	1.06683	0.0933238	0.505293
Cer(d18:2_20:0)-H_43.23	Cer(d18:2_20:0)-H	Cer	Sphingolipids	Ceramides	(d18:2_20:0)	(d18:2)	(20:0)				1.2998e-05	2.25745e-05	2.31005e-05	2.07344e-05	2.33016e-05	2.06979e-05	2.29899e-05	2.3169e-05	2.20182e-05	1.95577e-05	2.1578e-05	2.27257e-05	1.1033	0.141825	0.605622	1.16198	0.216589	0.436657	1.05319	0.0747647	0.316027
Cer(d18:2_22:0)+H_34.23	Cer(d18:2_22:0)+H	Cer	Sphingolipids	Ceramides	(d18:2_22:0)	(d18:2)	(22:0)				3.58417e-05	6.28953e-05	6.73833e-05	4.7373e-05	7.23668e-05	8.13378e-05	4.70559e-05	6.81444e-05	8.01279e-05	5.53734e-05	6.70259e-05	6.51094e-05	1.21043	0.275525	0.456629	1.17582	0.233673	0.519487	0.971407	-0.0418523	0.897931
Cer(d19:1_16:0)-H_41.86	Cer(d19:1_16:0)-H	Cer	Sphingolipids	Ceramides	(d19:1_16:0)	(d19:1)	(16:0)				1.66205e-05	2.76029e-05	3.51418e-05	3.27138e-05	3.33338e-05	3.09784e-05	3.33962e-05	3.04861e-05	3.92192e-05	2.64551e-05	3.2342e-05	3.43672e-05	1.22253	0.289865	0.387902	1.29908	0.377487	0.280066	1.06262	0.0876224	0.517144
Cer(d34:1)+H-H2O_42.1	Cer(d34:1)+H-H2O	Cer	Sphingolipids	Ceramides	(d18:1_16:0)	(d18:1)	(16:0)				6.63744e-05	7.78623e-05	9.48532e-05	9.71114e-05	6.87172e-05	9.48262e-05	9.81372e-05	8.4426e-05	7.49179e-05	7.96966e-05	8.68849e-05	8.5827e-05	1.0902	0.124587	0.590694	1.07692	0.106913	0.597547	0.987824	-0.0176738	0.930462
Cer(d34:2)+H-H2O_41.09	Cer(d34:2)+H-H2O	Cer	Sphingolipids	Ceramides	(d18:2_16:0)	(d18:2)	(16:0)				1.24807e-06	3.33464e-06	4.70603e-06	7.98899e-06	9.55533e-06	1.47429e-05	5.14884e-06	7.69802e-06	1.31084e-05	3.09625e-06	1.07624e-05	8.65176e-06	3.47595	1.79741	0.0452925	2.79427	1.48247	0.127337	0.803887	-0.314936	0.535268
Cer(d40:1)+H-H2O_46.45	Cer(d40:1)+H-H2O	Cer	Sphingolipids	Ceramides	(d18:1_22:0)	(d18:1)	(22:0)				0.000151345	0.000159921	0.000185952	0.000171883	0.000171652	0.000184664	0.000163901	0.00017021	0.000204323	0.000165739	0.000176066	0.000179478	1.06231	0.0872027	0.434303	1.08289	0.114891	0.448451	1.01938	0.0276886	0.817052
Cer(d40:2)+H-H2O_45.62	Cer(d40:2)+H-H2O	Cer	Sphingolipids	Ceramides	(d18:2_22:0)	(d18:2)	(22:0)				6.03748e-06	1.38887e-05	1.74857e-05	8.34853e-06	1.39102e-05	2.18758e-05	8.27704e-06	1.87349e-05	2.14795e-05	1.24706e-05	1.47115e-05	1.61638e-05	1.17969	0.238409	0.688084	1.29615	0.37423	0.521925	1.09872	0.135821	0.808855
Cer(d41:1)+H-H2O_47.08	Cer(d41:1)+H-H2O	Cer	Sphingolipids	Ceramides	(d18:1_23:0)	(d18:1)	(23:0)				2.19979e-05	2.90522e-05	2.95351e-05	3.06117e-05	2.54894e-05	3.21087e-05	2.59438e-05	3.08366e-05	3.66952e-05	2.68617e-05	2.94032e-05	3.11585e-05	1.09461	0.130423	0.467142	1.15996	0.214076	0.340925	1.0597	0.0836521	0.663733
Cer(d42:1)+H-H2O_47.74	Cer(d42:1)+H-H2O	Cer	Sphingolipids	Ceramides	(d18:1_24:0)	(d18:1)	(24:0)				0.000389125	0.000317556	0.000307159	0.000402315	0.000317506	0.000339992	0.000385555	0.000320319	0.00035384	0.000337947	0.000353271	0.000353238	1.04535	0.0639799	0.693488	1.04525	0.0638454	0.659031	0.999907	-0.000134491	0.999222
Cer(d42:2)+H-H2O_46.37	Cer(d42:2)+H-H2O	Cer	Sphingolipids	Ceramides	(d18:1_24:1)	(d18:1)	(24:1)				0.000402902	0.000497225	0.000499369	0.000400661	0.000479204	0.000523793	0.00037929	0.000482281	0.000549313	0.000466499	0.000467886	0.000470295	1.00297	0.00428375	0.978363	1.00814	0.0116914	0.952121	1.00515	0.00740768	0.970641
Cer(d42:3)+H-H2O_45.58	Cer(d42:3)+H-H2O	Cer	Sphingolipids	Ceramides	(d18:1_24:2)	(d18:1)	(24:2)				5.5983e-05	0.000113042	0.000109163	7.60823e-05	0.00011615	0.000138179	7.81582e-05	0.000119887	0.000142634	9.27294e-05	0.000110137	0.00011356	1.18772	0.248199	0.537884	1.22464	0.292353	0.473757	1.03108	0.0441541	0.902398
Cer(d43:1)+H-H2O_48.23	Cer(d43:1)+H-H2O	Cer	Sphingolipids	Ceramides	(d18:1_25:0)	(d18:1)	(25:0)				1.18673e-05	1.21571e-05	1.10137e-05	1.7821e-05	1.3415e-05	1.4607e-05	1.82645e-05	1.24477e-05	1.25286e-05	1.16794e-05	1.5281e-05	1.44136e-05	1.30838	0.387778	0.103306	1.23411	0.30347	0.290076	0.943237	-0.0843076	0.731163
Cer(d44:1)+H-H2O_48.82	Cer(d44:1)+H-H2O	Cer	Sphingolipids	Ceramides	(d18:1_26:0)	(d18:1)	(26:0)				5.20639e-05	2.95874e-05	2.46621e-05	5.0266e-05	2.91063e-05	3.20741e-05	5.32886e-05	2.94114e-05	3.49194e-05	3.54378e-05	3.71488e-05	3.92065e-05	1.04828	0.0680247	0.881324	1.10634	0.145801	0.751707	1.05539	0.0777764	0.84388
Cer(m18:0_24:0)+H_48.49	Cer(m18:0_24:0)+H	Cer	Sphingolipids	Ceramides	(m18:0_24:0)	(m18:0)	(24:0)				4.71238e-05	7.3473e-05	5.60478e-05	4.73485e-05	8.00405e-05	7.67627e-05	5.11282e-05	8.14009e-05	7.74646e-05	5.88815e-05	6.80506e-05	6.99979e-05	1.15572	0.208793	0.521242	1.18879	0.249497	0.417606	1.02862	0.0407037	0.896761
Cer(t16:0_26:4)-H_41.86	Cer(t16:0_26:4)-H	Cer	Sphingolipids	Ceramides	(t16:0_26:4)	(t16:0)	(26:4)				1.53807e-05	3.12436e-05	4.27822e-05	3.62262e-05	3.43056e-05	1.88183e-05	3.82307e-05	4.41813e-05	2.52031e-05	2.98022e-05	2.97833e-05	3.58717e-05	0.999367	-0.000912935	0.998548	1.20366	0.267429	0.569786	1.20442	0.268342	0.481797
Cer(t18:0_19:0+O)-H_42.87	Cer(t18:0_19:0+O)-H	Cer	Sphingolipids	Ceramides	(t18:0_19:0+O)	(t18:0)	(19:0+O)				2.08357e-05	3.9736e-05	4.54173e-05	4.4382e-05	5.76166e-05	4.23534e-05	4.65053e-05	5.20985e-05	5.53835e-05	3.53296e-05	4.81173e-05	5.13291e-05	1.36195	0.445678	0.233036	1.45286	0.538898	0.153844	1.06675	0.09322	0.595596
Cer(t18:0_22:0)-H_44.59	Cer(t18:0_22:0)-H	Cer	Sphingolipids	Ceramides	(t18:0_22:0)	(t18:0)	(22:0)				9.27411e-06	7.83344e-06	1.00046e-05	1.48238e-05	1.09407e-05	8.23128e-06	1.47056e-05	1.10766e-05	1.00915e-05	9.0374e-06	1.13319e-05	1.19579e-05	1.25389	0.326412	0.35456	1.32315	0.40398	0.161179	1.05524	0.0775678	0.80605
Cer(t18:0_24:0)+H_46.97	Cer(t18:0_24:0)+H	Cer	Sphingolipids	Ceramides	(t18:0_24:0)	(t18:0)	(24:0)				2.7395e-05	2.29373e-05	2.09797e-05	3.49556e-05	2.46633e-05	2.38814e-05	3.35812e-05	2.59945e-05	2.83724e-05	2.37707e-05	2.78334e-05	2.9316e-05	1.17091	0.227636	0.387797	1.23329	0.302508	0.1339	1.05327	0.0748719	0.745821
Cer(t18:0_24:0)-H_46.03	Cer(t18:0_24:0)-H	Cer	Sphingolipids	Ceramides	(t18:0_24:0)	(t18:0)	(24:0)				3.1433e-05	3.26033e-05	3.5274e-05	5.65732e-05	3.96133e-05	2.96266e-05	5.80076e-05	3.81218e-05	4.2145e-05	3.31034e-05	4.19377e-05	4.60915e-05	1.26687	0.341267	0.378034	1.39235	0.477519	0.161769	1.09905	0.136252	0.698656
Cer(t18:0_24:1)-H_45.95	Cer(t18:0_24:1)-H	Cer	Sphingolipids	Ceramides	(t18:0_24:1)	(t18:0)	(24:1)				4.30168e-05	9.80533e-05	0.000112584	7.81295e-05	0.000123354	8.80821e-05	7.74588e-05	0.000121299	0.000124369	8.45514e-05	9.65219e-05	0.000107709	1.14158	0.191028	0.663936	1.27389	0.349237	0.429061	1.1159	0.15821	0.613539
Cer(t18:0_26:5)-H_45.47	Cer(t18:0_26:5)-H	Cer	Sphingolipids	Ceramides	(t18:0_26:5)	(t18:0)	(26:5)				2.41736e-05	3.45339e-05	3.63628e-05	3.91189e-05	4.90031e-05	3.97227e-05	4.41996e-05	4.53735e-05	3.89918e-05	3.16901e-05	4.26149e-05	4.2855e-05	1.34474	0.427327	0.094487	1.35231	0.435431	0.0795223	1.00563	0.00810462	0.952648
Cer(t18:1_16:0)-H_40.07	Cer(t18:1_16:0)-H	Cer	Sphingolipids	Ceramides	(t18:1_16:0)	(t18:1)	(16:0)				1.76522e-05	1.94754e-05	2.52378e-05	2.97935e-05	2.60867e-05	1.97144e-05	2.60957e-05	2.57249e-05	3.05777e-05	2.07885e-05	2.51982e-05	2.74661e-05	1.21212	0.277537	0.30593	1.32122	0.401869	0.0818529	1.09	0.124332	0.544195
CerG3GNAc1(d40:1)+H_33.67	CerG3GNAc1(d40:1)+H	CerG3GNAc1	Sphingolipids	Simple Glc series	(d40:1)	(d40:1)					5.4203e-05	5.85659e-05	5.88524e-05	6.91387e-05	6.87332e-05	6.68988e-05	6.80942e-05	7.1885e-05	5.79499e-05	5.72071e-05	6.82569e-05	6.59764e-05	1.19315	0.25478	0.00843582	1.15329	0.205755	0.159188	0.966589	-0.0490249	0.640296
CerG3GNAc1(d41:1)+H_45.61	CerG3GNAc1(d41:1)+H	CerG3GNAc1	Sphingolipids	Simple Glc series	(d41:1)	(d41:1)					1.14851e-05	2.42391e-05	2.55866e-05	1.75321e-05	2.33698e-05	2.4621e-05	1.77632e-05	2.56755e-05	2.39304e-05	2.04369e-05	2.18409e-05	2.24564e-05	1.0687	0.0958572	0.797555	1.09881	0.135948	0.71783	1.02818	0.0400909	0.858903
CerG3GNAc1(d42:1)+H_46.29	CerG3GNAc1(d42:1)+H	CerG3GNAc1	Sphingolipids	Simple Glc series	(d42:1)	(d42:1)					0.000561295	0.000502712	0.000502344	0.00062657	0.000527015	0.000516458	0.000577461	0.000531672	0.000522411	0.000522117	0.000556681	0.000543848	1.0662	0.0924779	0.450359	1.04162	0.0588297	0.450325	0.976947	-0.0336482	0.76442
CerG3GNAc1(d42:2)+H_44.92	CerG3GNAc1(d42:2)+H	CerG3GNAc1	Sphingolipids	Simple Glc series	(d42:2)	(d42:2)					6.64529e-05	7.94069e-05	8.35684e-05	5.48101e-05	9.43161e-05	9.41214e-05	6.59659e-05	0.000101201	7.81969e-05	7.64761e-05	8.10826e-05	8.1788e-05	1.06023	0.0843831	0.76855	1.06946	0.0968816	0.677302	1.0087	0.0124985	0.968455
CerG3GNAc1(d44:1)+H_35.55	CerG3GNAc1(d44:1)+H	CerG3GNAc1	Sphingolipids	Simple Glc series	(d44:1)	(d44:1)					5.49481e-05	4.45089e-05	3.65943e-05	6.27798e-05	4.01255e-05	4.20044e-05	6.29707e-05	4.84286e-05	4.41833e-05	4.53504e-05	4.83032e-05	5.18609e-05	1.06511	0.0910034	0.760627	1.14356	0.19353	0.450255	1.07365	0.102526	0.720364
ChE()+H-H2O_38.41	ChE()+H-H2O	ChE	Neutral lipids	Cholesterol Ester	()						0.000889623	0.000997193	0.00090094	0.00109054	0.00124684	0.00167244	0.00109298	0.00118663	0.00165269	0.000929252	0.0013366	0.00131077	1.43837	0.524431	0.139183	1.41056	0.496269	0.15384	0.980669	-0.0281622	0.921195
ChE()+H-H2O_52.23	ChE()+H-H2O	ChE	Neutral lipids	Cholesterol Ester	()						0.00013415	0.000225	0.000446125	0.000153724	0.000358881	0.000602401	0.00014886	0.000264521	0.000594079	0.000268425	0.000371669	0.00033582	1.38463	0.469498	0.555881	1.25107	0.323167	0.701873	0.903546	-0.14633	0.856583
ChE(18:2)+NH4_52.17	ChE(18:2)+NH4	ChE	Neutral lipids	Cholesterol Ester	(18:2)	(18:2)					2.82288e-06	2.08997e-05	5.41794e-05	3.46005e-06	5.04635e-05	0.000101142	3.9277e-06	3.34112e-05	9.42213e-05	2.59673e-05	5.16885e-05	4.38534e-05	1.99052	0.993148	0.478945	1.68879	0.755992	0.597337	0.848416	-0.237156	0.849694
ChE(18:3)+NH4_45.21	ChE(18:3)+NH4	ChE	Neutral lipids	Cholesterol Ester	(18:3)	(18:3)					6.94891e-06	2.47208e-05	5.78072e-05	1.39507e-06	4.89785e-05	0.000119421	1.81058e-06	2.69034e-05	0.00011552	2.98256e-05	5.65981e-05	4.80781e-05	1.89763	0.924201	0.530244	1.61197	0.688826	0.663503	0.849464	-0.235375	0.869434
CL(18:3_18:2_20:4_22:0)-2H_27.36	CL(18:3_18:2_20:4_22:0)-2H	CL	Phospholipids	Cardiolipin	(18:3_18:2_20:4_22:0)	(18:3)	(18:2)	(20:4)			1.58963e-05	1.89651e-05	4.31037e-05	3.54826e-05	1.8082e-05	9.82781e-06	3.05107e-05	3.47873e-05	2.40427e-05	2.59884e-05	2.11308e-05	2.97803e-05	0.813086	-0.29852	0.693646	1.14591	0.196489	0.711363	1.40933	0.495009	0.37673
CL(19:0_22:5_18:1_16:0)-H_22.09	CL(19:0_22:5_18:1_16:0)-H	CL	Phospholipids	Cardiolipin	(19:0_22:5_18:1_16:0)	(19:0)	(22:5)	(18:1)			1.3317e-05	3.25822e-05	4.07482e-05	4.216e-05	2.06736e-05	1.83323e-05	3.5289e-05	3.5971e-05	6.07951e-05	2.88825e-05	2.70553e-05	4.40184e-05	0.936737	-0.0942843	0.877473	1.52405	0.607911	0.26496	1.62698	0.702195	0.208723
CL(19:0_22:6_18:1_16:0)-H_28.4	CL(19:0_22:6_18:1_16:0)-H	CL	Phospholipids	Cardiolipin	(19:0_22:6_18:1_16:0)	(19:0)	(22:6)	(18:1)			2.5027e-06	8.10735e-06	1.13494e-05	1.10102e-05	3.34807e-06	3.23793e-06	8.97393e-06	7.55948e-06	1.74388e-05	7.31982e-06	5.86539e-06	1.13241e-05	0.801302	-0.319582	0.710357	1.54704	0.629511	0.377601	1.93066	0.949094	0.247842
CL(21:0_22:6_18:1_16:0)-H_29.75	CL(21:0_22:6_18:1_16:0)-H	CL	Phospholipids	Cardiolipin	(21:0_22:6_18:1_16:0)	(21:0)	(22:6)	(18:1)			2.00039e-05	4.87176e-05	5.37989e-05	3.5202e-05	1.96172e-05	2.34203e-05	2.89473e-05	3.30378e-05	6.80707e-05	4.08401e-05	2.60798e-05	4.3352e-05	0.638583	-0.647053	0.296965	1.0615	0.0861095	0.885002	1.66228	0.733163	0.297889
CL(22:1_20:4_18:1_16:0)-H_29.36	CL(22:1_20:4_18:1_16:0)-H	CL	Phospholipids	Cardiolipin	(22:1_20:4_18:1_16:0)	(22:1)	(20:4)	(18:1)			3.83648e-06	1.11903e-05	1.19539e-05	1.66119e-05	3.07277e-06	3.3155e-06	1.34725e-05	9.83201e-06	1.80708e-05	8.99355e-06	7.66672e-06	1.37917e-05	0.852469	-0.23028	0.812987	1.53351	0.616842	0.244802	1.79891	0.847122	0.312142
CL(22:2_20:4_18:0_18:1)-H_22.23	CL(22:2_20:4_18:0_18:1)-H	CL	Phospholipids	Cardiolipin	(22:2_20:4_18:0_18:1)	(22:2)	(20:4)	(18:0)			5.81809e-06	1.3169e-05	1.33542e-05	1.01338e-05	3.10985e-06	3.88715e-06	8.4042e-06	6.25878e-06	1.58097e-05	1.07804e-05	5.71026e-06	1.01575e-05	0.529688	-0.916786	0.203569	0.942221	-0.085863	0.878292	1.77882	0.830923	0.293941
CL(22:2_24:1_18:1_18:1)-H_45.15	CL(22:2_24:1_18:1_18:1)-H	CL	Phospholipids	Cardiolipin	(22:2_24:1_18:1_18:1)	(22:2)	(24:1)	(18:1)			3.81163e-05	5.56536e-05	5.28023e-05	3.93559e-05	3.17582e-05	1.80017e-05	3.88011e-05	3.50728e-05	4.34415e-05	4.88574e-05	2.97053e-05	3.91051e-05	0.607999	-0.717858	0.0830542	0.800394	-0.321219	0.207306	1.31644	0.396639	0.268719
CL(23:0_22:3_16:0_18:1)-H_44.01	CL(23:0_22:3_16:0_18:1)-H	CL	Phospholipids	Cardiolipin	(23:0_22:3_16:0_18:1)	(23:0)	(22:3)	(16:0)			4.09908e-05	3.93941e-05	4.43785e-05	7.26269e-05	7.08568e-05	6.15092e-05	7.19947e-05	6.48166e-05	6.58883e-05	4.15878e-05	6.8331e-05	6.75666e-05	1.64305	0.716378	0.00794065	1.62467	0.700148	0.00125335	0.988813	-0.0162299	0.862932
CL(23:0_22:3_18:1_18:1)-H_45.17	CL(23:0_22:3_18:1_18:1)-H	CL	Phospholipids	Cardiolipin	(23:0_22:3_18:1_18:1)	(23:0)	(22:3)	(18:1)			0.00011585	0.000126017	0.000124125	8.99054e-05	9.21854e-05	8.21568e-05	9.28509e-05	9.77928e-05	9.19506e-05	0.000121997	8.80826e-05	9.41981e-05	0.722004	-0.469922	0.00147007	0.772133	-0.37308	0.00355851	1.06943	0.0968419	0.174642
CL(23:0_22:4_16:0_18:1)-H_38.26	CL(23:0_22:4_16:0_18:1)-H	CL	Phospholipids	Cardiolipin	(23:0_22:4_16:0_18:1)	(23:0)	(22:4)	(16:0)			2.36799e-05	2.62221e-05	2.66355e-05	2.75937e-05	2.91452e-05	2.64703e-05	2.84439e-05	2.90731e-05	3.0314e-05	2.55125e-05	2.77364e-05	2.9277e-05	1.08717	0.120577	0.141173	1.14756	0.198564	0.0346197	1.05554	0.077987	0.188062
CL(52:2)-2H_27.06	CL(52:2)-2H	CL	Phospholipids	Cardiolipin	(52:2)	(52:2)					4.557e-05	6.49438e-05	5.51873e-05	8.88284e-05	3.808e-05	1.59403e-05	8.06676e-05	4.81503e-05	3.66252e-05	5.52337e-05	4.76163e-05	5.51477e-05	0.862087	-0.214095	0.761636	0.998443	-0.00224826	0.995625	1.15817	0.211847	0.783536
CL(64:10)-2H_19.66	CL(64:10)-2H	CL	Phospholipids	Cardiolipin	(64:10)	(64:10)					4.65658e-06	6.90758e-06	1.06412e-05	1.17795e-05	3.61781e-06	1.85698e-06	9.64748e-06	6.81211e-06	4.44067e-06	7.40178e-06	5.75142e-06	6.96675e-06	0.777032	-0.363955	0.669446	0.941226	-0.0873866	0.859651	1.21131	0.276568	0.745552
CL(65:14)-2H_19.79	CL(65:14)-2H	CL	Phospholipids	Cardiolipin	(65:14)	(65:14)					1.00817e-05	1.64604e-05	1.08783e-05	1.8326e-05	7.26209e-06	1.91098e-07	1.60893e-05	9.25853e-06	4.47712e-06	1.24735e-05	8.59307e-06	9.94164e-06	0.688907	-0.537619	0.548796	0.797022	-0.327309	0.561126	1.15694	0.21031	0.841759
CL(66:0)-2H_39.56	CL(66:0)-2H	CL	Phospholipids	Cardiolipin	(66:0)	(66:0)					0.000207717	0.000287162	0.000245283	0.000614443	0.000584845	0.000565597	0.000609856	0.000557051	0.000632534	0.000246721	0.000588295	0.000599814	2.38446	1.25366	0.000617789	2.43115	1.28164	0.000386709	1.01958	0.0279752	0.689932
CL(66:1)-2H_39.83	CL(66:1)-2H	CL	Phospholipids	Cardiolipin	(66:1)	(66:1)					0.000283429	0.00040898	0.000364252	0.000900591	0.000859	0.000798675	0.000891486	0.000832927	0.000957129	0.00035222	0.000852755	0.000893847	2.42109	1.27566	0.000561937	2.53775	1.34355	0.000458323	1.04819	0.0678964	0.428458
CL(66:2)-2H_38.5	CL(66:2)-2H	CL	Phospholipids	Cardiolipin	(66:2)	(66:2)					1.12643e-05	2.75379e-05	2.18918e-05	1.25214e-05	2.98103e-05	3.69324e-05	1.33594e-05	2.07651e-05	4.66654e-05	2.02313e-05	2.64214e-05	2.69299e-05	1.30597	0.385117	0.520744	1.3311	0.412621	0.592915	1.01925	0.027505	0.969512
CL(68:0)-2H_40.26	CL(68:0)-2H	CL	Phospholipids	Cardiolipin	(68:0)	(68:0)					5.8793e-05	8.68647e-05	7.70189e-05	0.000148181	0.000132366	0.000114132	0.000157555	0.000137178	0.000158899	7.42255e-05	0.00013156	0.00015121	1.77243	0.825731	0.0118675	2.03718	1.02657	0.00225441	1.14937	0.20084	0.186813
CL(68:2)-H_39.42	CL(68:2)-H	CL	Phospholipids	Cardiolipin	(68:2)	(68:2)					5.03333e-06	8.29493e-06	5.69493e-06	1.35735e-05	1.36772e-05	1.22684e-05	1.25084e-05	1.16202e-05	1.98825e-05	6.34106e-06	1.31731e-05	1.46704e-05	2.07742	1.05479	0.0101684	2.31355	1.21011	0.0715856	1.11366	0.155314	0.627065
CL(69:2)+H_42.36	CL(69:2)+H	CL	Phospholipids	Cardiolipin	(69:2)	(69:2)					1.76803e-05	2.57043e-05	2.07059e-05	3.59845e-05	5.22947e-05	4.24878e-05	4.06485e-05	3.91217e-05	4.27327e-05	2.13635e-05	4.3589e-05	4.08343e-05	2.04035	1.02882	0.0259105	1.91141	0.934634	0.00621713	0.936803	-0.0941827	0.623113
CL(70:0)-2H_41.36	CL(70:0)-2H	CL	Phospholipids	Cardiolipin	(70:0)	(70:0)					0.00120601	0.00149553	0.00144173	0.00193948	0.00157387	0.00120783	0.00184347	0.0015975	0.00189482	0.00138109	0.00157372	0.00177859	1.13948	0.188373	0.468754	1.28782	0.364928	0.0358775	1.13018	0.176555	0.445042
CL(70:1)+H_32.43	CL(70:1)+H	CL	Phospholipids	Cardiolipin	(70:1)	(70:1)					0.000271201	0.000262258	0.000243046	0.000276383	0.000313326	0.000285322	0.000296592	0.000282117	0.000269329	0.000258835	0.000291677	0.000282679	1.12688	0.172338	0.0824878	1.09212	0.127132	0.105837	0.969151	-0.0452062	0.549039
CL(70:2)-2H_40.26	CL(70:2)-2H	CL	Phospholipids	Cardiolipin	(70:2)	(70:2)					0.000626572	0.000697238	0.000639099	0.000536388	0.000629473	0.000605149	0.000533454	0.000578506	0.000718433	0.000654303	0.000590337	0.000610131	0.902238	-0.14842	0.14897	0.932491	-0.100839	0.521115	1.03353	0.0475814	0.771816
CL(70:4)-2H_39.5	CL(70:4)-2H	CL	Phospholipids	Cardiolipin	(70:4)	(70:4)					0.000340595	0.000392543	0.000338703	0.000210633	0.000361927	0.000434599	0.000221012	0.000324178	0.000468288	0.00035728	0.00033572	0.000337826	0.939654	-0.0897983	0.778754	0.945549	-0.0807755	0.814485	1.00627	0.00902278	0.983796
CL(71:14)-2H_21.46	CL(71:14)-2H	CL	Phospholipids	Cardiolipin	(71:14)	(71:14)					8.82087e-06	1.20919e-05	1.12858e-05	1.70973e-05	5.67818e-06	3.21516e-06	1.57476e-05	8.10875e-06	6.03779e-06	1.07328e-05	8.66354e-06	9.96472e-06	0.807199	-0.309004	0.679715	0.928432	-0.107132	0.824322	1.15019	0.201872	0.816085
CL(72:0)-2H_41.96	CL(72:0)-2H	CL	Phospholipids	Cardiolipin	(72:0)	(72:0)					0.000172259	0.000230062	0.000245976	0.000281834	0.000211103	0.000171448	0.000272328	0.000227817	0.000272351	0.000216099	0.000221461	0.000257499	1.02481	0.0353598	0.89881	1.19158	0.252871	0.208723	1.16273	0.217511	0.389712
CL(72:1)-H_36.31	CL(72:1)-H	CL	Phospholipids	Cardiolipin	(72:1)	(72:1)					1.9096e-05	2.6623e-05	2.47324e-05	2.82197e-05	2.13425e-05	1.67399e-05	2.83647e-05	2.19516e-05	3.70469e-05	2.34838e-05	2.21007e-05	2.91211e-05	0.941104	-0.0875746	0.750929	1.24005	0.310398	0.335369	1.31765	0.397972	0.275382
CL(72:14)-2H_23.94	CL(72:14)-2H	CL	Phospholipids	Cardiolipin	(72:14)	(72:14)					5.40805e-06	6.27032e-06	8.35664e-06	8.29792e-06	1.92276e-06	1.2565e-06	7.69054e-06	5.28548e-06	2.80841e-06	6.67834e-06	3.82573e-06	5.26148e-06	0.572856	-0.803755	0.333423	0.787842	-0.344021	0.449949	1.37529	0.459734	0.621828
CL(72:2)-2H_41.0	CL(72:2)-2H	CL	Phospholipids	Cardiolipin	(72:2)	(72:2)					3.05017e-05	4.53603e-05	4.80789e-05	2.91902e-05	3.27688e-05	3.22014e-05	3.10907e-05	3.19009e-05	5.18315e-05	4.13136e-05	3.13868e-05	3.82743e-05	0.75972	-0.39646	0.207212	0.926434	-0.11024	0.745453	1.21944	0.28622	0.417206
CL(72:3)+H_32.32	CL(72:3)+H	CL	Phospholipids	Cardiolipin	(72:3)	(72:3)					8.87963e-05	8.26299e-05	6.77568e-05	3.48951e-05	8.87756e-05	9.80035e-05	4.20153e-05	6.23277e-05	9.25714e-05	7.97277e-05	7.38914e-05	6.56381e-05	0.926798	-0.109674	0.799998	0.823279	-0.280547	0.448848	0.888305	-0.170873	0.754979
CL(73:3)-2H_35.47	CL(73:3)-2H	CL	Phospholipids	Cardiolipin	(73:3)	(73:3)					2.89654e-05	2.35194e-05	2.76035e-05	3.20895e-05	3.15331e-05	2.31159e-05	2.94272e-05	2.84124e-05	2.36172e-05	2.66961e-05	2.89128e-05	2.71523e-05	1.08303	0.115079	0.551336	1.01709	0.0244447	0.860092	0.939109	-0.0906348	0.638126
CL(74:0)-2H_42.91	CL(74:0)-2H	CL	Phospholipids	Cardiolipin	(74:0)	(74:0)					0.00165391	0.00238448	0.00258101	0.00277524	0.00189748	0.00155136	0.0026982	0.00207348	0.00297566	0.00220646	0.00207469	0.00258245	0.94028	-0.0888373	0.789896	1.1704	0.227003	0.387818	1.24474	0.31584	0.328951
CL(74:1)-2H_42.78	CL(74:1)-2H	CL	Phospholipids	Cardiolipin	(74:1)	(74:1)					0.00312301	0.00428751	0.00482668	0.00526284	0.00309915	0.00278168	0.00504489	0.00344988	0.00558275	0.00407907	0.00371456	0.00469251	0.910639	-0.135049	0.717596	1.15039	0.20212	0.495309	1.26327	0.337169	0.389185
CL(74:12)-2H_25.38	CL(74:12)-2H	CL	Phospholipids	Cardiolipin	(74:12)	(74:12)					2.00383e-06	4.31538e-06	8.1898e-06	2.351e-05	8.40071e-06	4.63396e-06	2.11251e-05	1.74026e-05	1.08219e-05	4.83634e-06	1.21815e-05	1.64499e-05	2.51875	1.33271	0.330644	3.40131	1.76609	0.0400524	1.35039	0.433379	0.55844
CL(74:14)-2H_43.62	CL(74:14)-2H	CL	Phospholipids	Cardiolipin	(74:14)	(74:14)					7.50257e-06	3.93715e-06	6.67633e-06	1.68934e-05	2.01028e-05	2.39541e-05	1.62574e-05	1.75472e-05	1.40823e-05	6.03869e-06	2.03168e-05	1.59623e-05	3.36444	1.75036	0.00822626	2.64334	1.40236	0.00259618	0.78567	-0.348004	0.154193
CL(74:2)-2H_41.84	CL(74:2)-2H	CL	Phospholipids	Cardiolipin	(74:2)	(74:2)					0.000477724	0.000645575	0.000661158	0.000540928	0.000500294	0.000408835	0.000542462	0.000534372	0.00068087	0.000594819	0.000483352	0.000585901	0.812604	-0.299376	0.199575	0.985007	-0.0217936	0.911963	1.21216	0.277582	0.173593
CL(74:5)-H_40.69	CL(74:5)-H	CL	Phospholipids	Cardiolipin	(74:5)	(74:5)					1.75781e-05	2.12457e-05	1.80882e-05	1.14458e-05	1.92523e-05	2.53957e-05	1.18992e-05	1.66945e-05	3.55622e-05	1.89706e-05	1.86979e-05	2.13853e-05	0.985625	-0.0208898	0.953358	1.12728	0.172849	0.771295	1.14372	0.193739	0.765786
CL(75:2)-2H_42.87	CL(75:2)-2H	CL	Phospholipids	Cardiolipin	(75:2)	(75:2)					0.00023929	0.000402057	0.000331241	0.000199377	0.000610665	0.000947562	0.000197124	0.000440355	0.00145879	0.000324196	0.000585868	0.000698756	1.80714	0.853709	0.349698	2.15535	1.10792	0.434991	1.19268	0.254212	0.814588
CL(75:5)-2H_28.61	CL(75:5)-2H	CL	Phospholipids	Cardiolipin	(75:5)	(75:5)					0.00145629	0.00240812	0.00200368	0.00237692	0.00246906	0.000910274	0.00247169	0.00253443	0.0019693	0.00195603	0.00191875	0.00232514	0.980941	-0.0277614	0.952296	1.1887	0.24939	0.333887	1.2118	0.277151	0.513263
CL(76:0)-2H_43.73	CL(76:0)-2H	CL	Phospholipids	Cardiolipin	(76:0)	(76:0)					0.000128681	0.000207283	0.000228795	0.000198948	0.000163525	0.000121891	0.000190349	0.000159746	0.000219136	0.000188253	0.000161454	0.000189744	0.857646	-0.221545	0.519845	1.00792	0.0113787	0.968516	1.17521	0.232924	0.374544
CL(76:1)-2H_43.59	CL(76:1)-2H	CL	Phospholipids	Cardiolipin	(76:1)	(76:1)					0.000162841	0.000280612	0.000302187	0.000293186	0.000199119	0.00015883	0.000276539	0.000212947	0.000314877	0.000248547	0.000217045	0.000268121	0.873257	-0.195522	0.620843	1.07876	0.10937	0.730589	1.23533	0.304892	0.366336
CL(78:0)-2H_44.01	CL(78:0)-2H	CL	Phospholipids	Cardiolipin	(78:0)	(78:0)					5.42319e-05	9.5507e-05	8.86404e-05	0.00011886	8.53283e-05	6.06115e-05	0.000110766	8.59305e-05	0.0001281	7.94598e-05	8.82667e-05	0.000108265	1.11084	0.151645	0.700176	1.36252	0.446274	0.17883	1.22657	0.29463	0.396613
CL(78:10)-2H_26.29	CL(78:10)-2H	CL	Phospholipids	Cardiolipin	(78:10)	(78:10)					8.91866e-05	0.000121459	0.000220054	0.000227095	0.000111055	4.7754e-05	0.000191017	0.000204477	0.000121314	0.000143567	0.000128635	0.000172269	0.895993	-0.15844	0.832002	1.19993	0.262946	0.579701	1.33921	0.421386	0.511347
CL(78:11)-2H_26.74	CL(78:11)-2H	CL	Phospholipids	Cardiolipin	(78:11)	(78:11)					7.48298e-05	9.68371e-05	0.000166524	0.000166329	8.9138e-05	5.02773e-05	0.000145399	0.000154771	0.000114562	0.00011273	0.000101915	0.000138244	0.904056	-0.145515	0.818002	1.22632	0.294341	0.46531	1.35647	0.439856	0.402683
CL(78:14)-2H_26.1	CL(78:14)-2H	CL	Phospholipids	Cardiolipin	(78:14)	(78:14)					7.19688e-05	0.000110998	0.000135788	0.000142032	6.32368e-05	2.9939e-05	0.000129305	0.00010262	6.75814e-05	0.000106252	7.84027e-05	9.98357e-05	0.737896	-0.43851	0.515314	0.939615	-0.0898579	0.815713	1.27337	0.348652	0.608975
CL(78:16)-2H_45.31	CL(78:16)-2H	CL	Phospholipids	Cardiolipin	(78:16)	(78:16)					9.87473e-05	8.18814e-05	9.1035e-05	6.25376e-05	8.38838e-05	9.99607e-05	6.78769e-05	8.60667e-05	6.36303e-05	9.05546e-05	8.21274e-05	7.25246e-05	0.906938	-0.140924	0.533139	0.800894	-0.320316	0.106857	0.883075	-0.179392	0.50304
CL(78:4)-2H_42.5	CL(78:4)-2H	CL	Phospholipids	Cardiolipin	(78:4)	(78:4)					6.90355e-05	9.84872e-05	9.94282e-05	7.64796e-05	8.83284e-05	9.51851e-05	7.23378e-05	7.94132e-05	0.000160621	8.89836e-05	8.66644e-05	0.000104124	0.973936	-0.0381014	0.8511	1.17015	0.226689	0.655295	1.20146	0.264791	0.60275
CL(78:6)-2H_42.14	CL(78:6)-2H	CL	Phospholipids	Cardiolipin	(78:6)	(78:6)					0.000166094	0.000227041	0.000209342	0.000142435	0.000277667	0.00035075	0.000134439	0.00021904	0.000501339	0.000200825	0.000256951	0.000284939	1.27947	0.355551	0.45873	1.41884	0.504714	0.528802	1.10893	0.149163	0.838758
CL(78:7)-2H_42.19	CL(78:7)-2H	CL	Phospholipids	Cardiolipin	(78:7)	(78:7)					0.000166086	0.000231222	0.000224576	0.000252546	0.000360846	0.000426235	0.000237376	0.000308127	0.00054976	0.000207295	0.000346542	0.000365088	1.67174	0.741348	0.0953451	1.7612	0.81656	0.233812	1.05352	0.075212	0.873553
CL(79:2)-2H_43.84	CL(79:2)-2H	CL	Phospholipids	Cardiolipin	(79:2)	(79:2)					0.000259901	0.000620527	0.000459219	0.000268342	0.000812961	0.00109005	0.000257913	0.000578523	0.00190977	0.000446549	0.000723785	0.000915403	1.62084	0.696742	0.376183	2.04995	1.03559	0.453206	1.26475	0.338847	0.755916
CL(79:3)-2H_42.06	CL(79:3)-2H	CL	Phospholipids	Cardiolipin	(79:3)	(79:3)					8.58874e-05	6.8668e-05	8.12139e-05	0.00010319	9.44735e-05	7.95644e-05	9.29991e-05	8.07855e-05	9.83533e-05	7.85898e-05	9.24092e-05	9.07126e-05	1.17584	0.233695	0.189218	1.15426	0.206962	0.17265	0.981641	-0.026733	0.854544
CL(79:8)-H_30.05	CL(79:8)-H	CL	Phospholipids	Cardiolipin	(79:8)	(79:8)					7.58866e-06	2.40778e-05	2.40269e-05	8.84674e-06	5.53406e-06	7.12142e-06	7.39183e-06	9.06083e-06	2.55116e-05	1.85645e-05	7.16741e-06	1.39881e-05	0.386082	-1.37302	0.170051	0.753487	-0.408346	0.596729	1.95162	0.964674	0.359216
CL(80:12)-2H_27.35	CL(80:12)-2H	CL	Phospholipids	Cardiolipin	(80:12)	(80:12)					1.13325e-05	1.58204e-05	3.07944e-05	2.83451e-05	1.44214e-05	6.8966e-06	2.34596e-05	2.7383e-05	1.91858e-05	1.93158e-05	1.65544e-05	2.33428e-05	0.857039	-0.222567	0.764484	1.20848	0.273197	0.576316	1.41007	0.495764	0.397912
CL(80:16)-2H_45.36	CL(80:16)-2H	CL	Phospholipids	Cardiolipin	(80:16)	(80:16)					5.57831e-05	4.71716e-05	5.27851e-05	3.57147e-05	4.90148e-05	5.94403e-05	4.04538e-05	4.90666e-05	3.70902e-05	5.19133e-05	4.80566e-05	4.22035e-05	0.925709	-0.111369	0.640688	0.812962	-0.29874	0.0978278	0.878204	-0.187372	0.504216
CL(81:9)-2H_42.17	CL(81:9)-2H	CL	Phospholipids	Cardiolipin	(81:9)	(81:9)					6.26705e-05	4.33343e-05	5.2223e-05	5.70351e-05	6.44911e-05	5.31169e-05	5.5729e-05	5.54921e-05	4.03226e-05	5.27426e-05	5.82144e-05	5.05146e-05	1.10374	0.142406	0.457601	0.957756	-0.06227	0.783072	0.867733	-0.204676	0.284892
CL(82:10)-2H_27.47	CL(82:10)-2H	CL	Phospholipids	Cardiolipin	(82:10)	(82:10)					5.23341e-05	6.77058e-05	0.000114522	0.000101186	5.58057e-05	2.18781e-05	8.81046e-05	9.24686e-05	5.03949e-05	7.81872e-05	5.96234e-05	7.69894e-05	0.762573	-0.391053	0.566184	0.98468	-0.0222734	0.961179	1.29126	0.36878	0.557199
CL(82:12)-2H_27.86	CL(82:12)-2H	CL	Phospholipids	Cardiolipin	(82:12)	(82:12)					0.000180043	0.000253337	0.000393815	0.000305102	0.000160107	7.43493e-05	0.000270249	0.000264156	0.000163635	0.000275732	0.000179853	0.00023268	0.652274	-0.616451	0.356561	0.843864	-0.244918	0.5887	1.29373	0.371532	0.535687
CL(82:13)-2H_41.01	CL(82:13)-2H	CL	Phospholipids	Cardiolipin	(82:13)	(82:13)					7.76063e-06	9.10357e-06	8.76671e-06	4.42506e-06	5.82885e-06	1.98194e-05	4.86765e-06	4.8644e-06	2.37107e-05	8.54364e-06	1.00244e-05	1.11476e-05	1.17332	0.230599	0.79194	1.30478	0.38381	0.718954	1.11204	0.153211	0.895188
CL(82:14)-2H_27.3	CL(82:14)-2H	CL	Phospholipids	Cardiolipin	(82:14)	(82:14)					0.000242339	0.000350177	0.000464646	0.000348839	0.000182797	8.4975e-05	0.000318778	0.000287266	0.000206699	0.000352387	0.000205537	0.000270915	0.58327	-0.777763	0.219072	0.768798	-0.379324	0.341838	1.31808	0.39844	0.498005
CL(82:16)-2H_26.47	CL(82:16)-2H	CL	Phospholipids	Cardiolipin	(82:16)	(82:16)					9.37214e-05	0.000148422	0.000176216	0.000103149	6.3365e-05	3.30798e-05	9.4554e-05	9.48203e-05	7.64042e-05	0.000139453	6.65313e-05	8.85928e-05	0.477088	-1.06767	0.0843156	0.635288	-0.654517	0.164307	1.3316	0.413156	0.392535
CL(82:8)-2H_42.56	CL(82:8)-2H	CL	Phospholipids	Cardiolipin	(82:8)	(82:8)					0.000117624	0.000143767	0.000124834	0.000162701	0.000168319	0.000163209	0.000171805	0.000160161	0.000253798	0.000128742	0.000164743	0.000195255	1.27964	0.35574	0.0380501	1.51664	0.600878	0.145066	1.18521	0.245137	0.40924
CL(82:9)-2H_42.62	CL(82:9)-2H	CL	Phospholipids	Cardiolipin	(82:9)	(82:9)					0.000435235	0.000495881	0.000462366	0.000572099	0.000562554	0.000515743	0.000581962	0	0.000617077	0.000464494	0.000550132	0.00039968	1.18437	0.244118	0.0257044	0.860462	-0.216817	0.777138	0.726515	-0.460935	0.530919
CL(83:4)-H_47.27	CL(83:4)-H	CL	Phospholipids	Cardiolipin	(83:4)	(83:4)					2.20563e-05	1.96838e-05	1.13491e-05	3.02794e-05	2.54631e-05	1.7654e-05	2.95878e-05	2.54319e-05	2.19663e-05	1.76964e-05	2.44655e-05	2.5662e-05	1.38251	0.467292	0.240838	1.45013	0.536178	0.121731	1.04891	0.0688858	0.796934
CL(84:16)-2H_47.49	CL(84:16)-2H	CL	Phospholipids	Cardiolipin	(84:16)	(84:16)					5.23568e-05	5.07627e-05	4.88197e-05	4.28763e-05	4.56769e-05	4.49892e-05	4.60098e-05	4.89601e-05	4.02985e-05	5.06464e-05	4.45141e-05	4.50894e-05	0.87892	-0.186196	0.0106993	0.890279	-0.16767	0.148338	1.01292	0.0185258	0.846621
CL(87:17)-2H_25.84	CL(87:17)-2H	CL	Phospholipids	Cardiolipin	(87:17)	(87:17)					3.83434e-05	4.62787e-05	2.50677e-05	5.37404e-05	2.62543e-05	1.87751e-05	4.85116e-05	2.73072e-05	3.03443e-05	3.65632e-05	3.29233e-05	3.53877e-05	0.900447	-0.151287	0.78537	0.967849	-0.0471461	0.903071	1.07485	0.104141	0.85534
CL(87:18)-2H_25.35	CL(87:18)-2H	CL	Phospholipids	Cardiolipin	(87:18)	(87:18)					0.000124627	0.000150132	9.60478e-05	0.000162166	7.19559e-05	4.26009e-05	0.000152206	8.37446e-05	7.12791e-05	0.000123602	9.22409e-05	0.00010241	0.74627	-0.42223	0.487646	0.828542	-0.271354	0.520962	1.11024	0.150876	0.829443
CL(89:13)-2H_42.75	CL(89:13)-2H	CL	Phospholipids	Cardiolipin	(89:13)	(89:13)					5.28992e-05	5.76952e-05	9.41966e-05	6.5187e-05	4.40061e-05	1.84701e-05	6.44536e-05	6.70522e-05	2.25952e-05	6.82637e-05	4.25544e-05	5.1367e-05	0.623382	-0.68181	0.242792	0.75248	-0.410276	0.434053	1.20709	0.271535	0.678571
cPA(14:0)-H_11.84	cPA(14:0)-H	cPA	Fatty acyl and other lipids	cyclic phosphatidic acid	(14:0)	(14:0)					4.64278e-07	5.38607e-07	2.63429e-06	2.73935e-06	2.46699e-06	3.11769e-07	2.07383e-06	2.11951e-06	8.76517e-07	1.21239e-06	1.83937e-06	1.68995e-06	1.51714	0.601353	0.581606	1.3939	0.479126	0.598779	0.918769	-0.122227	0.874292
DG(14:0_14:0)+NH4_41.58	DG(14:0_14:0)+NH4	DG	Neutral lipids	diglyceride	(14:0_14:0)	(14:0)	(14:0)				2.97977e-06	1.50769e-05	1.42556e-05	6.4908e-05	6.68274e-05	6.04123e-05	8.57454e-05	6.22285e-05	6.33862e-05	1.07707e-05	6.40493e-05	7.04533e-05	5.9466	2.57207	0.00137396	6.54118	2.70955	0.00629035	1.09999	0.137486	0.493822
DG(14:0_18:2)+NH4_42.59	DG(14:0_18:2)+NH4	DG	Neutral lipids	diglyceride	(14:0_18:2)	(14:0)	(18:2)				7.3116e-05	8.16259e-05	8.43268e-05	5.1134e-05	6.90493e-05	7.29314e-05	5.30213e-05	6.90091e-05	5.99737e-05	7.96896e-05	6.43716e-05	6.0668e-05	0.807779	-0.307967	0.135751	0.761305	-0.393454	0.0335725	0.942466	-0.0854873	0.676038
DG(15:0_16:0)+NH4_43.89	DG(15:0_16:0)+NH4	DG	Neutral lipids	diglyceride	(15:0_16:0)	(15:0)	(16:0)				0	0	3.46355e-06	0.000152833	0.000101109	0.000108427	0.000144145	0.000102696	9.14253e-05	1.15452e-06	0.00012079	0.000112755	104.624	6.70906	0.0173575	97.6646	6.60976	0.0195698	0.933485	-0.0993005	0.741919
DG(15:0_16:1)+NH4_42.86	DG(15:0_16:1)+NH4	DG	Neutral lipids	diglyceride	(15:0_16:1)	(15:0)	(16:1)				6.62887e-06	8.753e-06	8.09725e-06	2.56531e-05	2.28161e-05	2.08992e-05	2.8094e-05	2.85293e-05	1.7696e-05	7.82637e-06	2.31228e-05	2.47731e-05	2.95447	1.5629	0.00280171	3.16533	1.66236	0.037456	1.07137	0.0994571	0.697651
DG(15:0_18:1)+NH4_44.21	DG(15:0_18:1)+NH4	DG	Neutral lipids	diglyceride	(15:0_18:1)	(15:0)	(18:1)				0.000230478	0.000263527	0.000295957	0.000347593	0.000388654	0.000404455	0.000364928	0.000413735	0.000361724	0.000263321	0.000380234	0.000380129	1.444	0.530069	0.0102726	1.4436	0.529668	0.0102325	0.999723	-0.000400143	0.996689
DG(16:0_14:0)+NH4_43.16	DG(16:0_14:0)+NH4	DG	Neutral lipids	diglyceride	(16:0_14:0)	(16:0)	(14:0)				1.53337e-05	2.10972e-05	2.86844e-05	0.000254033	0.000171088	0.000175237	0.000254671	0.000175197	0.000161397	2.17051e-05	0.000200119	0.000197088	9.21992	3.20475	0.0203572	9.08026	3.18273	0.0247024	0.984853	-0.0220204	0.942765
DG(16:0_16:0)+NH4_44.54	DG(16:0_16:0)+NH4	DG	Neutral lipids	diglyceride	(16:0_16:0)	(16:0)	(16:0)				0.000395037	0.000498568	0.000705418	0.00433048	0.0032371	0.00349337	0.00399182	0.0030832	0.00293516	0.000533008	0.00368698	0.00333672	6.91732	2.79021	0.00725799	6.26018	2.6462	0.0094753	0.905001	-0.144008	0.494969
DG(16:0_17:0)+NH4_45.24	DG(16:0_17:0)+NH4	DG	Neutral lipids	diglyceride	(16:0_17:0)	(16:0)	(17:0)				3.38661e-05	4.60369e-05	7.18408e-05	0.000572304	0.000417509	0.000449894	0.000543347	0.000398012	0.000393756	5.05813e-05	0.000479902	0.000445038	9.48774	3.24607	0.00888795	8.79848	3.13725	0.0119457	0.927352	-0.108811	0.635768
DG(16:0_18:1)+NH4_44.89	DG(16:0_18:1)+NH4	DG	Neutral lipids	diglyceride	(16:0_18:1)	(16:0)	(18:1)				0.00514323	0.00495371	0.00596532	0.00512236	0.00549762	0.00629476	0.00516698	0.00563608	0.00541455	0.00535409	0.00563824	0.00540587	1.05307	0.0746052	0.574228	1.00967	0.0138867	0.889072	0.958786	-0.0607185	0.58197
DG(16:0_18:2)+NH4_44.1	DG(16:0_18:2)+NH4	DG	Neutral lipids	diglyceride	(16:0_18:2)	(16:0)	(18:2)				0.000815652	0.000971236	0.00108848	0.000666304	0.00093683	0.00112738	0.000712018	0.000954851	0.000953141	0.000958455	0.000910172	0.000873336	0.949624	-0.0745717	0.77488	0.911191	-0.134174	0.492912	0.959529	-0.0596022	0.827525
DG(16:1_14:0)+NH4_42.12	DG(16:1_14:0)+NH4	DG	Neutral lipids	diglyceride	(16:1_14:0)	(16:1)	(14:0)				5.06519e-05	5.68945e-05	5.57207e-05	0.000102423	9.93558e-05	9.42957e-05	0.000114144	0.000103692	8.58864e-05	5.44224e-05	9.86916e-05	0.000101241	1.81344	0.858727	0.000171475	1.86028	0.895517	0.024743	1.02583	0.0367897	0.790908
DG(17:0_18:1)+NH4_45.56	DG(17:0_18:1)+NH4	DG	Neutral lipids	diglyceride	(17:0_18:1)	(17:0)	(18:1)				0.000882568	0.00116892	0.00135276	0.00102125	0.00119976	0.00146575	0.00109026	0.00127873	0.001456	0.00113475	0.00122892	0.001275	1.08299	0.115017	0.643051	1.12359	0.16812	0.465311	1.03749	0.0531029	0.796581
DG(17:1_18:1)+NH4_44.67	DG(17:1_18:1)+NH4	DG	Neutral lipids	diglyceride	(17:1_18:1)	(17:1)	(18:1)				0.000184157	0.000223824	0.00026219	0.000102937	0.000157223	0.000193385	0.000116274	0.00016403	0.000171356	0.000223391	0.000151182	0.000150553	0.67676	-0.563285	0.106939	0.673947	-0.569294	0.0663485	0.995844	-0.00600876	0.985159
DG(18:0_16:0)+NH4_45.84	DG(18:0_16:0)+NH4	DG	Neutral lipids	diglyceride	(18:0_16:0)	(18:0)	(16:0)				0	0.000107387	0.000150976	0.00453413	0.00290333	0.00339403	0.00433052	0.00267693	0.00324572	8.61211e-05	0.0036105	0.00341772	41.9235	5.38969	0.0175845	39.6851	5.31053	0.0198151	0.946607	-0.0791621	0.792211
DG(18:0_17:0)+NH4_46.48	DG(18:0_17:0)+NH4	DG	Neutral lipids	diglyceride	(18:0_17:0)	(18:0)	(17:0)				1.37968e-05	3.4081e-05	4.19292e-05	0.000451962	0.000281718	0.000335243	0.000425932	0.000274483	0.000351824	2.99357e-05	0.000356308	0.000350746	11.9024	3.57319	0.0205234	11.7167	3.55049	0.0153979	0.984392	-0.0226954	0.937552
DG(18:0_18:0)+NH4_47.14	DG(18:0_18:0)+NH4	DG	Neutral lipids	diglyceride	(18:0_18:0)	(18:0)	(18:0)				0	0	0	0.00105055	0.000194026	0.000282641	0.00101209	0.000246156	0.000615933	0	0.000509072	0.000624726	#DIV/0!	#DIV/0!	0.202099	#DIV/0!	#DIV/0!	0.105796	1.22718	0.295352	0.758645
DG(18:0_18:1)+NH4_46.25	DG(18:0_18:1)+NH4	DG	Neutral lipids	diglyceride	(18:0_18:1)	(18:0)	(18:1)				0.00941801	0.00916533	0.0105228	0.00798186	0.00733579	0.00931258	0.00791175	0.00804368	0.00956242	0.00970205	0.00821008	0.00850595	0.846221	-0.240894	0.112696	0.876716	-0.189818	0.15455	1.03604	0.051076	0.726159
DG(18:0_20:3)+NH4_45.81	DG(18:0_20:3)+NH4	DG	Neutral lipids	diglyceride	(18:0_20:3)	(18:0)	(20:3)				0.000235425	0.000242425	0.000299526	0.00010958	0.000203407	0.000329383	9.89641e-05	0.000163799	0.000278571	0.000259126	0.000214123	0.000180445	0.82633	-0.275209	0.55974	0.69636	-0.522094	0.270135	0.842714	-0.246885	0.704856
DG(18:0_22:4)+Na_46.39	DG(18:0_22:4)+Na	DG	Neutral lipids	diglyceride	(18:0_22:4)	(18:0)	(22:4)				0	0	0	0	0	1.12161e-05	0	0	8.81245e-06	0	3.73869e-06	2.93748e-06	#DIV/0!	#DIV/0!	0.42265	#DIV/0!	#DIV/0!	0.42265	0.785699	-0.347951	0.874794
DG(18:0_22:4)+NH4_34.79	DG(18:0_22:4)+NH4	DG	Neutral lipids	diglyceride	(18:0_22:4)	(18:0)	(22:4)				2.29255e-05	2.72863e-05	3.94153e-05	7.00726e-06	3.81859e-05	7.5455e-05	6.01229e-06	3.13441e-05	7.21227e-05	2.98757e-05	4.02161e-05	3.6493e-05	1.34611	0.428798	0.657508	1.22149	0.288648	0.767596	0.907425	-0.14015	0.899253
DG(18:0_22:5)+NH4_45.49	DG(18:0_22:5)+NH4	DG	Neutral lipids	diglyceride	(18:0_22:5)	(18:0)	(22:5)				8.51706e-05	9.52064e-05	0.000144061	2.32933e-05	0.000131416	0.000342647	2.10461e-05	9.89602e-05	0.000292178	0.000108146	0.000165785	0.000137395	1.53298	0.616337	0.603774	1.27046	0.345349	0.754374	0.828752	-0.270988	0.829906
DG(18:1_14:0)+NH4_43.65	DG(18:1_14:0)+NH4	DG	Neutral lipids	diglyceride	(18:1_14:0)	(18:1)	(14:0)				0.00019956	0.000189852	0.000199216	0.000398505	0.000363613	0.000368147	0.000387069	0.00036715	0.000304318	0.000196209	0.000376755	0.000352846	1.92017	0.941232	0.00198728	1.79831	0.846644	0.0229286	0.93654	-0.0945877	0.450078
DG(18:1_18:1)+NH4_45.49	DG(18:1_18:1)+NH4	DG	Neutral lipids	diglyceride	(18:1_18:1)	(18:1)	(18:1)				0.00487454	0.00609884	0.00698672	0.00300486	0.00398645	0.00513226	0.00316407	0.00416344	0.00482182	0.0059867	0.00404119	0.00404978	0.675028	-0.566981	0.0884008	0.676462	-0.563919	0.0712467	1.00212	0.00306206	0.991784
DG(18:1_18:2)+NH4_44.54	DG(18:1_18:2)+NH4	DG	Neutral lipids	diglyceride	(18:1_18:2)	(18:1)	(18:2)				0.000962383	0.00108482	0.00129839	0.000351182	0.000662519	0.000934657	0.000365694	0.000616655	0.000767368	0.0011152	0.000649453	0.000583239	0.582365	-0.780003	0.0911194	0.522991	-0.935141	0.0266063	0.898047	-0.155138	0.765034
DG(18:1_20:3)+NH4_45.52	DG(18:1_20:3)+NH4	DG	Neutral lipids	diglyceride	(18:1_20:3)	(18:1)	(20:3)				0.000231057	0.000257175	0.000353508	9.10354e-05	0.000306988	0.000590232	8.35362e-05	0.000242195	0.000511814	0.00028058	0.000329419	0.000279182	1.17406	0.231511	0.771329	0.995017	-0.00720749	0.992289	0.847498	-0.238718	0.805882
DG(18:1_20:4)+NH4_44.56	DG(18:1_20:4)+NH4	DG	Neutral lipids	diglyceride	(18:1_20:4)	(18:1)	(20:4)				0.000132425	0.000129875	0.000189948	1.63003e-05	0.000137997	0.000301842	1.08644e-05	9.73492e-05	0.000221833	0.000150749	0.000152047	0.000110016	1.00861	0.0123641	0.989084	0.729793	-0.454441	0.581375	0.723565	-0.466805	0.705598
DG(18:1e)+Na_33.16	DG(18:1e)+Na	DG	Neutral lipids	diglyceride	(18:1e)	(18:1e)					0	0	0	0	3.93759e-06	1.83629e-05	0	2.39343e-06	1.50954e-05	0	7.4335e-06	5.82962e-06	#DIV/0!	#DIV/0!	0.314432	#DIV/0!	#DIV/0!	0.339361	0.784236	-0.350641	0.83687
DG(19:0_18:1)+NH4_46.68	DG(19:0_18:1)+NH4	DG	Neutral lipids	diglyceride	(19:0_18:1)	(19:0)	(18:1)				0.000172852	0.000201764	0.000225918	0.000125194	0.000132812	0.000167486	0.000119225	0.000137199	0.000193626	0.000200178	0.000141831	0.000150017	0.708524	-0.497111	0.0455156	0.749418	-0.416158	0.147806	1.05772	0.0809531	0.771551
DG(19:1_18:1)+NH4_45.75	DG(19:1_18:1)+NH4	DG	Neutral lipids	diglyceride	(19:1_18:1)	(19:1)	(18:1)				0.000105785	0.000127988	0.000152407	3.35657e-05	4.66735e-05	7.48284e-05	3.08248e-05	4.74806e-05	7.21209e-05	0.000128727	5.16892e-05	5.01421e-05	0.401543	-1.31637	0.0135033	0.389524	-1.36021	0.0124355	0.970069	-0.0438408	0.93222
DG(20:0_18:1)+NH4_47.38	DG(20:0_18:1)+NH4	DG	Neutral lipids	diglyceride	(20:0_18:1)	(20:0)	(18:1)				6.36819e-05	6.4529e-05	7.41749e-05	4.93696e-05	4.58081e-05	6.05197e-05	4.43331e-05	4.3776e-05	5.71631e-05	6.74619e-05	5.18991e-05	4.84241e-05	0.76931	-0.378363	0.0529987	0.717799	-0.478348	0.0288087	0.933042	-0.0999856	0.606471
DG(20:1_18:1)+NH4_46.49	DG(20:1_18:1)+NH4	DG	Neutral lipids	diglyceride	(20:1_18:1)	(20:1)	(18:1)				0.000126946	0.000138574	0.000163791	6.96327e-05	6.88407e-05	0.000111026	5.49361e-05	7.39351e-05	0.000108822	0.000143104	8.31666e-05	7.92311e-05	0.581161	-0.782989	0.0300445	0.553661	-0.852925	0.0347341	0.95268	-0.0699361	0.860924
DG(26:4e)+H_36.83	DG(26:4e)+H	DG	Neutral lipids	diglyceride	(26:4e)	(26:4e)					9.37575e-05	0.000136985	0.000108441	0.000119772	0.000119231	0.0001071	0.000114566	0.000111544	0.000125214	0.000113061	0.000115368	0.000117108	1.0204	0.0291395	0.876196	1.03579	0.0507368	0.785906	1.01508	0.0215973	0.781175
DG(28:5)+H_33.84	DG(28:5)+H	DG	Neutral lipids	diglyceride	(28:5)	(28:5)					1.43436e-05	1.76867e-05	1.93276e-05	1.91898e-05	1.83156e-05	3.14654e-05	2.70666e-05	2.46082e-05	3.01335e-05	1.71193e-05	2.29903e-05	2.72694e-05	1.34294	0.425399	0.299503	1.59291	0.671661	0.00961993	1.18613	0.246261	0.425857
DG(32:0e)+Na_43.18	DG(32:0e)+Na	DG	Neutral lipids	diglyceride	(32:0e)	(32:0e)					0.000751318	0.000789859	0.000716753	0.00127241	0.00132304	0.00128547	0.00129083	0.00123384	0.00138167	0.000752643	0.00129364	0.00130211	1.71879	0.781394	6.56735e-05	1.73005	0.790816	0.0016411	1.00655	0.00942173	0.866742
DG(32:0e)+Na_47.78	DG(32:0e)+Na	DG	Neutral lipids	diglyceride	(32:0e)	(32:0e)					0.00126337	0.00157921	0.00167169	0.00217329	0.0023168	0.000115113	0.00221494	0.00253281	0.00300204	0.00150475	0.00153507	0.00258327	1.02014	0.028773	0.970126	1.71674	0.779669	0.0241954	1.68284	0.750896	0.275582
DG(32:1e)+Na_41.18	DG(32:1e)+Na	DG	Neutral lipids	diglyceride	(32:1e)	(32:1e)					0.000588378	0.000722635	0.000728884	0.000481033	0.000576377	0.000665778	0.000507621	0.000633567	0.000801275	0.000679966	0.000574396	0.000647487	0.844742	-0.243417	0.209282	0.952235	-0.0706099	0.758416	1.12725	0.172807	0.514022
DG(32:1e)+Na_48.1	DG(32:1e)+Na	DG	Neutral lipids	diglyceride	(32:1e)	(32:1e)					0.000352541	0.00040942	0.000395586	0.000415473	0.000461846	0.000589882	0.000414321	0.000489947	0.000633978	0.000385849	0.000489067	0.000512749	1.26751	0.341996	0.177999	1.32888	0.410215	0.181366	1.04842	0.0682188	0.78988
DG(32:3e)+H_40.61	DG(32:3e)+H	DG	Neutral lipids	diglyceride	(32:3e)	(32:3e)					0.000168962	0.000218318	0.0002221	0.000417956	0.000370079	0.000403578	0.000450026	0.000456628	0.000509192	0.000203127	0.000397204	0.000471949	1.95545	0.967502	0.00110385	2.32342	1.21625	0.000467601	1.18818	0.248749	0.0369404
DG(33:1e)+Na_48.41	DG(33:1e)+Na	DG	Neutral lipids	diglyceride	(33:1e)	(33:1e)					4.8063e-05	5.86661e-05	5.89421e-05	5.85544e-05	6.53208e-05	8.35205e-05	5.8628e-05	6.62452e-05	8.50169e-05	5.52237e-05	6.91319e-05	6.99634e-05	1.25185	0.324063	0.195118	1.26691	0.341311	0.192325	1.01203	0.0172478	0.942444
DG(33:2e)+H_45.21	DG(33:2e)+H	DG	Neutral lipids	diglyceride	(33:2e)	(33:2e)					0	0	0	7.89086e-05	5.63199e-05	5.81111e-05	6.35222e-05	4.74144e-05	5.57872e-05	0	6.44466e-05	5.55746e-05	#DIV/0!	#DIV/0!	0.0124185	#DIV/0!	#DIV/0!	0.00693162	0.862336	-0.213678	0.370469
DG(34:2e)+Na_41.58	DG(34:2e)+Na	DG	Neutral lipids	diglyceride	(34:2e)	(34:2e)					0.00032676	0.000378304	0.000394046	0.000145892	0.000226904	0.000307527	0.000151264	0.000241647	0.000287475	0.00036637	0.000226774	0.000226796	0.618976	-0.692044	0.0789521	0.619034	-0.691909	0.0536672	1.00009	0.000134983	0.999741
DG(34:3e)+H_41.91	DG(34:3e)+H	DG	Neutral lipids	diglyceride	(34:3e)	(34:3e)					0.00171102	0.00180224	0.00194451	0.00163303	0.00173155	0.00185279	0.00169894	0.0020054	0.00166857	0.00181926	0.00173912	0.00179097	0.955953	-0.0649885	0.437813	0.984452	-0.0226075	0.836843	1.02981	0.042381	0.704098
DG(34:3e)+H_48.49	DG(34:3e)+H	DG	Neutral lipids	diglyceride	(34:3e)	(34:3e)					0.00252034	0.0028935	0.00287058	0.00418457	0.00436265	0.00506133	0.0041988	0.00440376	0.00511706	0.00276147	0.00453618	0.0045732	1.64267	0.71604	0.011229	1.65607	0.727767	0.0122459	1.00816	0.0117272	0.928216
DG(34:4e)+H_48.1	DG(34:4e)+H	DG	Neutral lipids	diglyceride	(34:4e)	(34:4e)					0.000353103	0.000419082	0.000407853	0.000425273	0.000475564	0.000603619	0.00042491	0.000505239	0.00064911	0.000393346	0.000501485	0.00052642	1.27492	0.350409	0.168302	1.33831	0.420415	0.171389	1.04972	0.0700064	0.782912
DG(34:4e)+H_54.36	DG(34:4e)+H	DG	Neutral lipids	diglyceride	(34:4e)	(34:4e)					0.00010809	0.000126211	0.000113739	0	7.83055e-05	8.44538e-05	6.78175e-05	7.51547e-05	9.02725e-05	0.000116013	5.42531e-05	7.77482e-05	0.467645	-1.09651	0.146425	0.670167	-0.577408	0.0119374	1.43307	0.519105	0.481237
DG(34:5e)+H_40.26	DG(34:5e)+H	DG	Neutral lipids	diglyceride	(34:5e)	(34:5e)					0.000126917	0.000152953	0.00014256	8.02536e-05	0.000114245	0.000152525	8.86103e-05	0.000131034	0.00018489	0.00014081	0.000115675	0.000134845	0.821495	-0.283676	0.353892	0.957635	-0.0624521	0.853212	1.16572	0.221224	0.613345
DG(34:5e)+H_47.52	DG(34:5e)+H	DG	Neutral lipids	diglyceride	(34:5e)	(34:5e)					6.43864e-05	7.39028e-05	6.97516e-05	6.84269e-05	7.92613e-05	9.73739e-05	7.30255e-05	7.67552e-05	0.000104388	6.93469e-05	8.16874e-05	8.47228e-05	1.17795	0.236281	0.278697	1.22172	0.288918	0.256745	1.03716	0.052637	0.827176
DG(35:2e)+H_46.53	DG(35:2e)+H	DG	Neutral lipids	diglyceride	(35:2e)	(35:2e)					0	0	0	5.07499e-05	2.08068e-05	3.02139e-05	4.95586e-05	2.43784e-05	3.80108e-05	0	3.39235e-05	3.73159e-05	#DIV/0!	#DIV/0!	0.061696	#DIV/0!	#DIV/0!	0.0359907	1.1	0.137505	0.782289
DG(35:3e)+H_42.88	DG(35:3e)+H	DG	Neutral lipids	diglyceride	(35:3e)	(35:3e)					9.9329e-05	0.000118769	0.000116101	0.000201945	0.000218901	0.000246964	0.000201151	0.00021349	0.000268166	0.0001114	0.000222603	0.000227602	1.99824	0.998732	0.00566044	2.04311	1.03077	0.0226529	1.02246	0.0320381	0.849483
DG(35:4e)+H_41.75	DG(35:4e)+H	DG	Neutral lipids	diglyceride	(35:4e)	(35:4e)					4.79694e-05	5.52222e-05	6.13457e-05	2.97268e-05	4.00283e-05	4.90802e-05	3.32489e-05	4.76817e-05	4.40158e-05	5.48458e-05	3.96118e-05	4.16488e-05	0.722239	-0.469452	0.09687	0.75938	-0.397106	0.086284	1.05142	0.0723456	0.788475
DG(35:4e)+H_48.41	DG(35:4e)+H	DG	Neutral lipids	diglyceride	(35:4e)	(35:4e)					4.58339e-05	5.57966e-05	5.61947e-05	5.50877e-05	6.18625e-05	8.01364e-05	5.56052e-05	6.29418e-05	8.04352e-05	5.26084e-05	6.56955e-05	6.63274e-05	1.24876	0.320502	0.216081	1.26078	0.334311	0.195298	1.00962	0.0138091	0.954893
DG(36:3e)+H_43.24	DG(36:3e)+H	DG	Neutral lipids	diglyceride	(36:3e)	(36:3e)					0.00134496	0.00137494	0.00129198	0.00244793	0.0022587	0.00229628	0.00248031	0.00217574	0.00255261	0.0013373	0.0023343	0.00240289	1.74554	0.803674	0.000990317	1.79683	0.84545	0.00918007	1.02938	0.0417763	0.632842
DG(36:4e)+H_42.46	DG(36:4e)+H	DG	Neutral lipids	diglyceride	(36:4e)	(36:4e)					0.000827374	0.000915488	0.00101453	0.000514043	0.000622156	0.000686822	0.00053709	0.000704722	0.000619789	0.00091913	0.000607674	0.000620534	0.66114	-0.596971	0.0136815	0.675132	-0.566758	0.0150327	1.02116	0.0302131	0.862939
DG(36:4e)+H_48.92	DG(36:4e)+H	DG	Neutral lipids	diglyceride	(36:4e)	(36:4e)					0.000813708	0.000967612	0.000964475	0.000845519	0.000982135	0.00125654	0.000838776	0.00098286	0.00128285	0.000915265	0.00102807	0.00103483	1.12324	0.16767	0.459484	1.13063	0.177129	0.465668	1.00658	0.00945939	0.971538
DG(36:5e)+H_48.34	DG(36:5e)+H	DG	Neutral lipids	diglyceride	(36:5e)	(36:5e)					0.000284371	0.000318048	0.000323841	0.000230249	0.000289663	0.000412637	0.000234322	0.000285882	0.000425956	0.000308754	0.000310849	0.000315386	1.00679	0.00976024	0.972818	1.02148	0.0306647	0.919384	1.0146	0.0209045	0.956694
DG(36:6e)+H_40.68	DG(36:6e)+H	DG	Neutral lipids	diglyceride	(36:6e)	(36:6e)					0.000140316	0.000175493	0.00017922	5.34928e-05	0.00011523	0.000187391	5.68644e-05	0.000111452	0.000205378	0.00016501	0.000118705	0.000124565	0.719381	-0.475173	0.355088	0.754894	-0.405654	0.452927	1.04937	0.0695186	0.924601
DG(36:6e)+H_48.29	DG(36:6e)+H	DG	Neutral lipids	diglyceride	(36:6e)	(36:6e)					0.000105986	0.000126968	0.000117608	7.25382e-05	0.000114328	0.000166125	7.27134e-05	9.95378e-05	0.000160481	0.000116854	0.000117664	0.000110911	1.00693	0.009962	0.979148	0.94914	-0.0753071	0.842504	0.942609	-0.0852691	0.865893
DG(38:5e)+H_36.91	DG(38:5e)+H	DG	Neutral lipids	diglyceride	(38:5e)	(38:5e)					1.76701e-05	2.14918e-05	1.87835e-05	2.44918e-05	3.2774e-05	4.20695e-05	2.28919e-05	2.45073e-05	3.98388e-05	1.93152e-05	3.31118e-05	2.90793e-05	1.71429	0.77761	0.106569	1.50552	0.59026	0.208533	0.878217	-0.187351	0.615412
DG(4:0_6:0)+Na_15.63	DG(4:0_6:0)+Na	DG	Neutral lipids	diglyceride	(4:0_6:0)	(4:0)	(6:0)				5.27495e-08	3.11115e-05	4.21903e-06	0	0	0	0	0	0	1.17944e-05	0	0	0	#NUM!	0.349333	0	#NUM!	0.349333	#DIV/0!	#DIV/0!	#DIV/0!
DG(56:3)+Na_51.23	DG(56:3)+Na	DG	Neutral lipids	diglyceride	(56:3)	(56:3)					0.000232741	0.000275585	0.000295756	0.000181561	7.40111e-05	5.03965e-05	0.000180473	0.00011791	7.15217e-05	0.000268027	0.00010199	0.000123302	0.380519	-1.39396	0.037331	0.460034	-1.12019	0.0251272	1.20896	0.273772	0.699997
DG(6:0_6:0)+Na_16.49	DG(6:0_6:0)+Na	DG	Neutral lipids	diglyceride	(6:0_6:0)	(6:0)	(6:0)				0	2.89743e-06	0	0	0	0	0	0	0	9.65808e-07	0	0	0	#NUM!	0.42265	0	#NUM!	0.42265	#DIV/0!	#DIV/0!	#DIV/0!
DLCL(32:0)-H_22.9	DLCL(32:0)-H	DLCL	Phospholipids	Cardiolipin	(32:0)	(32:0)					3.35308e-05	5.11787e-05	2.86571e-05	3.93511e-05	2.57738e-05	1.72062e-05	3.83392e-05	2.42623e-05	2.56246e-05	3.77889e-05	2.74437e-05	2.94087e-05	0.726238	-0.461486	0.333084	0.778237	-0.361718	0.371941	1.0716	0.0997685	0.816133
DLCL(46:8)-2H_27.33	DLCL(46:8)-2H	DLCL	Phospholipids	Cardiolipin	(46:8)	(46:8)					1.4943e-05	1.73124e-05	1.90228e-05	8.09776e-06	2.66706e-05	1.68969e-05	8.0011e-06	2.45628e-05	3.36213e-05	1.70928e-05	1.72218e-05	2.20618e-05	1.00755	0.0108477	0.983226	1.29071	0.368163	0.577271	1.28104	0.357315	0.630151
Hex1Cer(d18:1_24:0)+H_47.11	Hex1Cer(d18:1_24:0)+H	Hex1Cer	Sphingolipids	Simple Glc series	(d18:1_24:0)	(d18:1)	(24:0)				2.4536e-05	3.37547e-05	3.19307e-05	1.78756e-05	1.27417e-05	9.01889e-06	1.90145e-05	1.656e-05	1.33933e-05	3.00738e-05	1.32121e-05	1.63226e-05	0.439322	-1.18665	0.0117123	0.542752	-0.881635	0.0213078	1.23543	0.305013	0.373669
Hex1Cer(d31:1)+HCOO_28.98	Hex1Cer(d31:1)+HCOO	Hex1Cer	Sphingolipids	Simple Glc series	(d31:1)	(d31:1)					0.000121401	0.00015157	0.000506735	0.000220415	0.000286842	0.000229512	0.000215221	0.000411334	0.000331077	0.000259902	0.000245589	0.00031921	0.944931	-0.0817194	0.919096	1.22819	0.29654	0.694471	1.29977	0.378259	0.325765
Hex1Cer(d33:1)+HCOO_41.27	Hex1Cer(d33:1)+HCOO	Hex1Cer	Sphingolipids	Simple Glc series	(d33:1)	(d33:1)					3.245e-05	4.05888e-05	4.61741e-05	5.11521e-05	3.85357e-05	4.00172e-05	4.86442e-05	4.02418e-05	5.82989e-05	3.97376e-05	4.3235e-05	4.90616e-05	1.08801	0.121692	0.568313	1.23464	0.304089	0.233204	1.13477	0.182397	0.428025
Hex2Cer(d18:1_16:0)+H_40.93	Hex2Cer(d18:1_16:0)+H	Hex2Cer	Sphingolipids	Simple Glc series	(d18:1_16:0)	(d18:1)	(16:0)				0.000182435	0.000227189	0.000221561	0.000193772	0.000228546	0.000202608	0.000196437	0.000217599	0.000232718	0.000210395	0.000208308	0.000215584	0.990082	-0.0143806	0.911393	1.02466	0.0351512	0.783566	1.03493	0.0495318	0.649151
Hex2Cer(d18:1_24:0)+H_46.94	Hex2Cer(d18:1_24:0)+H	Hex2Cer	Sphingolipids	Simple Glc series	(d18:1_24:0)	(d18:1)	(24:0)				3.3253e-05	4.40216e-05	4.65959e-05	6.32856e-05	7.08589e-05	8.78009e-05	6.27444e-05	7.28972e-05	0.000101837	4.12901e-05	7.39818e-05	7.91595e-05	1.79175	0.841373	0.0267565	1.91715	0.938965	0.0707081	1.06999	0.0975924	0.72961
Hex3Cer(d18:1_16:0)+H_40.67	Hex3Cer(d18:1_16:0)+H	Hex3Cer	Sphingolipids	Simple Glc series	(d18:1_16:0)	(d18:1)	(16:0)				2.98419e-05	3.24103e-05	2.93733e-05	3.39378e-05	3.06713e-05	3.16139e-05	3.5176e-05	3.23491e-05	3.51266e-05	3.05418e-05	3.20744e-05	3.42172e-05	1.05018	0.0706334	0.32099	1.12034	0.163936	0.0504691	1.06681	0.093303	0.186998
Hex3Cer(d18:1_24:0)+H_46.28	Hex3Cer(d18:1_24:0)+H	Hex3Cer	Sphingolipids	Simple Glc series	(d18:1_24:0)	(d18:1)	(24:0)				0.000118481	7.43715e-05	7.4002e-05	0.00012276	7.43378e-05	7.77507e-05	0.000121972	7.5556e-05	7.74997e-05	8.89515e-05	9.16161e-05	9.1676e-05	1.02996	0.0425829	0.907282	1.03063	0.0435255	0.903772	1.00065	0.000942645	0.997936
LBPA(16:0_16:1)+NH4_40.45	LBPA(16:0_16:1)+NH4	LBPA	Glycerophospholipids	bis(monooleoylglycero)phosphate	(16:0_16:1)	(16:0)	(16:1)				8.07305e-05	0.000128193	0.000125815	0.000268253	0.000220206	0.000261865	0.000275614	0.000277255	0.000317904	0.000111579	0.000250108	0.000290257	2.24153	1.16448	0.00302864	2.60136	1.37926	0.00105016	1.16053	0.214782	0.121622
LBPA(16:0_16:1)-H_27.4	LBPA(16:0_16:1)-H	LBPA	Glycerophospholipids	bis(monooleoylglycero)phosphate	(16:0_16:1)	(16:0)	(16:1)				9.05909e-05	0.000167828	0.000159797	0.000339027	0.000327956	6.4544e-05	0.00039101	0.00040007	0.000300355	0.000139405	0.000243842	0.000363811	1.74916	0.806664	0.365015	2.60974	1.38391	0.00606889	1.49199	0.577242	0.312515
LBPA(16:0_18:0)-H_30.36	LBPA(16:0_18:0)-H	LBPA	Glycerophospholipids	bis(monooleoylglycero)phosphate	(16:0_18:0)	(16:0)	(18:0)				2.62946e-05	2.21672e-05	5.28969e-05	0.000126809	7.78851e-05	9.34639e-05	0.000115907	7.81411e-05	0.000103461	3.37863e-05	9.93858e-05	9.91696e-05	2.94161	1.5566	0.0248731	2.93521	1.55346	0.0117957	0.997825	-0.00314182	0.991132
LBPA(16:0_18:1)+H_41.87	LBPA(16:0_18:1)+H	LBPA	Glycerophospholipids	bis(monooleoylglycero)phosphate	(16:0_18:1)	(16:0)	(18:1)				0.000372498	0.00038884	0.000416921	0.000363326	0.000350763	0.000408533	0.000382518	0.000464254	0.000373756	0.000392753	0.000374207	0.000406843	0.95278	-0.0697846	0.447003	1.03587	0.0508486	0.688136	1.08721	0.120633	0.398724
LBPA(16:0_18:1)+NH4_36.65	LBPA(16:0_18:1)+NH4	LBPA	Glycerophospholipids	bis(monooleoylglycero)phosphate	(16:0_18:1)	(16:0)	(18:1)				0.00127931	0.00133747	0.00146752	0.00129079	0.00125429	0.00140034	0.00134041	0.00145581	0.00132942	0.00136144	0.00131514	0.00137522	0.965996	-0.0499114	0.551011	1.01012	0.014529	0.851844	1.04568	0.0644404	0.371307
LBPA(16:0_18:2)+NH4_41.06	LBPA(16:0_18:2)+NH4	LBPA	Glycerophospholipids	bis(monooleoylglycero)phosphate	(16:0_18:2)	(16:0)	(18:2)				0.000620728	0.000790633	0.000765931	0.000477836	0.000600306	0.000724244	0.000511652	0.000648228	0.000789996	0.000725764	0.000600795	0.000649959	0.827811	-0.272627	0.23718	0.895551	-0.159152	0.481359	1.08183	0.113475	0.670983
LBPA(16:1_16:1)-H_27.38	LBPA(16:1_16:1)-H	LBPA	Glycerophospholipids	bis(monooleoylglycero)phosphate	(16:1_16:1)	(16:1)	(16:1)				1.91514e-05	3.55053e-05	3.66872e-05	4.36212e-05	3.70116e-05	3.37776e-05	4.2399e-05	4.68207e-05	6.9534e-05	3.0448e-05	3.81368e-05	5.29179e-05	1.25252	0.324838	0.313585	1.73798	0.79741	0.100416	1.38758	0.472572	0.214166
LBPA(16:1_18:2)+H_40.32	LBPA(16:1_18:2)+H	LBPA	Glycerophospholipids	bis(monooleoylglycero)phosphate	(16:1_18:2)	(16:1)	(18:2)				2.75179e-05	3.90215e-05	3.37131e-05	1.40009e-05	2.57863e-05	3.85876e-05	1.53741e-05	2.89449e-05	4.94513e-05	3.34175e-05	2.6125e-05	3.12568e-05	0.781774	-0.355176	0.424417	0.935341	-0.0964359	0.852141	1.19643	0.25874	0.697426
LBPA(18:0_18:0)-H_31.46	LBPA(18:0_18:0)-H	LBPA	Glycerophospholipids	bis(monooleoylglycero)phosphate	(18:0_18:0)	(18:0)	(18:0)				4.38861e-05	2.9681e-05	4.2554e-05	9.89982e-05	5.64007e-05	5.47881e-05	9.11847e-05	5.86545e-05	8.65658e-05	3.8707e-05	7.00623e-05	7.88017e-05	1.81007	0.856044	0.153553	2.03585	1.02563	0.0418537	1.12474	0.169587	0.649926
LBPA(18:0_18:1)+NH4_43.43	LBPA(18:0_18:1)+NH4	LBPA	Glycerophospholipids	bis(monooleoylglycero)phosphate	(18:0_18:1)	(18:0)	(18:1)				0.000105873	0.000105687	0.000111381	0.000122448	0.000117213	0.000114221	0.000127288	0.000124314	0.000102725	0.000107647	0.000117961	0.000118109	1.09581	0.131995	0.0302348	1.09719	0.133811	0.307592	1.00126	0.00181575	0.986798
LBPA(18:1_18:1)+NH4_42.56	LBPA(18:1_18:1)+NH4	LBPA	Glycerophospholipids	bis(monooleoylglycero)phosphate	(18:1_18:1)	(18:1)	(18:1)				0.00095057	0.00100095	0.00102657	0.000553212	0.000634668	0.000649844	0.000616982	0.000723416	0.000594733	0.000992696	0.000612575	0.000645044	0.617082	-0.696467	0.000782158	0.649789	-0.621956	0.0039323	1.053	0.0745109	0.552233
LBPA(18:1_18:2)+NH4_41.6	LBPA(18:1_18:2)+NH4	LBPA	Glycerophospholipids	bis(monooleoylglycero)phosphate	(18:1_18:2)	(18:1)	(18:2)				0.000492892	0.000574068	0.000568039	0.000176005	0.000262252	0.000378902	0.000172132	0.000321562	0.000328841	0.000544999	0.000272386	0.000274178	0.499792	-1.0006	0.0283534	0.50308	-0.99114	0.0182803	1.00658	0.00946075	0.982762
LBPA(18:1_20:3)-H_30.78	LBPA(18:1_20:3)-H	LBPA	Glycerophospholipids	bis(monooleoylglycero)phosphate	(18:1_20:3)	(18:1)	(20:3)				0.0002517	0.000289048	0.000293464	0.000184438	0.000297103	0.000383272	0.000160374	0.000251684	0.000431887	0.00027807	0.000288271	0.000281315	1.03668	0.0519752	0.877436	1.01167	0.0167368	0.971467	0.975871	-0.0352384	0.947341
LPA(16:0)-H_14.02	LPA(16:0)-H	LPA	Phospholipids	lysophosphatidic acid	(16:0)	(16:0)					9.90181e-07	3.90566e-06	1.35192e-05	8.86739e-06	6.36367e-06	4.57296e-06	7.61769e-06	1.32301e-05	7.57158e-06	6.13834e-06	6.60134e-06	9.47313e-06	1.07543	0.104909	0.91642	1.54327	0.625991	0.488909	1.43503	0.521082	0.281174
LPA(16:0)-H_31.66	LPA(16:0)-H	LPA	Phospholipids	lysophosphatidic acid	(16:0)	(16:0)					4.17548e-05	5.4643e-05	0.000103372	6.0684e-05	5.0278e-05	2.51148e-05	5.42602e-05	6.68215e-05	4.24352e-05	6.65898e-05	4.53589e-05	5.45056e-05	0.68117	-0.553914	0.393618	0.818528	-0.288897	0.595828	1.20165	0.265018	0.516424
LPA(18:1)-H_14.22	LPA(18:1)-H	LPA	Phospholipids	lysophosphatidic acid	(18:1)	(18:1)					1.82309e-06	4.20096e-06	1.43079e-05	7.85395e-06	5.08499e-06	1.14822e-06	6.90204e-06	1.05322e-05	3.65568e-06	6.77733e-06	4.69572e-06	7.02999e-06	0.692857	-0.52937	0.661314	1.03728	0.0528057	0.956955	1.49711	0.582176	0.448408
LPA(18:1)-H_31.69	LPA(18:1)-H	LPA	Phospholipids	lysophosphatidic acid	(18:1)	(18:1)					8.74941e-05	0.000104359	0.000155711	0.000152675	9.53645e-05	3.54999e-05	0.000137066	0.000130903	7.04832e-05	0.000115855	9.45132e-05	0.000112817	0.815791	-0.293729	0.623919	0.973784	-0.0383268	0.923036	1.19367	0.255402	0.674776
LPA(20:4)-H_13.58	LPA(20:4)-H	LPA	Phospholipids	lysophosphatidic acid	(20:4)	(20:4)					1.51233e-06	1.51537e-06	4.014e-06	1.78252e-06	2.34914e-06	1.39648e-06	1.46279e-06	3.70497e-06	3.04319e-06	2.34723e-06	1.84272e-06	2.73699e-06	0.785059	-0.349126	0.614282	1.16605	0.221627	0.734086	1.4853	0.570753	0.312294
LPA(22:4)-H_14.83	LPA(22:4)-H	LPA	Phospholipids	lysophosphatidic acid	(22:4)	(22:4)					4.27115e-07	9.23687e-07	2.32247e-06	2.59146e-07	1.35168e-06	8.36246e-07	7.35629e-08	2.20496e-06	1.7212e-06	1.22442e-06	8.15691e-07	1.33324e-06	0.666183	-0.586009	0.571978	1.08887	0.122835	0.90542	1.63449	0.708844	0.524758
LPC(11:0)+H_20.63	LPC(11:0)+H	LPC	Phospholipids	lysophosphatidylcholine	(11:0)	(11:0)					6.76689e-07	9.07764e-07	1.28002e-06	2.31156e-06	1.81056e-06	1.67235e-06	2.69149e-06	2.52851e-06	2.54392e-06	9.54825e-07	1.93149e-06	2.58797e-06	2.02287	1.0164	0.0206724	2.71042	1.43851	0.00733742	1.33989	0.422111	0.068777
LPC(14:0)+H_26.92	LPC(14:0)+H	LPC	Phospholipids	lysophosphatidylcholine	(14:0)	(14:0)					7.24724e-06	7.70147e-06	1.6746e-05	1.49032e-05	9.21968e-06	4.94845e-06	1.3675e-05	1.66321e-05	8.42738e-06	1.05649e-05	9.69043e-06	1.29115e-05	0.917227	-0.124649	0.846316	1.22211	0.289374	0.583062	1.3324	0.414023	0.440384
LPC(14:0e)+H_28.64	LPC(14:0e)+H	LPC	Phospholipids	lysophosphatidylcholine	(14:0e)	(14:0e)					8.33354e-06	1.12865e-05	1.28772e-05	1.00078e-05	9.12747e-06	8.26505e-06	1.01174e-05	1.1901e-05	1.13339e-05	1.08324e-05	9.13346e-06	1.11174e-05	0.843161	-0.24612	0.331358	1.02631	0.0374681	0.856646	1.21722	0.283588	0.0528091
LPC(14:1e)+H_25.36	LPC(14:1e)+H	LPC	Phospholipids	lysophosphatidylcholine	(14:1e)	(14:1e)					1.05191e-05	1.74296e-05	1.27022e-05	7.98001e-06	1.38522e-05	1.94395e-05	9.04911e-06	1.33593e-05	2.49121e-05	1.35503e-05	1.37572e-05	1.57735e-05	1.01527	0.0218637	0.960579	1.16407	0.219173	0.698236	1.14656	0.19731	0.746637
LPC(15:0)+H_32.96	LPC(15:0)+H	LPC	Phospholipids	lysophosphatidylcholine	(15:0)	(15:0)					3.71296e-05	5.0666e-05	6.49929e-05	5.91789e-05	4.79255e-05	3.65443e-05	6.41758e-05	5.94935e-05	5.96339e-05	5.09295e-05	4.78829e-05	6.11011e-05	0.940181	-0.0889895	0.783993	1.19972	0.262697	0.332794	1.27605	0.351686	0.17494
LPC(16:0)+H_29.91	LPC(16:0)+H	LPC	Phospholipids	lysophosphatidylcholine	(16:0)	(16:0)					0.000223387	0.000246615	0.000483026	0.00035045	0.000256824	0.000127057	0.000336303	0.00042652	0.000227474	0.000317676	0.000244777	0.000330099	0.770523	-0.37609	0.528708	1.0391	0.0553406	0.908687	1.34857	0.43143	0.381193
LPC(16:0e)+H_31.68	LPC(16:0e)+H	LPC	Phospholipids	lysophosphatidylcholine	(16:0e)	(16:0e)					0.000105637	0.000119039	0.000130191	0.000136457	0.000129409	0.000118495	0.000140716	0.00014519	0.00015413	0.000118289	0.00012812	0.000146679	1.08311	0.115186	0.332213	1.24001	0.310347	0.0370763	1.14485	0.19516	0.0512519
LPC(16:1e)+H_31.37	LPC(16:1e)+H	LPC	Phospholipids	lysophosphatidylcholine	(16:1e)	(16:1e)					3.86265e-05	4.68033e-05	4.87894e-05	4.71595e-05	5.14307e-05	5.07831e-05	4.73362e-05	5.41415e-05	6.44619e-05	4.47397e-05	4.97911e-05	5.53132e-05	1.1129	0.15433	0.241541	1.23633	0.306067	0.159657	1.11091	0.151737	0.383916
LPC(17:0)+H_30.9	LPC(17:0)+H	LPC	Phospholipids	lysophosphatidylcholine	(17:0)	(17:0)					2.44401e-05	2.30803e-05	6.78157e-05	3.94737e-05	3.64683e-05	2.43051e-05	4.15492e-05	6.00618e-05	3.68134e-05	3.84454e-05	3.34157e-05	4.61415e-05	0.869173	-0.202284	0.77043	1.20018	0.263252	0.670473	1.38083	0.465536	0.218642
LPC(17:1)+H_25.65	LPC(17:1)+H	LPC	Phospholipids	lysophosphatidylcholine	(17:1)	(17:1)					3.919e-05	4.52471e-05	7.00161e-05	5.09216e-05	3.27417e-05	1.26512e-05	4.8683e-05	4.98295e-05	2.30679e-05	5.14844e-05	3.21048e-05	4.05268e-05	0.623584	-0.681345	0.254736	0.787167	-0.345259	0.442252	1.26233	0.336086	0.583776
LPC(17:1)+Na_29.37	LPC(17:1)+Na	LPC	Phospholipids	lysophosphatidylcholine	(17:1)	(17:1)					1.13052e-05	1.03951e-05	1.67905e-05	3.44664e-06	1.041e-05	4.83582e-06	1.35375e-05	1.4818e-05	8.59753e-06	1.28302e-05	6.2308e-06	1.23177e-05	0.485634	-1.04206	0.0868185	0.960051	-0.0588164	0.861455	1.9769	0.983243	0.100482
LPC(18:0)+H_32.58	LPC(18:0)+H	LPC	Phospholipids	lysophosphatidylcholine	(18:0)	(18:0)					7.84715e-05	9.62729e-05	0.000185027	0.000119101	9.08991e-05	5.13497e-05	0.000109579	0.000152889	8.63892e-05	0.000119924	8.71166e-05	0.000116286	0.726433	-0.461099	0.450727	0.969661	-0.044447	0.929856	1.33483	0.416652	0.351336
LPC(18:0e)+H_25.76	LPC(18:0e)+H	LPC	Phospholipids	lysophosphatidylcholine	(18:0e)	(18:0e)					9.34425e-05	9.91007e-05	0.000110145	0.000146767	0.000129688	0.0001249	0.000138841	0.000126094	0.000136947	0.000100896	0.000133785	0.000133961	1.32597	0.407047	0.0191777	1.32771	0.408939	0.00712366	1.00131	0.00189201	0.983205
LPC(18:0e)+Na_34.35	LPC(18:0e)+Na	LPC	Phospholipids	lysophosphatidylcholine	(18:0e)	(18:0e)					4.97775e-06	3.64894e-06	7.12633e-06	1.01564e-05	1.34406e-05	1.92423e-05	8.60974e-06	9.80661e-06	1.48173e-05	5.25101e-06	1.42797e-05	1.10779e-05	2.71943	1.4433	0.0620798	2.10967	1.07702	0.0721653	0.775776	-0.366288	0.387821
LPC(18:1)+H_30.76	LPC(18:1)+H	LPC	Phospholipids	lysophosphatidylcholine	(18:1)	(18:1)					0.00373714	0.00399403	0.00544409	0.00533749	0.00348909	0.00137819	0.00507636	0.00499526	0.00235616	0.00439175	0.00340159	0.00414259	0.774541	-0.368587	0.492914	0.943266	-0.0842628	0.824885	1.21784	0.284325	0.638047
LPC(18:1e)+H_32.49	LPC(18:1e)+H	LPC	Phospholipids	lysophosphatidylcholine	(18:1e)	(18:1e)					6.38941e-05	7.73289e-05	8.16547e-05	6.72732e-05	7.52081e-05	7.51707e-05	7.04884e-05	8.24567e-05	9.6548e-05	7.42926e-05	7.25507e-05	8.31644e-05	0.976553	-0.0342296	0.789708	1.11942	0.162747	0.39664	1.14629	0.196977	0.292446
LPC(18:2)+H_29.02	LPC(18:2)+H	LPC	Phospholipids	lysophosphatidylcholine	(18:2)	(18:2)					0.000439224	0.00044809	0.000639527	0.000553774	0.000348941	0.000144063	0.000520462	0.000492991	0.000270059	0.000508947	0.000348926	0.000427837	0.685584	-0.544594	0.318697	0.840632	-0.250453	0.475515	1.22615	0.294141	0.612962
LPC(18:3)+H_27.35	LPC(18:3)+H	LPC	Phospholipids	lysophosphatidylcholine	(18:3)	(18:3)					3.25249e-05	3.85171e-05	5.87363e-05	2.97164e-05	3.15393e-05	1.81943e-05	2.64664e-05	4.07669e-05	3.15066e-05	4.32594e-05	2.64833e-05	3.29133e-05	0.612198	-0.707931	0.157035	0.760835	-0.394344	0.331299	1.24279	0.313587	0.338149
LPC(18:3e)+H_23.76	LPC(18:3e)+H	LPC	Phospholipids	lysophosphatidylcholine	(18:3e)	(18:3e)					1.02691e-05	7.28117e-06	8.83316e-06	1.08587e-05	1.80823e-05	2.8238e-05	1.10363e-05	1.63615e-05	2.64645e-05	8.79449e-06	1.90596e-05	1.79541e-05	2.16723	1.11585	0.175423	2.04152	1.02964	0.176353	0.941995	-0.0862091	0.878346
LPC(20:3)+H_30.17	LPC(20:3)+H	LPC	Phospholipids	lysophosphatidylcholine	(20:3)	(20:3)					2.83199e-05	3.14022e-05	4.70309e-05	2.68412e-05	3.02739e-05	1.66449e-05	2.42707e-05	3.66673e-05	2.82314e-05	3.55843e-05	2.45866e-05	2.97231e-05	0.69094	-0.533368	0.203683	0.835286	-0.259657	0.448601	1.20891	0.273711	0.402873
LPC(20:3e)+H_25.76	LPC(20:3e)+H	LPC	Phospholipids	lysophosphatidylcholine	(20:3e)	(20:3e)					6.11314e-06	6.23046e-06	6.96249e-06	1.03616e-05	1.33627e-05	1.89595e-05	8.61951e-06	1.15878e-05	1.65023e-05	6.43536e-06	1.42279e-05	1.22365e-05	2.2109	1.14463	0.0889584	1.90145	0.927099	0.125786	0.860034	-0.217535	0.590858
LPC(20:4)+H_29.36	LPC(20:4)+H	LPC	Phospholipids	lysophosphatidylcholine	(20:4)	(20:4)					0.000132221	0.000150066	0.000181064	8.38495e-05	0.000161686	0.00010142	8.03564e-05	0.000185399	0.000182425	0.00015445	0.000115652	0.000149393	0.748797	-0.417353	0.246145	0.96726	-0.0480239	0.901906	1.29175	0.369329	0.470442
LPC(20:5)+H_24.33	LPC(20:5)+H	LPC	Phospholipids	lysophosphatidylcholine	(20:5)	(20:5)					4.94286e-06	5.34085e-06	7.71167e-06	1.7991e-06	6.25084e-06	5.7578e-06	1.59526e-06	6.15406e-06	9.65447e-06	5.99846e-06	4.60258e-06	5.80126e-06	0.767294	-0.382149	0.454941	0.967125	-0.0482253	0.94265	1.26044	0.333923	0.687417
LPC(20:5)+Na_27.83	LPC(20:5)+Na	LPC	Phospholipids	lysophosphatidylcholine	(20:5)	(20:5)					1.36163e-06	1.59986e-06	2.32954e-06	1.56816e-07	1.97696e-06	1.83261e-06	2.10206e-07	2.17141e-06	3.50758e-06	1.76367e-06	1.32213e-06	1.96306e-06	0.749644	-0.415723	0.548178	1.11305	0.154523	0.857927	1.48478	0.570247	0.604262
LPC(22:4)+H_31.31	LPC(22:4)+H	LPC	Phospholipids	lysophosphatidylcholine	(22:4)	(22:4)					1.38544e-05	1.76365e-05	2.17128e-05	8.42496e-06	2.37009e-05	1.28407e-05	9.03573e-06	2.27725e-05	2.31272e-05	1.77346e-05	1.49889e-05	1.83118e-05	0.845178	-0.242673	0.626731	1.03255	0.0462114	0.918273	1.2217	0.288885	0.635635
LPC(22:5)+H_22.46	LPC(22:5)+H	LPC	Phospholipids	lysophosphatidylcholine	(22:5)	(22:5)					1.13793e-05	1.4315e-05	2.05454e-05	5.03649e-06	1.78764e-05	1.55226e-05	4.74439e-06	1.78277e-05	2.68302e-05	1.54132e-05	1.28118e-05	1.64674e-05	0.831221	-0.266695	0.618968	1.06839	0.0954435	0.890218	1.28533	0.362139	0.657515
LPC(22:5)+Na_29.96	LPC(22:5)+Na	LPC	Phospholipids	lysophosphatidylcholine	(22:5)	(22:5)					6.60487e-07	1.18618e-07	1.67932e-06	3.86811e-07	4.04612e-06	5.74147e-06	4.1822e-07	3.34803e-06	8.55707e-06	8.19477e-07	3.39146e-06	4.10777e-06	4.13857	2.04913	0.240696	5.01268	2.32558	0.29984	1.21121	0.276448	0.816119
LPC(22:6)+Na_29.28	LPC(22:6)+Na	LPC	Phospholipids	lysophosphatidylcholine	(22:6)	(22:6)					1.89876e-07	6.66395e-07	2.82834e-07	0	2.10181e-06	2.40125e-06	0	1.56783e-06	4.61135e-06	3.79702e-07	1.50102e-06	2.05973e-06	3.95316	1.983	0.274131	5.42459	2.43952	0.340138	1.37222	0.45651	0.741468
LPC(4:0)+H_5.77	LPC(4:0)+H	LPC	Phospholipids	lysophosphatidylcholine	(4:0)	(4:0)					4.31605e-08	7.12106e-08	1.28849e-07	2.98588e-07	2.01663e-07	3.54266e-08	3.21687e-07	2.32497e-07	6.27239e-08	8.10735e-08	1.78559e-07	2.05636e-07	2.20244	1.1391	0.332401	2.53641	1.34279	0.237667	1.15164	0.203687	0.814467
LPE(16:0)+H_26.02	LPE(16:0)+H	LPE	Phospholipids	lysophosphatidylethanolamine	(16:0)	(16:0)					2.34578e-05	3.54153e-05	4.27813e-05	3.6803e-05	2.44373e-05	8.95371e-06	3.46858e-05	3.72497e-05	1.72181e-05	3.38848e-05	2.3398e-05	2.97179e-05	0.690516	-0.534253	0.352639	0.877027	-0.189307	0.647865	1.2701	0.344946	0.571749
LPE(16:0)+Na_29.79	LPE(16:0)+Na	LPE	Phospholipids	lysophosphatidylethanolamine	(16:0)	(16:0)					2.14463e-06	4.50298e-06	6.16071e-06	5.75604e-06	3.49175e-06	7.78995e-07	4.27341e-06	5.1916e-06	2.11589e-06	4.26944e-06	3.34226e-06	3.8603e-06	0.782834	-0.353221	0.643883	0.90417	-0.145334	0.796576	1.15499	0.207887	0.778776
LPE(16:0)-H_27.75	LPE(16:0)-H	LPE	Phospholipids	lysophosphatidylethanolamine	(16:0)	(16:0)					0.000134782	0.000157348	0.000202268	0.000237044	0.000215425	0.000125503	0.000240083	0.000224679	0.000180498	0.000164799	0.000192657	0.000215087	1.16904	0.225325	0.52833	1.30514	0.384209	0.13341	1.11642	0.158884	0.601196
LPE(18:0)-H_31.03	LPE(18:0)-H	LPE	Phospholipids	lysophosphatidylethanolamine	(18:0)	(18:0)					6.47771e-05	7.16779e-05	9.40325e-05	9.20986e-05	9.1108e-05	5.47572e-05	9.79457e-05	8.70159e-05	7.42352e-05	7.68292e-05	7.93213e-05	8.63989e-05	1.03244	0.0460535	0.877919	1.12456	0.169359	0.442877	1.08923	0.123305	0.648102
LPE(18:1)+H_30.63	LPE(18:1)+H	LPE	Phospholipids	lysophosphatidylethanolamine	(18:1)	(18:1)					0.000197136	0.000291013	0.000356262	0.000277663	0.000215728	8.35417e-05	0.000266714	0.000301865	0.000145122	0.000281471	0.000192311	0.0002379	0.683237	-0.549543	0.294906	0.845205	-0.242627	0.546647	1.23706	0.306916	0.574123
LPE(18:1)-H_27.8	LPE(18:1)-H	LPE	Phospholipids	lysophosphatidylethanolamine	(18:1)	(18:1)					0.000254819	0.000301377	0.000394018	0.000369566	0.000320602	0.000129491	0.00034709	0.000378564	0.000202683	0.000316738	0.000273219	0.000309446	0.862604	-0.21323	0.638321	0.976976	-0.0336044	0.919969	1.13259	0.179625	0.712796
LPE(18:2)+H_28.96	LPE(18:2)+H	LPE	Phospholipids	lysophosphatidylethanolamine	(18:2)	(18:2)					2.54164e-05	2.24109e-05	2.80553e-05	3.00384e-05	1.59402e-05	7.5033e-06	2.89937e-05	2.12125e-05	1.33847e-05	2.52942e-05	1.78273e-05	2.11969e-05	0.704798	-0.504719	0.374293	0.838015	-0.254951	0.466206	1.18902	0.249767	0.696831
LPE(18:3)+H_27.42	LPE(18:3)+H	LPE	Phospholipids	lysophosphatidylethanolamine	(18:3)	(18:3)					9.42974e-07	9.40445e-07	1.75524e-06	2.84628e-07	6.40452e-07	5.89418e-07	3.99889e-07	9.99965e-07	1.01623e-06	1.21288e-06	5.04832e-07	8.05361e-07	0.416224	-1.26457	0.105724	0.664004	-0.590735	0.300017	1.5953	0.673831	0.281868
LPE(18:3)-H_27.04	LPE(18:3)-H	LPE	Phospholipids	lysophosphatidylethanolamine	(18:3)	(18:3)					2.47182e-05	2.68598e-05	3.04001e-05	3.70249e-05	2.90187e-05	1.42037e-05	3.66027e-05	2.92711e-05	2.14707e-05	2.7326e-05	2.67491e-05	2.91148e-05	0.978887	-0.0307858	0.940122	1.06546	0.0914783	0.73133	1.08844	0.122264	0.784031
LPE(20:4)+H_29.29	LPE(20:4)+H	LPE	Phospholipids	lysophosphatidylethanolamine	(20:4)	(20:4)					0.000154138	0.000188352	0.000203187	0.000106373	0.000190661	0.00012455	0.000101375	0.000204474	0.000209552	0.000181893	0.000140528	0.0001718	0.772589	-0.372227	0.250167	0.944516	-0.0823534	0.810358	1.22253	0.289874	0.516094
LPE(20:4)-H_26.46	LPE(20:4)-H	LPE	Phospholipids	lysophosphatidylethanolamine	(20:4)	(20:4)					0.000293621	0.000320226	0.000368071	0.000234895	0.000359628	0.000199548	0.000209824	0.000411173	0.000462036	0.000327306	0.00026469	0.000361011	0.808693	-0.306336	0.330376	1.10298	0.141402	0.70953	1.3639	0.447739	0.359837
LPE(20:4)-H_41.17	LPE(20:4)-H	LPE	Phospholipids	lysophosphatidylethanolamine	(20:4)	(20:4)					2.72654e-05	2.38122e-05	2.24264e-05	1.91175e-05	2.35941e-05	2.70707e-05	2.22617e-05	2.40934e-05	1.92374e-05	2.45014e-05	2.32608e-05	2.18642e-05	0.949367	-0.0749617	0.675655	0.892366	-0.164293	0.261468	0.939958	-0.0893311	0.637749
LPE(22:4)+H_31.22	LPE(22:4)+H	LPE	Phospholipids	lysophosphatidylethanolamine	(22:4)	(22:4)					0.000107996	0.000170752	0.000177128	7.75179e-05	0.000169116	9.79255e-05	7.37579e-05	0.000184393	0.00016522	0.000151959	0.000114853	0.000141123	0.755818	-0.40389	0.357222	0.928696	-0.106721	0.805047	1.22873	0.297169	0.583878
LPE(22:4)-H_28.38	LPE(22:4)-H	LPE	Phospholipids	lysophosphatidylethanolamine	(22:4)	(22:4)					0.000101354	0.000123281	0.000134738	7.02331e-05	0.000171842	0.000103021	6.27599e-05	0.00015819	0.000140319	0.000119791	0.000115032	0.000120423	0.960272	-0.0584851	0.891585	1.00528	0.00759209	0.985225	1.04687	0.0660772	0.903799
LPE(22:5)+H_29.9	LPE(22:5)+H	LPE	Phospholipids	lysophosphatidylethanolamine	(22:5)	(22:5)					3.03515e-05	4.49545e-05	4.61052e-05	1.72369e-05	4.43896e-05	3.3188e-05	1.66315e-05	4.59063e-05	5.47128e-05	4.04704e-05	3.16048e-05	3.90835e-05	0.780937	-0.356723	0.406039	0.965731	-0.0503074	0.919749	1.23663	0.306415	0.62376
LPE(22:5)-H_27.43	LPE(22:5)-H	LPE	Phospholipids	lysophosphatidylethanolamine	(22:5)	(22:5)					5.42672e-05	6.38169e-05	6.95744e-05	3.19435e-05	9.16734e-05	5.99478e-05	2.8727e-05	8.33009e-05	0.000118669	6.25528e-05	6.11883e-05	7.68988e-05	0.978185	-0.03182	0.945201	1.22934	0.297886	0.640318	1.25676	0.329707	0.646303
LPE(22:6)+H_29.26	LPE(22:6)+H	LPE	Phospholipids	lysophosphatidylethanolamine	(22:6)	(22:6)					7.96813e-06	1.54993e-05	1.59201e-05	3.34339e-06	1.97421e-05	2.03545e-05	3.72602e-06	1.62616e-05	3.20197e-05	1.31292e-05	1.448e-05	1.73358e-05	1.10289	0.141285	0.840836	1.3204	0.400975	0.665367	1.19722	0.259691	0.78917
LPEt(16:0)-H_16.91	LPEt(16:0)-H	LPEt	Fatty acyl and other lipids	lysophosphatidylethanol	(16:0)	(16:0)					0	6.04883e-07	1.85008e-05	2.97686e-06	6.81125e-06	2.63774e-06	2.94663e-06	1.32825e-05	5.25173e-06	6.36855e-06	4.14195e-06	7.16029e-06	0.650376	-0.620653	0.751695	1.12432	0.169055	0.915042	1.72873	0.789709	0.447212
LPG(18:1)-H_19.41	LPG(18:1)-H	LPG	Phospholipids	lysophosphatidylglycerol	(18:1)	(18:1)					7.39889e-06	8.832e-06	2.82797e-05	1.34582e-05	8.01438e-06	4.21449e-06	1.13569e-05	1.50917e-05	9.13159e-06	1.48369e-05	8.56237e-06	1.186e-05	0.577101	-0.793105	0.458692	0.799363	-0.323078	0.705947	1.38514	0.470027	0.369469
LPG(20:4)-H_29.57	LPG(20:4)-H	LPG	Phospholipids	lysophosphatidylglycerol	(20:4)	(20:4)					7.67301e-05	7.52931e-05	7.63587e-05	6.16026e-05	7.62663e-05	7.48159e-05	6.75921e-05	7.40338e-05	6.44844e-05	7.61273e-05	7.0895e-05	6.87034e-05	0.931268	-0.102731	0.378562	0.902481	-0.148032	0.115325	0.969088	-0.0453011	0.712211
LPG(20:5)-H_28.44	LPG(20:5)-H	LPG	Phospholipids	lysophosphatidylglycerol	(20:5)	(20:5)					1.89196e-05	1.79493e-05	1.63576e-05	7.68328e-06	1.35414e-05	1.6308e-05	8.26249e-06	1.25413e-05	1.46021e-05	1.77422e-05	1.25109e-05	1.1802e-05	0.70515	-0.503998	0.168101	0.665192	-0.588157	0.0706066	0.943334	-0.0841591	0.834124
LSM(d18:0)+H_20.86	LSM(d18:0)+H	LSM	Sphingolipids	lysosphingomyelin	(d18:0)	(d18:0)					5.19798e-07	1.10192e-06	2.49141e-06	7.02704e-07	7.95897e-07	4.75991e-07	9.25348e-07	1.45012e-06	7.56853e-07	1.37104e-06	6.58197e-07	1.04411e-06	0.480072	-1.05868	0.346757	0.761543	-0.393002	0.641597	1.58631	0.665676	0.197701
LSM(d18:1)+H_27.03	LSM(d18:1)+H	LSM	Sphingolipids	lysosphingomyelin	(d18:1)	(d18:1)					1.59343e-05	2.09599e-05	4.16649e-05	2.15345e-05	1.73488e-05	1.00034e-05	2.06123e-05	2.68208e-05	1.52292e-05	2.61864e-05	1.62956e-05	2.08874e-05	0.622293	-0.684334	0.339809	0.797645	-0.326182	0.584014	1.28178	0.358152	0.388546
LSM(d18:2)+H_25.1	LSM(d18:2)+H	LSM	Sphingolipids	lysosphingomyelin	(d18:2)	(d18:2)					2.1561e-06	1.9756e-06	4.43042e-06	2.99616e-06	1.88557e-06	2.98249e-07	3.21414e-06	2.68486e-06	7.99417e-07	2.85404e-06	1.72666e-06	2.23281e-06	0.604988	-0.725021	0.368058	0.782332	-0.354147	0.595289	1.29314	0.370874	0.661618
LSM(d18:2)+H_29.15	LSM(d18:2)+H	LSM	Sphingolipids	lysosphingomyelin	(d18:2)	(d18:2)					4.38808e-06	8.14777e-06	2.63219e-05	1.09163e-05	1.45234e-05	6.89719e-06	9.36422e-06	2.19531e-05	1.27142e-05	1.29526e-05	1.0779e-05	1.46772e-05	0.832186	-0.265022	0.784514	1.13315	0.180335	0.837606	1.36165	0.445357	0.433061
LSM(t18:1)+H_29.2	LSM(t18:1)+H	LSM	Sphingolipids	lysosphingomyelin	(t18:1)	(t18:1)					5.41162e-06	9.58343e-06	3.56754e-05	1.47518e-05	1.9833e-05	8.88453e-06	1.26953e-05	3.03238e-05	1.72396e-05	1.68902e-05	1.44898e-05	2.00862e-05	0.857882	-0.221149	0.828729	1.18923	0.250025	0.786644	1.38624	0.471174	0.425424
MGDG(18:1_20:4)-H_30.98	MGDG(18:1_20:4)-H	MGDG	Glycoglycerolipids	Monogalactosyldiacylglycerol	(18:1_20:4)	(18:1)	(20:4)				0.000118352	0.000101365	0.000103416	0.00012047	6.7952e-05	0.000109206	0.000108668	8.4083e-05	0.000115107	0.000107711	9.92094e-05	0.000102619	0.921069	-0.118618	0.655527	0.952728	-0.0698633	0.669704	1.03437	0.048755	0.865047
MGDG(36:3)-H_44.84	MGDG(36:3)-H	MGDG	Glycoglycerolipids	Monogalactosyldiacylglycerol	(36:3)	(36:3)					2.6763e-05	2.87545e-05	3.51783e-05	7.88489e-05	5.16038e-05	4.39267e-05	6.88818e-05	4.51514e-05	3.60458e-05	3.0232e-05	5.81265e-05	5.00263e-05	1.92268	0.943121	0.111971	1.65475	0.726613	0.174121	0.860646	-0.216508	0.604561
MGDG(38:4)-H_45.15	MGDG(38:4)-H	MGDG	Glycoglycerolipids	Monogalactosyldiacylglycerol	(38:4)	(38:4)					0.000282411	0.000360207	0.000352394	0.000313265	0.000241305	0.000183565	0.000294393	0.000251087	0.000319229	0.000331671	0.000246045	0.000288236	0.741834	-0.430831	0.140402	0.869043	-0.202501	0.246162	1.17148	0.22833	0.392792
MLCL(44:4)-2H_20.18	MLCL(44:4)-2H	MLCL	Phospholipids	Cardiolipin	(44:4)	(44:4)					1.69326e-05	2.57278e-05	3.94054e-05	3.32124e-05	2.08165e-05	1.36206e-05	3.19914e-05	3.28957e-05	2.46033e-05	2.73552e-05	2.25498e-05	2.98301e-05	0.824334	-0.2787	0.610146	1.09047	0.124954	0.751627	1.32285	0.403653	0.336394
MLCL(56:8)-2H_27.23	MLCL(56:8)-2H	MLCL	Phospholipids	Cardiolipin	(56:8)	(56:8)					2.55657e-05	3.15931e-05	3.35416e-05	3.77259e-05	2.80595e-05	1.30958e-05	3.44147e-05	2.86557e-05	2.47682e-05	3.02335e-05	2.62938e-05	2.92796e-05	0.869691	-0.201426	0.64558	0.968449	-0.0462518	0.809052	1.11356	0.155174	0.727507
MLCL(57:0)-2H_24.8	MLCL(57:0)-2H	MLCL	Phospholipids	Cardiolipin	(57:0)	(57:0)					4.14216e-06	6.23517e-06	2.08463e-05	4.19423e-05	3.22875e-05	2.41449e-05	4.35877e-05	4.53745e-05	4.68601e-05	1.04079e-05	3.27916e-05	4.52741e-05	3.15065	1.65565	0.0382664	4.34998	2.12101	0.0192872	1.38066	0.46536	0.131722
MLCL(60:6)-2H_32.96	MLCL(60:6)-2H	MLCL	Phospholipids	Cardiolipin	(60:6)	(60:6)					0.000150933	0.000196783	0.000226021	0.000199909	0.000121447	6.1676e-05	0.000180957	0.000146508	0.000102345	0.000191246	0.000127677	0.00014327	0.667609	-0.582924	0.255016	0.749142	-0.416688	0.203059	1.12213	0.166236	0.756053
MLCL(61:0)-2H_26.93	MLCL(61:0)-2H	MLCL	Phospholipids	Cardiolipin	(61:0)	(61:0)					4.25717e-05	6.07942e-05	0.000155743	0.000301665	0.000244014	0.000205779	0.000309137	0.000324296	0.000392599	8.63696e-05	0.000250486	0.00034201	2.90017	1.53614	0.0234722	3.95985	1.98545	0.00547499	1.36539	0.44931	0.0735403
MLCL(61:2)-2H_25.58	MLCL(61:2)-2H	MLCL	Phospholipids	Cardiolipin	(61:2)	(61:2)					3.08747e-05	5.00329e-05	0.000102038	0.000132127	0.000107919	7.91153e-05	0.000130065	0.000157242	0.00013838	6.09819e-05	0.000106387	0.000141896	1.74457	0.802869	0.165322	2.32685	1.21838	0.0486099	1.33377	0.41551	0.131782
MLCL(61:2)-2H_42.88	MLCL(61:2)-2H	MLCL	Phospholipids	Cardiolipin	(61:2)	(61:2)					0.000146616	0.000182924	0.000182259	0.0002405	0.00022323	0.000199688	0.000233867	0.000235369	0.00023644	0.000170599	0.000221139	0.000235225	1.29625	0.374342	0.0399378	1.37882	0.463431	0.0323333	1.0637	0.0890888	0.355787
MLCL(62:12)-2H_22.68	MLCL(62:12)-2H	MLCL	Phospholipids	Cardiolipin	(62:12)	(62:12)					1.68851e-05	2.52828e-05	2.35053e-05	4.44681e-05	1.60831e-05	3.40213e-06	3.56067e-05	2.08379e-05	8.6999e-06	2.18911e-05	2.13178e-05	2.17148e-05	0.973811	-0.0382867	0.967035	0.991948	-0.011663	0.98447	1.01863	0.0266237	0.979568
MLCL(62:6)-2H_33.43	MLCL(62:6)-2H	MLCL	Phospholipids	Cardiolipin	(62:6)	(62:6)					0.000233142	0.000301713	0.000340333	0.000307897	0.00017295	0.00012838	0.000242059	0.000233041	0.0002239	0.00029173	0.000203076	0.000233	0.69611	-0.522613	0.244848	0.798685	-0.324302	0.199097	1.14735	0.198311	0.63555
MLCL(63:2)-2H_26.13	MLCL(63:2)-2H	MLCL	Phospholipids	Cardiolipin	(63:2)	(63:2)					1.75606e-05	2.44787e-05	5.24775e-05	4.93289e-05	4.30405e-05	3.22891e-05	4.98584e-05	6.48834e-05	5.33933e-05	3.15056e-05	4.15528e-05	5.6045e-05	1.3189	0.399339	0.459701	1.77889	0.830978	0.1347	1.34876	0.431639	0.0982654
MLCL(64:12)-2H_23.43	MLCL(64:12)-2H	MLCL	Phospholipids	Cardiolipin	(64:12)	(64:12)					1.89872e-05	2.7746e-05	1.97614e-05	3.91892e-05	1.53914e-05	2.12614e-06	3.33485e-05	1.74286e-05	6.14579e-06	2.21649e-05	1.89023e-05	1.89743e-05	0.852803	-0.229715	0.795326	0.856054	-0.224227	0.733216	1.00381	0.00548841	0.995993
MLCL(64:6)-2H_35.41	MLCL(64:6)-2H	MLCL	Phospholipids	Cardiolipin	(64:6)	(64:6)					3.07123e-05	3.40906e-05	3.57459e-05	4.95456e-05	2.16515e-05	9.42976e-06	4.2956e-05	3.01008e-05	1.74865e-05	3.35163e-05	2.68756e-05	3.01811e-05	0.801867	-0.318564	0.633149	0.900491	-0.151216	0.697142	1.12299	0.167348	0.826673
MLCL(65:1)-2H_44.19	MLCL(65:1)-2H	MLCL	Phospholipids	Cardiolipin	(65:1)	(65:1)					8.03582e-05	0.000116956	0.000141775	0.000108482	8.88551e-05	8.72714e-05	0.000103016	9.73831e-05	0.000140549	0.00011303	9.48694e-05	0.000113649	0.83933	-0.252689	0.42218	1.00548	0.00788697	0.979347	1.19796	0.260576	0.304996
MLCL(65:10)-2H_21.17	MLCL(65:10)-2H	MLCL	Phospholipids	Cardiolipin	(65:10)	(65:10)					1.17588e-05	1.07987e-05	1.60477e-05	1.65418e-05	6.35191e-06	2.73074e-06	1.49387e-05	8.87218e-06	4.55519e-06	1.28684e-05	8.54148e-06	9.45537e-06	0.663758	-0.591271	0.411492	0.734776	-0.444623	0.39012	1.10699	0.146648	0.867657
MLCL(65:2)-2H_27.07	MLCL(65:2)-2H	MLCL	Phospholipids	Cardiolipin	(65:2)	(65:2)					0.000441832	0.000622035	0.00128006	0.00089993	0.000864768	0.000683399	0.000921971	0.00123587	0.00108844	0.000781309	0.000816032	0.00108209	1.04444	0.0627327	0.90588	1.38497	0.46986	0.361454	1.32604	0.407127	0.0833266
MLCL(65:2)-2H_45.18	MLCL(65:2)-2H	MLCL	Phospholipids	Cardiolipin	(65:2)	(65:2)					0.00103086	0.00122468	0.00135194	0.00108893	0.000965489	0.000835987	0.00113878	0.00108218	0.00122033	0.00120249	0.000963469	0.0011471	0.801226	-0.319719	0.117984	0.953931	-0.0680427	0.627154	1.19059	0.251676	0.111685
MLCL(65:4)-2H_44.25	MLCL(65:4)-2H	MLCL	Phospholipids	Cardiolipin	(65:4)	(65:4)					0.000159529	0.000192688	0.000196426	0.000150554	0.000160157	0.000151696	0.000138833	0.000165252	0.000181301	0.000182881	0.000154136	0.000161795	0.842819	-0.246705	0.126078	0.884703	-0.176735	0.284081	1.04969	0.0699699	0.603117
MLCL(67:10)-2H_21.29	MLCL(67:10)-2H	MLCL	Phospholipids	Cardiolipin	(67:10)	(67:10)					1.33397e-05	1.37168e-05	2.6361e-05	2.46397e-05	9.1601e-06	3.43414e-06	2.09266e-05	1.56587e-05	6.15715e-06	1.78058e-05	1.24113e-05	1.42475e-05	0.697037	-0.520692	0.52433	0.800159	-0.321641	0.589899	1.14794	0.199051	0.823987
MLCL(69:2)-2H_28.99	MLCL(69:2)-2H	MLCL	Phospholipids	Cardiolipin	(69:2)	(69:2)					0.00029198	0.000370078	0.00124533	0.000532981	0.000692908	0.000579892	0.000532412	0.000999987	0.000839618	0.000635794	0.000601927	0.000790672	0.946732	-0.0789719	0.922386	1.2436	0.314519	0.677648	1.31357	0.393491	0.301464
MLCL(69:4)-2H_27.88	MLCL(69:4)-2H	MLCL	Phospholipids	Cardiolipin	(69:4)	(69:4)					0.000244516	0.000354665	0.00102509	0.000360158	0.000554818	0.000458679	0.000406246	0.00074783	0.00065662	0.000541424	0.000457885	0.000603565	0.845704	-0.241775	0.76759	1.11477	0.15675	0.830996	1.31816	0.398525	0.297139
MLCL(69:6)-2H_27.03	MLCL(69:6)-2H	MLCL	Phospholipids	Cardiolipin	(69:6)	(69:6)					6.11987e-05	9.22424e-05	0.00023008	6.60938e-05	0.000125392	0.000135206	6.05795e-05	0.0001763	0.000198235	0.00012784	0.000108897	0.000145038	0.851824	-0.231373	0.760821	1.13453	0.182091	0.8111	1.33188	0.413464	0.505632
MLCL(69:8)-2H_26.33	MLCL(69:8)-2H	MLCL	Phospholipids	Cardiolipin	(69:8)	(69:8)					3.0179e-05	4.53882e-05	9.61607e-05	3.20211e-05	6.88861e-05	8.22203e-05	3.07553e-05	8.33558e-05	0.000121245	5.72426e-05	6.10425e-05	7.8452e-05	1.06638	0.0927243	0.886931	1.37052	0.45472	0.557284	1.2852	0.361996	0.602876
MLCL(69:8)-2H_45.29	MLCL(69:8)-2H	MLCL	Phospholipids	Cardiolipin	(69:8)	(69:8)					6.84491e-05	6.26741e-05	6.78361e-05	4.19333e-05	5.91223e-05	7.1369e-05	4.53745e-05	6.02067e-05	5.08468e-05	6.63198e-05	5.74749e-05	5.21427e-05	0.866633	-0.206507	0.409916	0.786231	-0.346975	0.0653711	0.907225	-0.140467	0.616788
PA(16:0_14:0)-H_43.02	PA(16:0_14:0)-H	PA	Phospholipids	phosphatidic acid	(16:0_14:0)	(16:0)	(14:0)				3.21779e-05	3.3569e-05	3.99937e-05	0.000122333	0.000110958	9.77242e-05	0.000115139	9.94568e-05	0.000103945	3.52469e-05	0.000110338	0.00010618	3.13044	1.64637	0.00477425	3.01247	1.59095	0.000882624	0.962314	-0.0554208	0.654243
PA(16:0_16:1)-H_25.38	PA(16:0_16:1)-H	PA	Phospholipids	phosphatidic acid	(16:0_16:1)	(16:0)	(16:1)				3.61765e-05	5.49953e-05	0.00010658	0.000136603	0.000112798	8.39255e-05	0.000133733	0.000161547	0.000140881	6.59174e-05	0.000111109	0.000145387	1.68558	0.753245	0.163864	2.2056	1.14117	0.0485971	1.30851	0.387924	0.1399
PA(16:0_18:1)-H_27.07	PA(16:0_18:1)-H	PA	Phospholipids	phosphatidic acid	(16:0_18:1)	(16:0)	(18:1)				0.000462762	0.000648255	0.00134665	0.000948049	0.000909514	0.000731948	0.000973536	0.00130075	0.00116326	0.000819224	0.00086317	0.00114585	1.05364	0.0753872	0.887176	1.3987	0.484085	0.350381	1.32749	0.408698	0.0786144
PA(16:0_18:2)+NH4_41.76	PA(16:0_18:2)+NH4	PA	Phospholipids	phosphatidic acid	(16:0_18:2)	(16:0)	(18:2)				0.00219348	0.00226198	0.00214937	0.00393844	0.00408642	0.00402595	0.0040254	0.00369198	0.00363204	0.00220161	0.00401694	0.00378314	1.82454	0.867535	8.88895e-06	1.71835	0.781023	0.00376054	0.941797	-0.0865118	0.187885
PA(16:0_18:2)-H_44.19	PA(16:0_18:2)-H	PA	Phospholipids	phosphatidic acid	(16:0_18:2)	(16:0)	(18:2)				0.000158478	0.000198031	0.000197105	0.000150777	0.000159459	0.000156959	0.000142029	0.000164896	0.000193599	0.000184538	0.000155732	0.000166841	0.843901	-0.244854	0.153113	0.9041	-0.145446	0.423	1.07133	0.099408	0.535692
PA(16:0_20:4)-H_26.41	PA(16:0_20:4)-H	PA	Phospholipids	phosphatidic acid	(16:0_20:4)	(16:0)	(20:4)				3.01571e-05	4.53331e-05	9.59159e-05	3.19115e-05	6.87837e-05	8.20586e-05	3.05998e-05	8.3212e-05	0.000121077	5.71354e-05	6.09179e-05	7.82961e-05	1.0662	0.0924833	0.887153	1.37036	0.454557	0.557695	1.28527	0.362073	0.603415
PA(18:0_16:0)-H_28.39	PA(18:0_16:0)-H	PA	Phospholipids	phosphatidic acid	(18:0_16:0)	(18:0)	(16:0)				5.27361e-05	5.70675e-05	0.000131532	0.000180844	0.000145434	0.000114141	0.000185896	0.000175904	0.00017158	8.04453e-05	0.000146806	0.000177794	1.82492	0.867835	0.112219	2.21012	1.14412	0.0590197	1.21108	0.276289	0.246023
PA(18:0_18:1)+NH4_42.15	PA(18:0_18:1)+NH4	PA	Phospholipids	phosphatidic acid	(18:0_18:1)	(18:0)	(18:1)				0.00498595	0.00484313	0.00516533	0.0117278	0.0105435	0.0101626	0.0115545	0.0103591	0.00895212	0.00499814	0.0108113	0.0102886	2.16307	1.11308	0.0050814	2.05848	1.04158	0.0183656	0.951649	-0.0714984	0.593145
PA(18:0_20:4)-H_28.3	PA(18:0_20:4)-H	PA	Phospholipids	phosphatidic acid	(18:0_20:4)	(18:0)	(20:4)				5.84909e-05	9.45716e-05	0.000290093	6.78816e-05	0.000255638	0.0003153	5.97164e-05	0.000287169	0.000449878	0.000147718	0.00021294	0.000265588	1.44152	0.527595	0.563202	1.79793	0.846339	0.437229	1.24724	0.318744	0.720296
PA(18:1_18:1)+NH4_43.23	PA(18:1_18:1)+NH4	PA	Phospholipids	phosphatidic acid	(18:1_18:1)	(18:1)	(18:1)				0.00661319	0.00559346	0.00540131	0.00621703	0.00658859	0.00614408	0.00646604	0.00604635	0.00527771	0.00586932	0.00631656	0.00593003	1.0762	0.105947	0.358923	1.01034	0.0148464	0.911415	0.938806	-0.0911005	0.387635
PA(18:1_18:1)-H_27.69	PA(18:1_18:1)-H	PA	Phospholipids	phosphatidic acid	(18:1_18:1)	(18:1)	(18:1)				0.0002173	0.000299475	0.000807501	0.000334373	0.000427161	0.00035362	0.000330999	0.000599547	0.000527585	0.000441425	0.000371718	0.000486044	0.842086	-0.247961	0.743337	1.10108	0.138917	0.840083	1.30756	0.386878	0.288446
PA(18:1_18:2)+NH4_42.62	PA(18:1_18:2)+NH4	PA	Phospholipids	phosphatidic acid	(18:1_18:2)	(18:1)	(18:2)				0.0034524	0.0035299	0.00337095	0.00287454	0.00393638	0.00400968	0.0030666	0.00336059	0.00364691	0.00345108	0.00360687	0.00335803	1.04514	0.0636964	0.713298	0.973038	-0.0394324	0.639542	0.931012	-0.103129	0.583695
PA(18:1_18:2)-H_44.54	PA(18:1_18:2)-H	PA	Phospholipids	phosphatidic acid	(18:1_18:2)	(18:1)	(18:2)				6.02955e-05	7.46342e-05	7.40703e-05	4.54099e-05	5.3975e-05	5.24148e-05	4.41762e-05	5.11686e-05	6.82026e-05	6.96667e-05	5.05999e-05	5.45158e-05	0.726314	-0.461334	0.0353669	0.782523	-0.353795	0.161809	1.07739	0.107539	0.648103
PA(18:2_18:2)-H_45.38	PA(18:2_18:2)-H	PA	Phospholipids	phosphatidic acid	(18:2_18:2)	(18:2)	(18:2)				3.74414e-05	3.2053e-05	3.5033e-05	2.48765e-05	3.61502e-05	4.19732e-05	2.69959e-05	3.63142e-05	2.6927e-05	3.48425e-05	3.43333e-05	3.0079e-05	0.985386	-0.0212398	0.930356	0.863286	-0.212089	0.266837	0.87609	-0.190849	0.518551
PA(20:1_18:1)-H_47.3	PA(20:1_18:1)-H	PA	Phospholipids	phosphatidic acid	(20:1_18:1)	(20:1)	(18:1)				0.000100487	0.000107299	0.000104218	0.000100312	8.79642e-05	7.77317e-05	9.9116e-05	9.25827e-05	9.82112e-05	0.000104001	8.86694e-05	9.66367e-05	0.852579	-0.230095	0.133859	0.929186	-0.10596	0.0604589	1.08985	0.124135	0.347217
PAF(16:0)+HCOO_31.76	PAF(16:0)+HCOO	PAF	Fatty acyl and other lipids	platelet-activating factor	(16:0)	(16:0)					0.000256432	0.000294308	0.000414354	0.00044831	0.000273855	9.08993e-05	0.000402101	0.000376064	0.000185388	0.000321698	0.000271022	0.000321184	0.842472	-0.2473	0.687686	0.998403	-0.00230648	0.995404	1.18509	0.244994	0.708934
PC(10:1e_10:4)+Na_27.85	PC(10:1e_10:4)+Na	PC	Phospholipids	phosphatidylcholine	(10:1e_10:4)	(10:1e)	(10:4)				1.36163e-06	1.59992e-06	2.36202e-06	2.89607e-07	1.97696e-06	1.8326e-06	9.49768e-08	2.17141e-06	3.50767e-06	1.77452e-06	1.36639e-06	1.92468e-06	0.770005	-0.377061	0.554602	1.08462	0.117191	0.89635	1.40859	0.494252	0.654331
PC(12:1e_16:0)+HCOO_36.05	PC(12:1e_16:0)+HCOO	PC	Phospholipids	phosphatidylcholine	(12:1e_16:0)	(12:1e)	(16:0)				5.4189e-06	5.69457e-06	1.12664e-05	2.68496e-05	1.87671e-05	1.3317e-05	2.75036e-05	2.13971e-05	2.15892e-05	7.45997e-06	1.96445e-05	2.34966e-05	2.63333	1.39689	0.0714316	3.1497	1.65521	0.00443056	1.19609	0.258326	0.447429
PC(14:0_14:0)+Na_39.87	PC(14:0_14:0)+Na	PC	Phospholipids	phosphatidylcholine	(14:0_14:0)	(14:0)	(14:0)				0.000126337	0.000131715	0.000112858	0.000324071	0.000447622	0.000633766	0.000333359	0.000358732	0.000491723	0.000123637	0.000468487	0.000394605	3.78922	1.9219	0.0613326	3.19164	1.6743	0.0299449	0.842297	-0.2476	0.521797
PC(14:0e_18:0)+H_44.12	PC(14:0e_18:0)+H	PC	Phospholipids	phosphatidylcholine	(14:0e_18:0)	(14:0e)	(18:0)				0.00021428	0.000197764	0.00021065	0.000260282	0.000264742	0.000254762	0.00026814	0.000280009	0.000219562	0.000207565	0.000259929	0.000255904	1.25228	0.324555	0.00220353	1.23289	0.302038	0.111822	0.984514	-0.0225161	0.848821
PC(14:1e_16:0)+H_42.57	PC(14:1e_16:0)+H	PC	Phospholipids	phosphatidylcholine	(14:1e_16:0)	(14:1e)	(16:0)				1.36303e-05	1.16746e-05	9.44864e-06	1.66827e-05	2.43289e-05	2.8921e-05	1.88247e-05	1.93513e-05	2.18631e-05	1.15845e-05	2.33108e-05	2.0013e-05	2.01224	1.0088	0.0689681	1.72757	0.788743	0.00628408	0.858529	-0.220061	0.455852
PC(15:0_14:0)+Na_35.56	PC(15:0_14:0)+Na	PC	Phospholipids	phosphatidylcholine	(15:0_14:0)	(15:0)	(14:0)				5.68784e-05	5.23328e-05	4.37619e-05	0.000114279	0.00014884	0.000194251	0.000115544	0.000118862	0.000135934	5.0991e-05	0.000152457	0.000123446	2.98987	1.58008	0.0450102	2.42094	1.27557	0.00149081	0.809716	-0.304512	0.336507
PC(15:0_16:0)+HCOO_43.97	PC(15:0_16:0)+HCOO	PC	Phospholipids	phosphatidylcholine	(15:0_16:0)	(15:0)	(16:0)				2.37824e-06	3.15419e-06	2.79901e-06	1.74051e-05	1.07208e-05	7.89238e-06	1.52772e-05	9.48534e-06	1.41753e-05	2.77715e-06	1.20061e-05	1.29793e-05	4.32317	2.11209	0.0811429	4.6736	2.22453	0.0273862	1.08106	0.112443	0.787349
PC(15:0_16:0)+Na_42.39	PC(15:0_16:0)+Na	PC	Phospholipids	phosphatidylcholine	(15:0_16:0)	(15:0)	(16:0)				0.00124943	0.00123139	0.00120593	0.000535378	0.00111589	0.00124481	0.000540029	0.000982663	0.00110981	0.00122892	0.000965357	0.000877502	0.785534	-0.348254	0.350449	0.714044	-0.485915	0.178181	0.908992	-0.137661	0.768778
PC(15:0_18:1)+HCOO_44.32	PC(15:0_18:1)+HCOO	PC	Phospholipids	phosphatidylcholine	(15:0_18:1)	(15:0)	(18:1)				4.50832e-05	5.62537e-05	5.07758e-05	5.47905e-05	4.71806e-05	3.6661e-05	5.29279e-05	4.97633e-05	4.89463e-05	5.07042e-05	4.62107e-05	5.05458e-05	0.911378	-0.133878	0.514231	0.996876	-0.0045137	0.966687	1.09381	0.129364	0.498825
PC(15:0_22:4)+H_44.35	PC(15:0_22:4)+H	PC	Phospholipids	phosphatidylcholine	(15:0_22:4)	(15:0)	(22:4)				0.00011285	0.000108374	0.000136741	9.12167e-05	0.0001603	0.000209465	9.09114e-05	0.000147405	0.000142085	0.000119321	0.000153661	0.0001268	1.28779	0.364895	0.424102	1.06268	0.0877056	0.734656	0.825197	-0.27719	0.537546
PC(15:0_22:5)+H_44.03	PC(15:0_22:5)+H	PC	Phospholipids	phosphatidylcholine	(15:0_22:5)	(15:0)	(22:5)				0.000181019	0.000242643	0.000230646	6.41696e-05	0.000328889	0.00065071	6.98965e-05	0.000207864	0.000524206	0.000218102	0.000347923	0.000267322	1.59523	0.673763	0.524559	1.22567	0.293574	0.750556	0.768337	-0.380189	0.729411
PC(16:0)+H_29.12	PC(16:0)+H	PC	Phospholipids	phosphatidylcholine	(16:0)	(16:0)					8.40855e-07	1.022e-06	6.53408e-06	4.57583e-06	4.08405e-06	2.68528e-06	4.05762e-06	6.77467e-06	3.79459e-06	2.79898e-06	3.78172e-06	4.87562e-06	1.35111	0.434141	0.657737	1.74193	0.800686	0.395633	1.28926	0.366545	0.391126
PC(16:0_10:1)+HCOO_21.62	PC(16:0_10:1)+HCOO	PC	Phospholipids	phosphatidylcholine	(16:0_10:1)	(16:0)	(10:1)				2.44397e-05	2.64251e-05	7.5859e-05	5.42416e-05	2.46346e-05	9.55133e-06	4.64235e-05	4.40799e-05	1.7739e-05	4.22413e-05	2.94758e-05	3.60808e-05	0.697798	-0.519119	0.583631	0.854159	-0.227423	0.768387	1.22408	0.291697	0.703705
PC(16:0_10:2)+HCOO_20.48	PC(16:0_10:2)+HCOO	PC	Phospholipids	phosphatidylcholine	(16:0_10:2)	(16:0)	(10:2)				3.8308e-05	4.23117e-05	8.86694e-05	6.10417e-05	2.57383e-05	1.32206e-05	5.47296e-05	4.15396e-05	2.36503e-05	5.64297e-05	3.33336e-05	3.99731e-05	0.59071	-0.759478	0.34582	0.708371	-0.497423	0.436729	1.19919	0.262055	0.718204
PC(16:0_11:2)+HCOO_21.27	PC(16:0_11:2)+HCOO	PC	Phospholipids	phosphatidylcholine	(16:0_11:2)	(16:0)	(11:2)				5.26482e-06	6.87222e-06	2.16067e-05	1.54224e-05	7.75323e-06	3.59487e-06	1.25479e-05	1.17587e-05	6.77093e-06	1.12479e-05	8.9235e-06	1.03592e-05	0.793348	-0.333975	0.731394	0.920988	-0.118745	0.884002	1.16089	0.21523	0.737602
PC(16:0_11:4)-CH3_25.34	PC(16:0_11:4)-CH3	PC	Phospholipids	phosphatidylcholine	(16:0_11:4)	(16:0)	(11:4)				1.21138e-05	1.65419e-05	7.97175e-06	1.00797e-05	7.28491e-06	1.65683e-07	1.15694e-05	6.57398e-06	2.25953e-07	1.22092e-05	5.84343e-06	6.1231e-06	0.478611	-1.06308	0.175869	0.501517	-0.995628	0.218031	1.04786	0.0674467	0.952553
PC(16:0_12:3)+HCOO_33.19	PC(16:0_12:3)+HCOO	PC	Phospholipids	phosphatidylcholine	(16:0_12:3)	(16:0)	(12:3)				6.13651e-05	7.3085e-05	7.25011e-05	9.13287e-05	5.10605e-05	2.11876e-05	8.25653e-05	6.22367e-05	3.88238e-05	6.89838e-05	5.45256e-05	6.12086e-05	0.790412	-0.339323	0.552594	0.88729	-0.172523	0.607347	1.12257	0.166801	0.796433
PC(16:0_14:0)+Na_41.54	PC(16:0_14:0)+Na	PC	Phospholipids	phosphatidylcholine	(16:0_14:0)	(16:0)	(14:0)				0.00010267	1.10197e-05	8.03995e-05	0.000169947	0.000206288	0.00018663	0.000183282	0.000160063	0.000117188	6.46964e-05	0.000187622	0.000153511	2.90003	1.53607	0.0339481	2.37279	1.24659	0.0648203	0.818195	-0.289484	0.216784
PC(16:0_14:0)-CH3_40.75	PC(16:0_14:0)-CH3	PC	Phospholipids	phosphatidylcholine	(16:0_14:0)	(16:0)	(14:0)				2.18522e-05	5.31482e-05	8.48876e-05	0.000507214	0.000329693	0.000234773	0.000424455	0.000254188	0.000374246	5.3296e-05	0.000357227	0.000350963	6.70269	2.74474	0.0562322	6.58517	2.71922	0.0182295	0.982466	-0.0255205	0.950873
PC(16:0_14:1)+H_40.5	PC(16:0_14:1)+H	PC	Phospholipids	phosphatidylcholine	(16:0_14:1)	(16:0)	(14:1)				0.00469603	0.00611723	0.0051927	0.0078474	0.00860331	0.00886435	0.00823057	0.00855852	0.00999494	0.00533532	0.00843835	0.00892801	1.5816	0.661386	0.00507425	1.67338	0.742763	0.00746991	1.05803	0.0813773	0.485892
PC(16:0_14:2)+HCOO_34.2	PC(16:0_14:2)+HCOO	PC	Phospholipids	phosphatidylcholine	(16:0_14:2)	(16:0)	(14:2)				0.000459405	0.000542744	0.000505042	0.000851789	0.000474524	0.00030222	0.00075794	0.000545713	0.000540128	0.000502397	0.000542844	0.000614594	1.08051	0.111709	0.827401	1.22332	0.290804	0.253982	1.13217	0.179095	0.715257
PC(16:0_14:3)+H_39.87	PC(16:0_14:3)+H	PC	Phospholipids	phosphatidylcholine	(16:0_14:3)	(16:0)	(14:3)				0.000112258	0.000115023	0.000100725	0.000312835	0.000431196	0.000612547	0.0003217	0.000344362	0.000466977	0.000109335	0.000452193	0.00037768	4.13583	2.04818	0.0586148	3.45432	1.7884	0.0262038	0.835218	-0.259775	0.502916
PC(16:0_14:3)+HCOO_34.79	PC(16:0_14:3)+HCOO	PC	Phospholipids	phosphatidylcholine	(16:0_14:3)	(16:0)	(14:3)				0.000540861	0.000559278	0.00071046	0.00102111	0.00049414	0.000274381	0.000898335	0.000683548	0.000479309	0.000603533	0.000596543	0.000687064	0.988418	-0.0168064	0.978063	1.1384	0.187012	0.576376	1.15174	0.203819	0.74297
PC(16:0_14:4)+HCOO_33.67	PC(16:0_14:4)+HCOO	PC	Phospholipids	phosphatidylcholine	(16:0_14:4)	(16:0)	(14:4)				8.58317e-05	0.000103147	0.000111736	0.000126309	7.98272e-05	4.27653e-05	0.000125807	9.34381e-05	7.19417e-05	0.000100238	8.29673e-05	9.70621e-05	0.8277	-0.272821	0.555529	0.968313	-0.0464545	0.867254	1.16988	0.226366	0.654145
PC(16:0_16:0)+HCOO_30.82	PC(16:0_16:0)+HCOO	PC	Phospholipids	phosphatidylcholine	(16:0_16:0)	(16:0)	(16:0)				3.76451e-05	4.64488e-05	5.95077e-05	6.28651e-05	4.32818e-05	4.44201e-05	6.15684e-05	4.76787e-05	5.99865e-05	4.78672e-05	5.0189e-05	5.64112e-05	1.0485	0.0683336	0.808708	1.17849	0.236945	0.337628	1.12398	0.168611	0.470495
PC(16:0_16:0)+Na_42.94	PC(16:0_16:0)+Na	PC	Phospholipids	phosphatidylcholine	(16:0_16:0)	(16:0)	(16:0)				0.00945036	0	0	6.84109e-05	0.00646165	1.22929e-05	0	2.47169e-05	0	0.00315012	0.00218078	8.23896e-06	0.692286	-0.53056	0.813251	0.00261544	-8.57873	0.423658	0.00377798	-8.04817	0.416929
PC(16:0_16:1)+H_42.06	PC(16:0_16:1)+H	PC	Phospholipids	phosphatidylcholine	(16:0_16:1)	(16:0)	(16:1)				0.0418563	0.0429657	0.0401822	0.0427303	0.0449108	0.0431142	0.043632	0.0441136	0.0389145	0.041668	0.0435851	0.04222	1.04601	0.0648936	0.14483	1.01325	0.0189864	0.784992	0.96868	-0.0459072	0.507927
PC(16:0_16:1)-CH3_43.8	PC(16:0_16:1)-CH3	PC	Phospholipids	phosphatidylcholine	(16:0_16:1)	(16:0)	(16:1)				0.000170079	0.000213052	0.000213216	0.000327222	0.000212747	0.000160301	0.000288902	0.000221073	0.000313192	0.000198782	0.000233423	0.000274389	1.17427	0.231759	0.560395	1.38035	0.465032	0.0928026	1.1755	0.233274	0.518482
PC(16:0_17:0)+HCOO_44.99	PC(16:0_17:0)+HCOO	PC	Phospholipids	phosphatidylcholine	(16:0_17:0)	(16:0)	(17:0)				8.05499e-06	9.16374e-06	9.82271e-06	4.40124e-05	2.63967e-05	1.4015e-05	3.87614e-05	2.49588e-05	1.78507e-05	9.01381e-06	2.81414e-05	2.71903e-05	3.12203	1.64248	0.158609	3.01651	1.59288	0.0966148	0.966203	-0.0496014	0.933593
PC(16:0_18:1)+Na_43.71	PC(16:0_18:1)+Na	PC	Phospholipids	phosphatidylcholine	(16:0_18:1)	(16:0)	(18:1)				0.00520908	0.00505172	0.0053361	0.00166132	0.00399398	0.0059692	0.00158189	0.00324717	0.00466563	0.00519897	0.00387484	0.0031649	0.745309	-0.42409	0.398968	0.608755	-0.716067	0.14882	0.816782	-0.291977	0.669341
PC(16:0_18:2)+H_42.63	PC(16:0_18:2)+H	PC	Phospholipids	phosphatidylcholine	(16:0_18:2)	(16:0)	(18:2)				0.0367844	0.0354336	0.0367637	0.0227528	0.0302076	0.0304731	0.0234285	0.0290684	0.0268607	0.0363272	0.0278112	0.0264525	0.765574	-0.385387	0.0738859	0.728174	-0.457645	0.0204658	0.951148	-0.0722587	0.679328
PC(16:0_18:2)+HCOO_27.29	PC(16:0_18:2)+HCOO	PC	Phospholipids	phosphatidylcholine	(16:0_18:2)	(16:0)	(18:2)				0.0002919	0.000239815	0.00024081	0.000278854	0.000167212	0.000249541	0.000264795	0.000200269	0.000272036	0.000257508	0.000231869	0.0002457	0.900433	-0.151308	0.544217	0.954144	-0.0677214	0.702073	1.05965	0.0835871	0.751833
PC(16:0_18:2)+HCOO_44.32	PC(16:0_18:2)+HCOO	PC	Phospholipids	phosphatidylcholine	(16:0_18:2)	(16:0)	(18:2)				0.000130558	0.00015529	0.000147634	0.000110248	0.000106104	9.4152e-05	0.000103843	0.000106169	0.000141857	0.000144494	0.000103501	0.00011729	0.716302	-0.48136	0.0132812	0.811729	-0.30093	0.146209	1.13322	0.18043	0.383877
PC(16:0_18:3)+H_41.75	PC(16:0_18:3)+H	PC	Phospholipids	phosphatidylcholine	(16:0_18:3)	(16:0)	(18:3)				0.00935995	0.0097024	0.00955745	0.00332382	0.00646944	0.00818774	0.00355307	0.00570698	0.00728171	0.00953993	0.00599367	0.00551392	0.628271	-0.670541	0.129765	0.577983	-0.790901	0.0639301	0.919958	-0.12036	0.802607
PC(16:0_18:3)+HCOO_30.39	PC(16:0_18:3)+HCOO	PC	Phospholipids	phosphatidylcholine	(16:0_18:3)	(16:0)	(18:3)				0.000296487	0.000240263	0.000215375	0.000210372	0.000157684	0.000235603	0.000209712	0.000163403	0.000222903	0.000250709	0.00020122	0.000198673	0.802604	-0.317239	0.210483	0.792445	-0.335617	0.16352	0.987342	-0.0183781	0.934895
PC(16:0_19:0)+H_44.3	PC(16:0_19:0)+H	PC	Phospholipids	phosphatidylcholine	(16:0_19:0)	(16:0)	(19:0)				0.000932884	0.00111832	0.00128959	0.000830783	0.00111079	0.00112764	0.000962936	0.00118462	0.00100252	0.0011136	0.00102307	0.00105002	0.918708	-0.122322	0.555902	0.94291	-0.0848085	0.63788	1.02634	0.037514	0.83171
PC(16:0_20:3)-CH3_42.51	PC(16:0_20:3)-CH3	PC	Phospholipids	phosphatidylcholine	(16:0_20:3)	(16:0)	(20:3)				0.00018256	0.000257447	0.000249699	0.000189673	0.000226256	0.0002475	0.000174894	0.000197556	0.000420896	0.000229902	0.000221143	0.000264449	0.961902	-0.0560384	0.780417	1.15027	0.201969	0.708874	1.19583	0.258008	0.6396
PC(16:0_20:5)+HCOO_35.84	PC(16:0_20:5)+HCOO	PC	Phospholipids	phosphatidylcholine	(16:0_20:5)	(16:0)	(20:5)				8.24849e-05	0.000129263	9.24123e-05	6.68374e-05	0.000122297	8.0016e-05	6.58233e-05	9.94586e-05	0.000117862	0.000101387	8.97168e-05	9.43813e-05	0.884897	-0.176418	0.623984	0.930903	-0.103297	0.753802	1.05199	0.0731218	0.846825
PC(16:0_21:0)+H_46.73	PC(16:0_21:0)+H	PC	Phospholipids	phosphatidylcholine	(16:0_21:0)	(16:0)	(21:0)				0.000200555	0.000211096	0.0001892	0.000251126	0.00023425	0.000209488	0.000264118	0.000245134	0.000240912	0.000200283	0.000231621	0.000250055	1.15647	0.209724	0.104795	1.2485	0.320199	0.00668579	1.07958	0.110476	0.274412
PC(16:0_22:3)+HCOO_31.98	PC(16:0_22:3)+HCOO	PC	Phospholipids	phosphatidylcholine	(16:0_22:3)	(16:0)	(22:3)				6.80755e-05	6.20664e-05	2.69358e-05	6.9343e-05	2.09298e-05	4.79843e-06	6.92188e-05	2.18304e-05	1.17218e-05	5.23593e-05	3.16904e-05	3.4257e-05	0.60525	-0.724398	0.431398	0.654268	-0.612046	0.458741	1.08099	0.112352	0.926912
PC(16:0_6:0)+HCOO_27.21	PC(16:0_6:0)+HCOO	PC	Phospholipids	phosphatidylcholine	(16:0_6:0)	(16:0)	(6:0)				5.23304e-05	6.70032e-05	5.79677e-05	9.39162e-05	4.0917e-05	1.67976e-05	8.66353e-05	5.20724e-05	3.82415e-05	5.91004e-05	5.05436e-05	5.89831e-05	0.855216	-0.22564	0.745301	0.998014	-0.00286825	0.994376	1.16697	0.222771	0.772462
PC(16:0e_18:0)+H_45.62	PC(16:0e_18:0)+H	PC	Phospholipids	phosphatidylcholine	(16:0e_18:0)	(16:0e)	(18:0)				0.000762176	0.000900634	0.000933098	0.000915546	0.00101516	0.00098252	0.00095346	0.00101038	0.00101219	0.000865302	0.000971074	0.000992009	1.12224	0.166377	0.172286	1.14643	0.197149	0.124289	1.02156	0.0307716	0.587624
PC(16:0e_18:1)+H_44.58	PC(16:0e_18:1)+H	PC	Phospholipids	phosphatidylcholine	(16:0e_18:1)	(16:0e)	(18:1)				0.00080045	0.000968651	0.000949266	0.000877995	0.00113934	0.00102356	0.000880819	0.00111954	0.000891537	0.000906122	0.00101363	0.000963967	1.11865	0.16176	0.316145	1.06384	0.0892779	0.576711	0.951001	-0.0724819	0.670967
PC(16:1_22:5)+HCOO_29.88	PC(16:1_22:5)+HCOO	PC	Phospholipids	phosphatidylcholine	(16:1_22:5)	(16:1)	(22:5)				6.18664e-05	7.82395e-05	8.81733e-05	8.29128e-05	7.99637e-05	8.82587e-05	7.90878e-05	9.22289e-05	0.000105801	7.6093e-05	8.37118e-05	9.23724e-05	1.10012	0.137666	0.429017	1.21394	0.279698	0.208794	1.10346	0.142032	0.380098
PC(16:2e_16:0)+H_37.45	PC(16:2e_16:0)+H	PC	Phospholipids	phosphatidylcholine	(16:2e_16:0)	(16:2e)	(16:0)				0.000108746	0.000119787	0.000103514	7.07795e-05	0.000137125	0.000161744	7.32458e-05	0.000109788	0.000127709	0.000110682	0.000123216	0.000103581	1.11324	0.154766	0.691787	0.935839	-0.0956675	0.706875	0.840644	-0.250434	0.574635
PC(17:0)+H_22.91	PC(17:0)+H	PC	Phospholipids	phosphatidylcholine	(17:0)	(17:0)					1.80322e-05	1.90128e-05	8.95207e-05	4.48008e-05	6.31681e-05	3.97846e-05	3.30994e-05	7.42733e-05	5.72501e-05	4.21886e-05	4.92512e-05	5.48743e-05	1.16741	0.223305	0.798233	1.30069	0.379277	0.665444	1.11417	0.155972	0.710917
PC(17:0_18:1)+H_44.32	PC(17:0_18:1)+H	PC	Phospholipids	phosphatidylcholine	(17:0_18:1)	(17:0)	(18:1)				0.0117748	0.0127247	0.0138982	0.0110438	0.0128661	0.0122414	0.0113748	0.0131084	0.0110317	0.0127992	0.0120504	0.0118383	0.941498	-0.0869706	0.410743	0.924925	-0.112591	0.34066	0.982398	-0.0256205	0.812619
PC(17:0_18:1)-CH3_43.93	PC(17:0_18:1)-CH3	PC	Phospholipids	phosphatidylcholine	(17:0_18:1)	(17:0)	(18:1)				0.000180033	0.000310585	0.000329733	0.000324178	0.000234075	0.000179591	0.000311524	0.000244206	0.000350285	0.00027345	0.000245948	0.000302005	0.899425	-0.152924	0.685981	1.10442	0.143295	0.64275	1.22792	0.296219	0.3493
PC(18:0_11:1)+H_40.17	PC(18:0_11:1)+H	PC	Phospholipids	phosphatidylcholine	(18:0_11:1)	(18:0)	(11:1)				0.000155022	0.000211334	0.000167981	0.000289579	0.000292142	0.000293583	0.00030494	0.000303156	0.000348581	0.000178112	0.000291768	0.000318892	1.63811	0.712034	0.0212941	1.7904	0.840282	0.00359064	1.09297	0.128248	0.208731
PC(18:0_11:1)+H_41.76	PC(18:0_11:1)+H	PC	Phospholipids	phosphatidylcholine	(18:0_11:1)	(18:0)	(11:1)				0.00219039	0.00224615	0.00213047	0.00400846	0.00410469	0.00402797	0.00409168	0.00369664	0.00363533	0.002189	0.00404704	0.00380788	1.8488	0.886591	2.32898e-06	1.73955	0.798714	0.00558194	0.940906	-0.087877	0.233366
PC(18:0_14:3)+H_40.4	PC(18:0_14:3)+H	PC	Phospholipids	phosphatidylcholine	(18:0_14:3)	(18:0)	(14:3)				0.00126663	0.00155139	0.00136094	0.000506096	0.00102456	0.00140199	0.000548335	0.000951712	0.00153636	0.00139299	0.000977549	0.00101213	0.701764	-0.510942	0.24632	0.726592	-0.460782	0.314372	1.03538	0.05016	0.93311
PC(18:0_14:3)+HCOO_35.94	PC(18:0_14:3)+HCOO	PC	Phospholipids	phosphatidylcholine	(18:0_14:3)	(18:0)	(14:3)				0.000503089	0.000522518	0.000561905	0.000637288	0.000379771	0.000217767	0.000572682	0.000452603	0.00037241	0.000529171	0.000411609	0.000465898	0.777837	-0.36246	0.437845	0.880431	-0.183718	0.392489	1.1319	0.178742	0.71629
PC(18:0_14:4)+H_40.49	PC(18:0_14:4)+H	PC	Phospholipids	phosphatidylcholine	(18:0_14:4)	(18:0)	(14:4)				0.000223635	0.000204601	0.000171873	0.000260678	0.000415208	0.000532176	0.000275912	0.000326758	0.000377695	0.000200036	0.000402687	0.000326788	2.01307	1.0094	0.118506	1.63364	0.708094	0.0314298	0.811518	-0.301305	0.443065
PC(18:0_14:4)+HCOO_28.82	PC(18:0_14:4)+HCOO	PC	Phospholipids	phosphatidylcholine	(18:0_14:4)	(18:0)	(14:4)				0.000146774	0.000160055	0.000185257	8.20328e-05	0.000133168	0.000214598	7.77235e-05	0.000121954	0.000237075	0.000164029	0.000143266	0.000145584	0.873422	-0.19525	0.650382	0.887553	-0.172095	0.738591	1.01618	0.0231553	0.971675
PC(18:0_15:0)+H_43.87	PC(18:0_15:0)+H	PC	Phospholipids	phosphatidylcholine	(18:0_15:0)	(18:0)	(15:0)				0.00201801	0.00184527	0.00197264	0.00479321	0.00450646	0.00422635	0.00464794	0.00430262	0.00337781	0.00194531	0.00450867	0.00410946	2.31772	1.2127	0.00201993	2.1125	1.07895	0.0274916	0.911457	-0.133754	0.411585
PC(18:0_16:0)+H_44.64	PC(18:0_16:0)+H	PC	Phospholipids	phosphatidylcholine	(18:0_16:0)	(18:0)	(16:0)				0.0188348	0.0204553	0.0214296	0.0284948	0.0297442	0.0272067	0.0318397	0.0295529	0.0244485	0.0202399	0.0284819	0.0286137	1.40722	0.492843	0.00144582	1.41373	0.499504	0.0494308	1.00463	0.00666083	0.95873
PC(18:0_16:0)+HCOO_46.55	PC(18:0_16:0)+HCOO	PC	Phospholipids	phosphatidylcholine	(18:0_16:0)	(18:0)	(16:0)				0.000113726	0.000117667	0.000119675	0.000193811	0.000148895	0.000111176	0.000170425	0.000135289	0.000145945	0.000117023	0.000151294	0.000150553	1.29286	0.370571	0.287489	1.28653	0.363483	0.0803876	0.995099	-0.00708732	0.979244
PC(18:0_18:1)+Na_45.14	PC(18:0_18:1)+Na	PC	Phospholipids	phosphatidylcholine	(18:0_18:1)	(18:0)	(18:1)				0.00128082	0.000835807	0.00101263	0.00112713	0.00148965	0.00154538	0.0012012	0.00134904	0.00080525	0.00104309	0.00138739	0.0011185	1.33008	0.411516	0.134958	1.0723	0.100707	0.735629	0.806189	-0.31081	0.269865
PC(18:0_20:2)+HCOO_32.86	PC(18:0_20:2)+HCOO	PC	Phospholipids	phosphatidylcholine	(18:0_20:2)	(18:0)	(20:2)				6.72015e-05	5.2187e-05	1.77923e-05	6.76134e-05	1.3714e-05	1.14938e-06	6.67388e-05	1.64642e-05	4.44482e-06	4.5727e-05	2.74922e-05	2.92159e-05	0.601226	-0.73402	0.511456	0.638922	-0.646289	0.532327	1.0627	0.0877309	0.953749
PC(18:0_20:3)+H_44.75	PC(18:0_20:3)+H	PC	Phospholipids	phosphatidylcholine	(18:0_20:3)	(18:0)	(20:3)				0.00129347	0.00133323	0.00140065	0.00073881	0.00139379	0.00179193	0.000724111	0.00119075	0.00150562	0.00134245	0.00130817	0.00114016	0.974467	-0.0373147	0.921518	0.849313	-0.235632	0.467545	0.871566	-0.198318	0.684489
PC(18:0_20:4)+H_44.62	PC(18:0_20:4)+H	PC	Phospholipids	phosphatidylcholine	(18:0_20:4)	(18:0)	(20:4)				0.00346006	0.00305276	0.00315278	0.0022288	0.00399246	0.00536073	0.00223244	0.00332878	0.00402836	0.00322187	0.00386066	0.00319653	1.19827	0.260951	0.555017	0.992134	-0.011393	0.966256	0.827973	-0.272344	0.568144
PC(18:0_22:4)+H_45.5	PC(18:0_22:4)+H	PC	Phospholipids	phosphatidylcholine	(18:0_22:4)	(18:0)	(22:4)				0.000171662	0.000237481	0.000243027	0.00012609	0.000337808	0.000498753	0.000134477	0.00027391	0.000473093	0.00021739	0.000320884	0.000293827	1.47607	0.561764	0.4401	1.35161	0.43468	0.520974	0.91568	-0.127084	0.862015
PC(18:1)+H_23.82	PC(18:1)+H	PC	Phospholipids	phosphatidylcholine	(18:1)	(18:1)					3.39302e-05	3.52475e-05	7.27325e-05	9.50859e-05	2.86376e-05	7.75341e-06	7.86292e-05	5.84732e-05	1.54234e-05	4.73034e-05	4.38256e-05	5.08419e-05	0.926479	-0.11017	0.913121	1.0748	0.104074	0.883952	1.1601	0.214244	0.83958
PC(18:1_10:3)+H_46.3	PC(18:1_10:3)+H	PC	Phospholipids	phosphatidylcholine	(18:1_10:3)	(18:1)	(10:3)				0.000150248	0.000128812	0.000127574	0.000163527	0.000152844	0.000152827	0.000161797	0.000153339	0.000132119	0.000135545	0.000156399	0.000149085	1.15386	0.206464	0.0871314	1.09989	0.137363	0.306018	0.953232	-0.0691011	0.505212
PC(18:1_14:3)+HCOO_30.83	PC(18:1_14:3)+HCOO	PC	Phospholipids	phosphatidylcholine	(18:1_14:3)	(18:1)	(14:3)				0.00033762	0.000402398	0.000401515	0.000417565	0.000310706	0.000194236	0.000395422	0.000342963	0.000311134	0.000380511	0.000307502	0.000349839	0.80813	-0.30734	0.377435	0.919394	-0.121245	0.401175	1.13768	0.186095	0.589554
PC(18:1_18:1)+H_44.21	PC(18:1_18:1)+H	PC	Phospholipids	phosphatidylcholine	(18:1_18:1)	(18:1)	(18:1)				0.0324018	0.0324506	0.0347581	0.0238613	0.0297778	0.0295213	0.0249375	0.0293182	0.0267449	0.0332035	0.0277202	0.0270002	0.834856	-0.2604	0.0894749	0.813173	-0.298365	0.0207228	0.974028	-0.0379653	0.773304
PC(18:1_18:1)+HCOO_31.63	PC(18:1_18:1)+HCOO	PC	Phospholipids	phosphatidylcholine	(18:1_18:1)	(18:1)	(18:1)				0.000128271	9.80068e-05	2.7857e-05	0.000135152	3.1645e-05	5.58924e-06	0.000130418	3.11697e-05	9.6468e-06	8.47115e-05	5.74621e-05	5.70782e-05	0.678326	-0.559948	0.613387	0.673795	-0.569619	0.594263	0.993319	-0.0096704	0.994699
PC(18:1_18:1)+HCOO_46.11	PC(18:1_18:1)+HCOO	PC	Phospholipids	phosphatidylcholine	(18:1_18:1)	(18:1)	(18:1)				0.000143319	0.000164107	0.000154644	0.000125507	0.000105083	8.84379e-05	0.000117835	0.000107604	0.000134093	0.000154023	0.000106342	0.000119844	0.690431	-0.534432	0.0278654	0.778089	-0.361994	0.0274534	1.12696	0.172438	0.369772
PC(18:1_20:3)+HCOO_27.46	PC(18:1_20:3)+HCOO	PC	Phospholipids	phosphatidylcholine	(18:1_20:3)	(18:1)	(20:3)				3.38587e-05	3.27725e-05	1.756e-05	2.98052e-05	1.34554e-05	5.03917e-06	2.93299e-05	1.31481e-05	8.6849e-06	2.80637e-05	1.60999e-05	1.70543e-05	0.573692	-0.801652	0.259736	0.607699	-0.718571	0.251848	1.05928	0.0830815	0.925704
PC(18:1_20:4)+H_43.1	PC(18:1_20:4)+H	PC	Phospholipids	phosphatidylcholine	(18:1_20:4)	(18:1)	(20:4)				0.000996399	0.000938506	0.00102674	0.000209579	0.000885515	0.00169244	0.000204459	0.000607664	0.00126014	0.000987215	0.000929177	0.000690753	0.94121	-0.0874113	0.904781	0.699698	-0.515195	0.43694	0.743403	-0.427784	0.676996
PC(18:1_21:1)+HCOO_33.19	PC(18:1_21:1)+HCOO	PC	Phospholipids	phosphatidylcholine	(18:1_21:1)	(18:1)	(21:1)				0.000109977	8.50911e-05	6.09963e-05	0.000165782	3.88319e-05	9.41926e-06	0.000155041	6.69189e-05	2.41886e-05	8.53549e-05	7.13446e-05	8.20495e-05	0.835858	-0.25867	0.802213	0.961275	-0.0569796	0.941739	1.15005	0.20169	0.870704
PC(18:2)+H_22.59	PC(18:2)+H	PC	Phospholipids	phosphatidylcholine	(18:2)	(18:2)					2.23617e-05	2.32634e-05	3.66169e-05	4.97166e-05	1.66077e-05	4.1556e-06	4.4406e-05	2.87314e-05	8.54198e-06	2.7414e-05	2.34933e-05	2.72265e-05	0.856983	-0.222661	0.806088	0.99316	-0.00990168	0.987948	1.1589	0.21276	0.838622
PC(18:2e_18:2)+HCOO_27.22	PC(18:2e_18:2)+HCOO	PC	Phospholipids	phosphatidylcholine	(18:2e_18:2)	(18:2e)	(18:2)				1.64963e-05	2.02157e-05	1.56368e-05	2.23849e-05	8.86757e-06	6.05643e-06	2.31864e-05	1.19129e-05	9.84549e-06	1.74496e-05	1.24363e-05	1.49816e-05	0.712696	-0.48864	0.427255	0.858561	-0.220007	0.620206	1.20467	0.268634	0.717095
PC(18:3_13:0)+H_38.18	PC(18:3_13:0)+H	PC	Phospholipids	phosphatidylcholine	(18:3_13:0)	(18:3)	(13:0)				0.000461442	0.000480959	0.000388886	0.000372068	0.000415473	0.000269498	0.000407482	0.000360853	0.00033285	0.000443762	0.000352347	0.000367061	0.793999	-0.332791	0.162768	0.827158	-0.273765	0.100824	1.04176	0.0590259	0.781472
PC(18:3e_16:0)+H_43.6	PC(18:3e_16:0)+H	PC	Phospholipids	phosphatidylcholine	(18:3e_16:0)	(18:3e)	(16:0)				5.08635e-05	7.02805e-05	5.48428e-05	6.59584e-05	0.000118101	0.000166807	6.32607e-05	9.12417e-05	0.000122446	5.86623e-05	0.000116956	9.23162e-05	1.99371	0.995457	0.178996	1.57369	0.654151	0.179045	0.789326	-0.341306	0.514868
PC(18:3e_18:1)+H_44.04	PC(18:3e_18:1)+H	PC	Phospholipids	phosphatidylcholine	(18:3e_18:1)	(18:3e)	(18:1)				5.63984e-05	5.68845e-05	5.63066e-05	3.91423e-05	0.000110796	0.000186964	3.77357e-05	8.81829e-05	0.000135679	5.65298e-05	0.000112301	8.71992e-05	1.98658	0.990287	0.321347	1.54253	0.625303	0.391451	0.776478	-0.364984	0.653265
PC(18:4)+H_22.26	PC(18:4)+H	PC	Phospholipids	phosphatidylcholine	(18:4)	(18:4)					5.98505e-06	7.96672e-06	1.76822e-05	4.7351e-06	1.90714e-05	2.12357e-05	3.7751e-06	1.56645e-05	3.33365e-05	1.05447e-05	1.50141e-05	1.7592e-05	1.42386	0.509804	0.522435	1.66834	0.738411	0.510203	1.1717	0.228607	0.812393
PC(18:4_16:0)+H_40.79	PC(18:4_16:0)+H	PC	Phospholipids	phosphatidylcholine	(18:4_16:0)	(18:4)	(16:0)				0.000652391	0.000747622	0.000880781	0.000214903	0.000670761	0.001083	0.000246956	0.000506792	0.00101462	0.000760265	0.000656222	0.000589456	0.86315	-0.212317	0.722809	0.77533	-0.367118	0.532996	0.898256	-0.154802	0.852779
PC(18:4_16:0)+HCOO_36.15	PC(18:4_16:0)+HCOO	PC	Phospholipids	phosphatidylcholine	(18:4_16:0)	(18:4)	(16:0)				0.000231388	0.00030622	0.000205834	0.00023055	0.000240367	0.000151719	0.000225347	0.000203425	0.000219961	0.000247814	0.000207546	0.000216244	0.837505	-0.25583	0.383594	0.872607	-0.196596	0.405436	1.04191	0.0592339	0.78875
PC(18:4_18:0)+H_37.11	PC(18:4_18:0)+H	PC	Phospholipids	phosphatidylcholine	(18:4_18:0)	(18:4)	(18:0)				0.00370103	0.0036012	0.00381496	0.00107517	0.00255043	0.0037262	0.00108135	0.00217868	0.00307193	0.00370573	0.0024506	0.00211065	0.6613	-0.596623	0.242828	0.569565	-0.812068	0.107659	0.86128	-0.215445	0.742175
PC(19:0)+H_32.95	PC(19:0)+H	PC	Phospholipids	phosphatidylcholine	(19:0)	(19:0)					5.58924e-06	7.51163e-06	3.66288e-05	2.05798e-05	2.58967e-05	1.59642e-05	1.62576e-05	3.04292e-05	2.24702e-05	1.65766e-05	2.08136e-05	2.30524e-05	1.2556	0.32838	0.71931	1.39066	0.47577	0.597617	1.10756	0.14739	0.680396
PC(19:1)+H_31.27	PC(19:1)+H	PC	Phospholipids	phosphatidylcholine	(19:1)	(19:1)					0.00026563	0.000299009	0.000879959	0.000547229	0.000761976	0.000429566	0.00043832	0.00075577	0.00061263	0.000481532	0.00057959	0.00060224	1.20364	0.267401	0.689442	1.25067	0.322706	0.623114	1.03908	0.0553052	0.873792
PC(19:1_14:0)+Na_36.64	PC(19:1_14:0)+Na	PC	Phospholipids	phosphatidylcholine	(19:1_14:0)	(19:1)	(14:0)				0.000212796	0.000231469	0.000237821	8.34746e-05	0.000169605	0.000235919	8.87169e-05	0.000142096	0.000190441	0.000227362	0.000163	0.000140418	0.716918	-0.48012	0.280644	0.617597	-0.695262	0.0895961	0.861462	-0.215142	0.69513
PC(19:1_18:0)+H_45.69	PC(19:1_18:0)+H	PC	Phospholipids	phosphatidylcholine	(19:1_18:0)	(19:1)	(18:0)				0.00200466	0.0021875	0.00229252	0.00164685	0.00174346	0.0017697	0.0016861	0.00177993	0.00178652	0.00216156	0.00172	0.00175085	0.795724	-0.32966	0.0207985	0.809994	-0.304017	0.0272024	1.01793	0.0256435	0.567329
PC(19:2)+H_29.58	PC(19:2)+H	PC	Phospholipids	phosphatidylcholine	(19:2)	(19:2)					2.94143e-05	2.96325e-05	9.11431e-05	5.10769e-05	6.89204e-05	4.37178e-05	4.54829e-05	6.70807e-05	6.96331e-05	5.00633e-05	5.45717e-05	6.07322e-05	1.09005	0.1244	0.852102	1.21311	0.278709	0.665246	1.11289	0.15431	0.595907
PC(20:0)+H_33.32	PC(20:0)+H	PC	Phospholipids	phosphatidylcholine	(20:0)	(20:0)					1.5005e-05	3.46502e-05	4.19641e-05	4.0253e-05	3.18098e-05	1.95162e-05	4.29645e-05	2.54992e-05	2.17787e-05	3.05398e-05	3.05263e-05	3.00808e-05	0.999561	-0.000633613	0.999004	0.984971	-0.0218463	0.96689	0.985404	-0.0212127	0.962413
PC(20:3e_18:1)+H_45.47	PC(20:3e_18:1)+H	PC	Phospholipids	phosphatidylcholine	(20:3e_18:1)	(20:3e)	(18:1)				6.68449e-05	0.000126489	0.000124976	5.93253e-05	0.000201892	0.000371395	6.97171e-05	0.000150092	0.000349817	0.000106103	0.000210871	0.000189875	1.98741	0.990889	0.365337	1.78953	0.839583	0.421785	0.900435	-0.151306	0.872553
PC(21:1)+H_23.79	PC(21:1)+H	PC	Phospholipids	phosphatidylcholine	(21:1)	(21:1)					1.13672e-05	1.63203e-05	6.66542e-06	1.83715e-05	1.4369e-05	5.01887e-06	1.81606e-05	1.46622e-05	1.15934e-05	1.14509e-05	1.25865e-05	1.48054e-05	1.09916	0.136406	0.82725	1.29294	0.370658	0.383085	1.1763	0.234253	0.649275
PC(21:3)+H_23.02	PC(21:3)+H	PC	Phospholipids	phosphatidylcholine	(21:3)	(21:3)					9.82258e-06	1.03896e-05	1.14562e-05	1.30576e-05	1.20288e-05	6.06084e-06	1.34383e-05	1.16546e-05	9.05701e-06	1.05561e-05	1.03824e-05	1.13833e-05	0.983545	-0.0239376	0.944522	1.07836	0.10884	0.59256	1.0964	0.132778	0.716635
PC(21:4)+H_29.98	PC(21:4)+H	PC	Phospholipids	phosphatidylcholine	(21:4)	(21:4)					7.20875e-06	3.75485e-06	2.14129e-05	5.39464e-06	2.36378e-05	2.61814e-05	4.52808e-06	1.95964e-05	4.05094e-05	1.07922e-05	1.84046e-05	2.15446e-05	1.70537	0.770083	0.422201	1.99632	0.997343	0.427551	1.17061	0.227261	0.813571
PC(22:5_12:1)+H_40.09	PC(22:5_12:1)+H	PC	Phospholipids	phosphatidylcholine	(22:5_12:1)	(22:5)	(12:1)				3.42986e-05	3.84594e-05	3.49803e-05	5.64508e-06	4.15704e-05	8.4792e-05	9.62551e-06	2.77591e-05	6.09168e-05	3.59128e-05	4.40025e-05	3.27672e-05	1.22526	0.293088	0.757627	0.912409	-0.132248	0.853753	0.744666	-0.425335	0.705585
PC(24:0)+H_37.11	PC(24:0)+H	PC	Phospholipids	phosphatidylcholine	(24:0)	(24:0)					1.17488e-05	3.97684e-05	7.30988e-05	4.59601e-05	4.42741e-05	2.64369e-05	4.88408e-05	4.91947e-05	3.1578e-05	4.15387e-05	3.88904e-05	4.32045e-05	0.936245	-0.0950421	0.898579	1.0401	0.0567265	0.935712	1.11093	0.151769	0.639869
PC(26:0)+H_33.38	PC(26:0)+H	PC	Phospholipids	phosphatidylcholine	(12:0_14:0)	(12:0)	(14:0)				2.79592e-05	3.89293e-05	2.99095e-05	9.35146e-05	0.000106453	0.000114095	0.000113221	0.000126907	0.000134718	3.2266e-05	0.000104688	0.000124949	3.24452	1.698	0.00147857	3.87246	1.95325	0.000879602	1.19354	0.255244	0.0802897
PC(26:0_16:0)+H_50.16	PC(26:0_16:0)+H	PC	Phospholipids	phosphatidylcholine	(26:0_16:0)	(26:0)	(16:0)				7.97914e-05	4.56403e-05	3.97762e-05	0.000128688	5.75088e-05	4.72082e-05	0.000125643	5.7752e-05	6.15648e-05	5.50693e-05	7.78016e-05	8.16533e-05	1.41279	0.498551	0.485151	1.48274	0.568263	0.367096	1.04951	0.069712	0.914834
PC(28:0)+H_42.07	PC(28:0)+H	PC	Phospholipids	phosphatidylcholine	(28:0)	(28:0)					7.23414e-05	7.85478e-05	8.30449e-05	0.000309955	0.000240396	0.000237727	0.00030386	0.000210211	0.000207929	7.7978e-05	0.000262693	0.000240667	3.36881	1.75224	0.0147567	3.08634	1.6259	0.0346434	0.916154	-0.126338	0.608798
PC(29:1_18:2)+H_41.9	PC(29:1_18:2)+H	PC	Phospholipids	phosphatidylcholine	(29:1_18:2)	(29:1)	(18:2)				7.4789e-05	8.78316e-05	6.89126e-05	1.3101e-05	1.81972e-05	1.38249e-05	1.21936e-05	1.8277e-05	9.76546e-06	7.71778e-05	1.5041e-05	1.3412e-05	0.194888	-2.35928	0.00502379	0.173781	-2.52466	0.00260511	0.891697	-0.165374	0.619959
PC(30:0)+H_36.35	PC(30:0)+H	PC	Phospholipids	phosphatidylcholine	(16:0_14:0)	(16:0)	(14:0)				0.0135286	0.0137206	0.0143338	0.0313001	0.0290855	0.0293929	0.0311272	0.0280468	0.0264804	0.013861	0.0299262	0.0285515	2.15902	1.11038	0.000662358	2.05984	1.04253	0.00708712	0.954063	-0.0678438	0.435987
PC(30:0)+HCOO_28.76	PC(30:0)+HCOO	PC	Phospholipids	phosphatidylcholine	(30:0)	(30:0)					4.13005e-05	6.56076e-05	5.86285e-05	6.84177e-05	7.13081e-05	2.69175e-05	6.88988e-05	7.26665e-05	5.75723e-05	5.51789e-05	5.55478e-05	6.63792e-05	1.00669	0.0096138	0.983133	1.20298	0.266616	0.271612	1.19499	0.257002	0.535187
PC(30:1)+H_42.45	PC(30:1)+H	PC	Phospholipids	phosphatidylcholine	(30:1)	(30:1)					0.000705426	0.000690246	0.000665577	0.00108112	0.00113259	0.0010434	0.00112225	0.00106687	0.000922952	0.000687083	0.0010857	0.00103736	1.58016	0.660074	0.00115726	1.5098	0.594357	0.0240611	0.95547	-0.0657169	0.514443
PC(30:2)-CH3_38.49	PC(30:2)-CH3	PC	Phospholipids	phosphatidylcholine	(16:0_14:2)	(16:0)	(14:2)				8.93581e-05	0.00012385	0.000108282	0.000113295	0.000145174	0.000151249	0.000116736	0.000128835	0.000170857	0.000107164	0.000136573	0.000138809	1.27443	0.349854	0.131208	1.2953	0.373289	0.189418	1.01638	0.0234351	0.917631
PC(30:3)+HCOO_28.08	PC(30:3)+HCOO	PC	Phospholipids	phosphatidylcholine	(30:3)	(30:3)					0.000112205	0.000161213	0.000156876	0.000111245	0.000127121	0.000135312	0.000108827	0.000141217	0.000219386	0.000143431	0.00012456	0.000156477	0.868426	-0.203525	0.357959	1.09095	0.125591	0.744549	1.25624	0.329115	0.434652
PC(31:0)+H_42.15	PC(31:0)+H	PC	Phospholipids	phosphatidylcholine	(15:0_16:0)	(15:0)	(16:0)				0.00494436	0.00481823	0.00513969	0.0116836	0.0105037	0.0101244	0.0115097	0.0103221	0.0089228	0.00496743	0.0107706	0.0102515	2.16824	1.11653	0.0050411	2.06375	1.04527	0.0181699	0.95181	-0.0712539	0.593722
PC(31:1_20:4)+H_43.75	PC(31:1_20:4)+H	PC	Phospholipids	phosphatidylcholine	(31:1_20:4)	(31:1)	(20:4)				8.94008e-06	9.45201e-06	1.12438e-05	6.55528e-06	1.33984e-05	5.04747e-06	7.46371e-06	1.82212e-05	1.03723e-05	9.87862e-06	8.3337e-06	1.20191e-05	0.84361	-0.245352	0.613724	1.21668	0.282946	0.576738	1.44223	0.528298	0.423248
PC(31:3)+H_41.49	PC(31:3)+H	PC	Phospholipids	phosphatidylcholine	(31:3)	(31:3)					0.00216925	0.00231583	0.00199287	0.00112955	0.00215333	0.0026159	0.00125756	0.00177724	0.00249094	0.00215932	0.00196626	0.00184191	0.910591	-0.135125	0.705989	0.853004	-0.229375	0.471351	0.936759	-0.09425	0.837361
PC(31:4)+H_41.27	PC(31:4)+H	PC	Phospholipids	phosphatidylcholine	(31:4)	(31:4)					0.000132019	0.000168803	0.000154145	9.11776e-05	0.000203068	0.000277208	9.87247e-05	0.000150061	0.000267331	0.000151656	0.000190484	0.000172039	1.25603	0.328873	0.549465	1.1344	0.181935	0.725296	0.903165	-0.146938	0.81447
PC(32:0)+H_43.07	PC(32:0)+H	PC	Phospholipids	phosphatidylcholine	(16:0_16:0)	(16:0)	(16:0)				0.027043	0.0253435	0.0282112	0.0449226	0.0428949	0.0401263	0.0439683	0.0414514	0.0335175	0.0268659	0.0426479	0.0396458	1.58744	0.666699	0.00158606	1.47569	0.56139	0.047754	0.929606	-0.105309	0.452548
PC(32:2)+H_41.1	PC(32:2)+H	PC	Phospholipids	phosphatidylcholine	(14:0_18:2)	(14:0)	(18:2)				0.0067805	0.00813973	0.00769133	0.00441954	0.0063507	0.00720754	0.00465035	0.00589332	0.00727406	0.00753719	0.00599259	0.00593924	0.79507	-0.330846	0.193869	0.787992	-0.343747	0.158007	0.991097	-0.0129014	0.964301
PC(32:4e)+H_40.97	PC(32:4e)+H	PC	Phospholipids	phosphatidylcholine	(32:4e)	(32:4e)					4.28998e-06	9.61014e-06	7.19644e-06	6.62331e-07	1.52939e-05	3.80426e-05	4.16599e-07	7.7708e-06	3.19511e-05	7.03219e-06	1.79996e-05	1.33795e-05	2.5596	1.35592	0.419733	1.90261	0.927981	0.575293	0.743322	-0.42794	0.765548
PC(33:2e)+H_43.42	PC(33:2e)+H	PC	Phospholipids	phosphatidylcholine	(33:2e)	(33:2e)					0.000200539	0.000194551	0.000158961	0.000172609	0.000303072	0.000356437	0.000175676	0.000239924	0.000273557	0.000184684	0.000277373	0.000229719	1.50188	0.58677	0.227743	1.24385	0.314814	0.254889	0.828196	-0.271956	0.495641
PC(33:3)+H_42.95	PC(33:3)+H	PC	Phospholipids	phosphatidylcholine	(33:3)	(33:3)					0.00130762	0.00123096	0.00123521	0.00064196	0.00116993	0.00133533	0.000677365	0.000985983	0.00111839	0.00125793	0.00104907	0.000927245	0.833968	-0.261935	0.423299	0.73712	-0.440029	0.122365	0.88387	-0.178093	0.651774
PC(33:3e)+H_31.87	PC(33:3e)+H	PC	Phospholipids	phosphatidylcholine	(33:3e)	(33:3e)					5.05224e-05	5.47704e-05	4.7143e-05	2.78227e-05	7.50097e-05	0.000116663	2.96905e-05	5.89992e-05	9.9284e-05	5.08119e-05	7.31653e-05	6.26579e-05	1.43992	0.525992	0.47582	1.23313	0.302329	0.617247	0.856388	-0.223663	0.764504
PC(33:4e)+H_41.63	PC(33:4e)+H	PC	Phospholipids	phosphatidylcholine	(33:4e)	(33:4e)					7.593e-06	9.91535e-06	7.61176e-06	2.11259e-06	1.60528e-05	4.59018e-05	2.14935e-06	8.93709e-06	3.38838e-05	8.37337e-06	2.13557e-05	1.49901e-05	2.55044	1.35074	0.42072	1.79021	0.840127	0.564003	0.701922	-0.510617	0.714632
PC(34:0)+H_49.01	PC(34:0)+H	PC	Phospholipids	phosphatidylcholine	(34:0)	(34:0)					0	0.000103167	0.000123987	0	0	0.000179459	0.000379152	0.000319375	0	7.57181e-05	5.98197e-05	0.000232842	0.790031	-0.340018	0.835702	3.07512	1.62064	0.312671	3.8924	1.96066	0.282179
PC(34:1)+H_43.71	PC(34:1)+H	PC	Phospholipids	phosphatidylcholine	(16:0_18:1)	(16:0)	(18:1)				0.0793914	0.065299	0.0667986	0.0660469	0.0698388	0.0654524	0.0667497	0.0681096	0.0543794	0.0704963	0.0671127	0.0630796	0.952003	-0.0709622	0.533857	0.894792	-0.160376	0.300956	0.939905	-0.0894135	0.457879
PC(34:2e)+H_38.9	PC(34:2e)+H	PC	Phospholipids	phosphatidylcholine	(34:2e)	(34:2e)					0.000800666	0.00104127	0.00089048	0.000733687	0.00130557	0.00155485	0.000774188	0.00104673	0.00128046	0.000910805	0.00119803	0.00103379	1.31536	0.395455	0.359433	1.13503	0.182734	0.505765	0.862908	-0.212721	0.600012
PC(35:2)+H_43.34	PC(35:2)+H	PC	Phospholipids	phosphatidylcholine	(35:2)	(35:2)					0.00129802	0.00118229	0.00123702	0.000808114	0.00103149	0.00106501	0.000833383	0.000989262	0.000899068	0.00123911	0.000968208	0.000907238	0.781375	-0.355914	0.0620978	0.73217	-0.44975	0.00531034	0.937028	-0.0938363	0.554608
PC(35:4)+H_43.63	PC(35:4)+H	PC	Phospholipids	phosphatidylcholine	(35:4)	(35:4)					0.000399729	0.000373469	0.000422228	0.000173172	5.49826e-05	0.000120355	4.81706e-06	5.15494e-05	7.95081e-05	0.000398476	0.00011617	4.52915e-05	0.291536	-1.77825	0.00700976	0.113662	-3.13718	0.000421654	0.389873	-1.35892	0.167919
PC(35:6)+H_42.61	PC(35:6)+H	PC	Phospholipids	phosphatidylcholine	(35:6)	(35:6)					9.24631e-05	0.000104724	0.000101511	3.39195e-05	0.000182916	0.000407857	3.68866e-05	0.000111053	0.000319691	9.9566e-05	0.000208231	0.000155877	2.09138	1.06446	0.42274	1.56556	0.646682	0.574498	0.748578	-0.417776	0.724344
PC(36:0)+H_45.11	PC(36:0)+H	PC	Phospholipids	phosphatidylcholine	(18:0_18:0)	(18:0)	(18:0)				0.00710013	0.00591317	0.00628238	0.00590067	0.00604193	0.00573953	0.0058551	0.00717378	0.00511373	0.00643189	0.00589404	0.00604754	0.916378	-0.125986	0.261847	0.940243	-0.0888952	0.617383	1.02604	0.0370906	0.823617
PC(36:0e)+H_47.02	PC(36:0e)+H	PC	Phospholipids	phosphatidylcholine	(36:0e)	(36:0e)					0.000124623	0.000148484	0.000156159	0.000170963	0.000173328	0.000151883	0.000185383	0.000160652	0.000191723	0.000143088	0.000165391	0.000179252	1.15587	0.208976	0.136047	1.25274	0.325085	0.0543461	1.08381	0.11611	0.306502
PC(36:1)+H_45.14	PC(36:1)+H	PC	Phospholipids	phosphatidylcholine	(18:0_18:1)	(18:0)	(18:1)				0.0748513	0.0683597	0.0685368	0.0658786	0.0702564	0.0728583	0.067472	0.0700973	0.0584167	0.0705826	0.0696644	0.0653287	0.986992	-0.0188899	0.771235	0.925564	-0.111596	0.286116	0.937762	-0.0927061	0.361819
PC(36:2e)+H_44.75	PC(36:2e)+H	PC	Phospholipids	phosphatidylcholine	(36:2e)	(36:2e)					0.00025729	0.000296462	0.000293054	0.000250583	0.000363464	0.000359954	0.000246932	0.000358111	0.000314967	0.000282269	0.000324667	0.00030667	1.15021	0.201891	0.373388	1.08645	0.11962	0.539926	0.944569	-0.0822716	0.733357
PC(36:3)+H_43.2	PC(36:3)+H	PC	Phospholipids	phosphatidylcholine	(36:3)	(36:3)					0.00512641	0.0049821	0.00520879	0.00201415	0.0033417	0.00372864	0.00222443	0.00299455	0.00339256	0.00510577	0.00302816	0.00287051	0.593087	-0.753685	0.0550096	0.56221	-0.830819	0.0196318	0.947939	-0.0771342	0.814272
PC(36:3e)+HCOO_31.93	PC(36:3e)+HCOO	PC	Phospholipids	phosphatidylcholine	(36:3e)	(36:3e)					5.49852e-05	7.24388e-05	5.86297e-05	0.000101462	3.55012e-05	1.7913e-05	0.000103751	5.37345e-05	3.87371e-05	6.20179e-05	5.16253e-05	6.54076e-05	0.832426	-0.264606	0.72505	1.05466	0.0767732	0.881336	1.26697	0.341379	0.691468
PC(36:5)+H_41.48	PC(36:5)+H	PC	Phospholipids	phosphatidylcholine	(36:5)	(36:5)					0.000565499	0.000589108	0.00057929	9.74736e-05	0.000310831	0.00073051	0.000102745	0.000262691	0.000589335	0.000577966	0.000379605	0.000318257	0.656795	-0.606486	0.397805	0.550651	-0.860791	0.211154	0.838391	-0.254305	0.807492
PC(36:5e)+H_36.65	PC(36:5e)+H	PC	Phospholipids	phosphatidylcholine	(36:5e)	(36:5e)					0.000262909	0.000290282	0.000351074	0.000257578	0.000337253	0.00036957	0.000331254	0.00034813	0.000320084	0.000301422	0.000321467	0.000333156	1.0665	0.0928875	0.661373	1.10528	0.144414	0.348	1.03636	0.0515261	0.762384
PC(37:2)+H_44.71	PC(37:2)+H	PC	Phospholipids	phosphatidylcholine	(37:2)	(37:2)					0.000511671	0.000489962	0.00053245	0.000306117	0.000381882	0.000391149	0.000308782	0.000357894	0.000338605	0.000511361	0.000359716	0.000335094	0.703448	-0.507483	0.0170666	0.655298	-0.609776	0.000807297	0.931551	-0.102293	0.477642
PC(37:3)+H_44.26	PC(37:3)+H	PC	Phospholipids	phosphatidylcholine	(37:3)	(37:3)					0.000178507	0.000184593	0.000200956	0.000128271	0.000240443	0.000300316	0.000118953	0.00018634	0.000229526	0.000188019	0.00022301	0.000178273	1.18611	0.246232	0.560468	0.948166	-0.0767885	0.792779	0.799395	-0.32302	0.502922
PC(37:4e)+H_45.72	PC(37:4e)+H	PC	Phospholipids	phosphatidylcholine	(37:4e)	(37:4e)					0.000106006	0.000127179	0.000108181	6.22168e-05	0.000193231	0.000317195	5.69633e-05	0.000139779	0.00031402	0.000113789	0.000190881	0.000170254	1.6775	0.746317	0.404954	1.49623	0.581333	0.534125	0.891938	-0.164984	0.854705
PC(37:5e)+H_45.41	PC(37:5e)+H	PC	Phospholipids	phosphatidylcholine	(37:5e)	(37:5e)					0.000249047	0.000399277	0.000309638	0.000123922	0.000670233	0.00130992	0.000135454	0.000432052	0.00118712	0.000319321	0.000701358	0.000584875	2.1964	1.13514	0.380939	1.83162	0.873121	0.486391	0.833918	-0.262023	0.814317
PC(38:0)+H_46.52	PC(38:0)+H	PC	Phospholipids	phosphatidylcholine	(38:0)	(38:0)					0.000931024	0.00110074	0.00107636	0.00103553	0.00128158	0.00102265	0.00107493	0.00113226	0.00130601	0.00103604	0.00111325	0.00117106	1.07453	0.103699	0.488685	1.13033	0.176741	0.202004	1.05193	0.0730423	0.625471
PC(38:0e)+H_48.46	PC(38:0e)+H	PC	Phospholipids	phosphatidylcholine	(38:0e)	(38:0e)					4.93939e-05	4.91257e-05	4.12162e-05	5.67173e-05	4.50554e-05	4.99926e-05	5.65264e-05	4.2114e-05	5.05966e-05	4.65786e-05	5.05885e-05	4.97457e-05	1.08609	0.119142	0.407832	1.06799	0.0949044	0.56412	0.98334	-0.0242376	0.883361
PC(38:1)+H_45.47	PC(38:1)+H	PC	Phospholipids	phosphatidylcholine	(38:1)	(38:1)					0.00116263	0.00146395	0.00142822	0.00126039	0.00173132	0.0015885	0.00126269	0.00169127	0.00153557	0.0013516	0.00152674	0.00149651	1.12958	0.175782	0.365097	1.10721	0.14693	0.41239	0.9802	-0.0288518	0.879762
PC(38:2)+H_33.57	PC(38:2)+H	PC	Phospholipids	phosphatidylcholine	(38:2)	(38:2)					0.000246834	0.000234776	0.000256	0.000137049	0.000245095	0.000300611	0.000145574	0.000220031	0.000246915	0.00024587	0.000227585	0.000204173	0.925632	-0.111489	0.740957	0.830412	-0.2681	0.301333	0.89713	-0.156611	0.704947
PC(38:3e)+HCOO_32.71	PC(38:3e)+HCOO	PC	Phospholipids	phosphatidylcholine	(38:3e)	(38:3e)					3.17976e-05	3.98511e-05	3.7293e-05	5.26147e-05	1.89899e-05	1.00577e-05	5.21214e-05	2.82727e-05	2.24994e-05	3.63139e-05	2.72208e-05	3.42979e-05	0.749596	-0.415815	0.557387	0.944483	-0.0824039	0.84747	1.25999	0.333411	0.68021
PC(38:6)+H_42.78	PC(38:6)+H	PC	Phospholipids	phosphatidylcholine	(38:6)	(38:6)					0.000415641	0.000453523	0.000264536	0.000149358	0.000223081	0.000669953	6.54846e-05	0.000180063	0.000476095	0.0003779	0.000347464	0.000240547	0.919461	-0.121139	0.873324	0.636537	-0.651684	0.388246	0.692293	-0.530545	0.629121
PC(39:4)+H_45.57	PC(39:4)+H	PC	Phospholipids	phosphatidylcholine	(39:4)	(39:4)					5.75415e-05	4.6544e-05	6.73442e-05	4.35812e-05	6.64466e-05	6.65701e-05	5.17411e-05	6.48232e-05	9.35949e-05	5.71432e-05	5.8866e-05	7.0053e-05	1.03015	0.0428512	0.868406	1.22592	0.293865	0.419156	1.19004	0.251014	0.492326
PC(40:0)+H_48.9	PC(40:0)+H	PC	Phospholipids	phosphatidylcholine	(40:0)	(40:0)					3.69609e-05	2.6671e-05	2.36102e-05	4.37666e-05	3.05616e-05	3.25297e-05	4.90758e-05	2.82121e-05	3.28885e-05	2.90807e-05	3.56193e-05	3.67254e-05	1.22484	0.292597	0.320017	1.26288	0.336717	0.375072	1.03105	0.0441201	0.891582
PC(40:1)+H_35.51	PC(40:1)+H	PC	Phospholipids	phosphatidylcholine	(18:0_22:1)	(18:0)	(22:1)				9.2314e-05	7.29352e-05	6.55573e-05	0.000108476	9.21738e-05	8.20428e-05	0.000106574	8.57022e-05	8.26716e-05	7.69355e-05	9.4231e-05	9.16493e-05	1.22481	0.292552	0.193905	1.19125	0.252474	0.250785	0.972602	-0.0400779	0.822152
PC(40:1e)+H_48.85	PC(40:1e)+H	PC	Phospholipids	phosphatidylcholine	(40:1e)	(40:1e)					4.04971e-06	1.30313e-05	1.28418e-05	6.48123e-06	1.62946e-05	1.66953e-05	7.88032e-06	1.57529e-05	1.89669e-05	9.97426e-06	1.3157e-05	1.42001e-05	1.3191	0.399555	0.515822	1.42367	0.509616	0.394693	1.07927	0.110061	0.834922
PC(40:2)+H_34.91	PC(40:2)+H	PC	Phospholipids	phosphatidylcholine	(40:2)	(40:2)					5.5753e-05	6.40539e-05	5.57716e-05	5.8728e-05	6.06358e-05	5.68094e-05	5.9207e-05	5.54241e-05	6.83993e-05	5.85261e-05	5.87244e-05	6.10102e-05	1.00339	0.00487943	0.951631	1.04244	0.0599685	0.630711	1.03892	0.0550891	0.618766
PC(40:5)+H_44.64	PC(40:5)+H	PC	Phospholipids	phosphatidylcholine	(18:0_22:5)	(18:0)	(22:5)				0.000594217	0.000656531	0.000642873	0.000228062	0.000841483	0.00158382	0.000214807	0.000601485	0.00125733	0.000631207	0.000884454	0.000691206	1.40121	0.486674	0.584583	1.09505	0.131003	0.86204	0.781506	-0.355671	0.71794
PC(40:6)+HCOO_27.44	PC(40:6)+HCOO	PC	Phospholipids	phosphatidylcholine	(40:6)	(40:6)					2.97562e-05	3.44447e-05	3.48739e-05	2.59924e-05	2.55731e-05	2.71631e-05	2.42387e-05	2.75353e-05	3.76638e-05	3.30249e-05	2.62429e-05	2.98126e-05	0.79464	-0.331627	0.0446054	0.902731	-0.147633	0.521137	1.13602	0.183994	0.470529
PC(40:9)+H_41.07	PC(40:9)+H	PC	Phospholipids	phosphatidylcholine	(40:9)	(40:9)					3.46136e-07	5.15932e-06	5.27675e-07	2.72036e-05	2.34905e-05	3.91138e-05	3.10387e-05	2.23593e-05	4.07988e-05	2.01104e-06	2.9936e-05	3.13989e-05	14.8858	3.89586	0.0189163	15.6133	3.9647	0.0237945	1.04887	0.0688363	0.847198
PC(41:0e)+H_48.92	PC(41:0e)+H	PC	Phospholipids	phosphatidylcholine	(41:0e)	(41:0e)					7.75405e-05	8.65419e-05	7.72813e-05	8.48489e-05	5.08388e-05	4.23985e-05	7.71828e-05	6.02453e-05	4.44661e-05	8.04546e-05	5.93621e-05	6.06314e-05	0.737833	-0.438633	0.242099	0.75361	-0.408109	0.161689	1.02138	0.0305238	0.941097
PC(41:2)+HCOO_34.42	PC(41:2)+HCOO	PC	Phospholipids	phosphatidylcholine	(41:2)	(41:2)					3.94725e-05	3.03549e-05	2.10871e-05	4.19104e-05	8.98532e-06	1.00146e-06	3.92823e-05	1.78868e-05	4.81653e-06	3.03048e-05	1.72991e-05	2.06619e-05	0.570835	-0.808855	0.416529	0.681801	-0.552578	0.457712	1.19439	0.256277	0.844752
PC(42:2)+H_47.74	PC(42:2)+H	PC	Phospholipids	phosphatidylcholine	(42:2)	(42:2)					5.67412e-05	4.03756e-05	3.1545e-05	7.29071e-05	5.03155e-05	5.10915e-05	7.31642e-05	4.54458e-05	5.19296e-05	4.28873e-05	5.81047e-05	5.68465e-05	1.35482	0.438106	0.219233	1.32549	0.406524	0.280163	0.978347	-0.0315819	0.915866
PC(42:2e)+H_48.7	PC(42:2e)+H	PC	Phospholipids	phosphatidylcholine	(42:2e)	(42:2e)					5.06324e-05	6.07721e-05	5.75542e-05	4.67861e-05	5.22361e-05	5.34972e-05	4.53604e-05	5.06905e-05	5.39808e-05	5.63196e-05	5.08398e-05	5.00105e-05	0.902702	-0.147678	0.214621	0.887978	-0.171404	0.183691	0.983689	-0.023726	0.811527
PC(4:0_18:1)+H_25.96	PC(4:0_18:1)+H	PC	Phospholipids	phosphatidylcholine	(4:0_18:1)	(4:0)	(18:1)				2.73398e-05	4.02688e-05	3.35256e-05	4.78005e-05	3.84766e-05	1.83791e-05	4.61864e-05	3.86478e-05	2.80957e-05	3.37114e-05	3.48854e-05	3.76433e-05	1.03483	0.0493871	0.909744	1.11663	0.159156	0.577767	1.07906	0.109769	0.80189
PC(51:6)+H_48.53	PC(51:6)+H	PC	Phospholipids	phosphatidylcholine	(51:6)	(51:6)					5.73081e-05	6.87884e-05	6.13848e-05	7.38955e-05	8.03706e-05	8.67244e-05	7.53554e-05	7.73601e-05	9.2242e-05	6.24938e-05	8.03302e-05	8.16525e-05	1.28541	0.36223	0.0238112	1.30657	0.385785	0.0478572	1.01646	0.0235548	0.849575
PC(57:7)+H_43.39	PC(57:7)+H	PC	Phospholipids	phosphatidylcholine	(57:7)	(57:7)					7.66172e-06	6.76086e-06	6.66694e-06	1.92241e-05	1.39004e-05	1.1064e-05	1.91563e-05	1.49148e-05	1.38763e-05	7.02984e-06	1.47295e-05	1.59825e-05	2.09528	1.06714	0.0819834	2.27352	1.18493	0.0272826	1.08507	0.117788	0.689495
PC(60:7)+H_50.78	PC(60:7)+H	PC	Phospholipids	phosphatidylcholine	(60:7)	(60:7)					7.19953e-05	4.04981e-05	5.90046e-05	6.85033e-05	4.70427e-05	2.52424e-05	7.48689e-05	6.49101e-05	4.06673e-05	5.7166e-05	4.69294e-05	6.01487e-05	0.820933	-0.284664	0.547561	1.05218	0.0733775	0.837981	1.28168	0.358041	0.459427
PE(10:0_11:4)-H_23.28	PE(10:0_11:4)-H	PE	Phospholipids	phosphatidylethanolamine	(10:0_11:4)	(10:0)	(11:4)				1.85217e-06	1.80759e-06	5.50093e-06	1.38652e-06	6.59281e-06	6.84624e-06	1.15425e-06	4.81157e-06	1.3623e-05	3.05357e-06	4.94185e-06	6.52961e-06	1.61839	0.694557	0.43708	2.13836	1.0965	0.4518	1.32129	0.401945	0.725794
PE(14:0_14:0)+H_39.57	PE(14:0_14:0)+H	PE	Phospholipids	phosphatidylethanolamine	(14:0_14:0)	(14:0)	(14:0)				1.33599e-05	2.96036e-05	2.46138e-05	0.000146301	0.000100581	9.83653e-05	0.00014967	9.96348e-05	0.00012856	2.25258e-05	0.000115083	0.000125955	5.10892	2.35302	0.0198942	5.59159	2.48326	0.0123791	1.09447	0.130239	0.637011
PE(14:0_14:1)+H_38.49	PE(14:0_14:1)+H	PE	Phospholipids	phosphatidylethanolamine	(14:0_14:1)	(14:0)	(14:1)				9.27507e-07	0	6.53789e-06	0	8.40401e-06	1.4505e-05	4.31597e-06	9.09914e-06	1.89649e-05	2.48846e-06	7.63634e-06	1.07933e-05	3.0687	1.61763	0.353862	4.33735	2.11681	0.184834	1.41342	0.499189	0.627906
PE(14:0_18:2)+H_40.76	PE(14:0_18:2)+H	PE	Phospholipids	phosphatidylethanolamine	(14:0_18:2)	(14:0)	(18:2)				0.000436801	0.000535982	0.000466339	0.00043817	0.000585825	0.000640594	0.000474574	0.000521914	0.000729235	0.000479707	0.000554863	0.000575241	1.15667	0.209977	0.347642	1.19915	0.262012	0.348612	1.03673	0.0520351	0.847332
PE(14:0_18:2)-H_38.49	PE(14:0_18:2)-H	PE	Phospholipids	phosphatidylethanolamine	(14:0_18:2)	(14:0)	(18:2)				9.98572e-05	0.000133805	0.000117415	0.000123047	0.000156792	0.000162734	0.000126853	0.00013936	0.000181034	0.000117026	0.000147524	0.000149082	1.26062	0.334128	0.12898	1.27393	0.349282	0.184091	1.01056	0.0151543	0.943386
PE(14:0_18:3)+H_39.82	PE(14:0_18:3)+H	PE	Phospholipids	phosphatidylethanolamine	(14:0_18:3)	(14:0)	(18:3)				0.000147154	0.000198296	0.000155658	8.2119e-05	0.000185627	0.000218061	0.000104875	0.000163527	0.000291985	0.000167036	0.000161936	0.000186796	0.969468	-0.0447341	0.916021	1.1183	0.161305	0.759633	1.15352	0.206039	0.737572
PE(15:0_14:0)+H_40.33	PE(15:0_14:0)+H	PE	Phospholipids	phosphatidylethanolamine	(15:0_14:0)	(15:0)	(14:0)				9.40082e-06	1.65199e-05	1.35999e-05	7.72668e-05	4.66416e-05	5.99718e-05	7.65571e-05	5.29579e-05	7.17226e-05	1.31735e-05	6.12934e-05	6.70792e-05	4.65277	2.21809	0.027139	5.09197	2.34822	0.012237	1.0944	0.130134	0.640097
PE(15:0_16:0)+H_41.86	PE(15:0_16:0)+H	PE	Phospholipids	phosphatidylethanolamine	(15:0_16:0)	(15:0)	(16:0)				7.85843e-05	7.74344e-05	8.93399e-05	0.000313571	0.000244104	0.000241607	0.000257185	0.00021553	0	8.17862e-05	0.000266427	0.000157572	3.25761	1.70381	0.0141233	1.92663	0.94608	0.442061	0.591425	-0.757732	0.303739
PE(15:0_16:1)+H_40.95	PE(15:0_16:1)+H	PE	Phospholipids	phosphatidylethanolamine	(15:0_16:1)	(15:0)	(16:1)				7.51074e-05	0.000119707	9.77562e-05	0.000261444	0.000259001	0.000256751	0.000282602	0.000234308	0.000328853	9.75234e-05	0.000259065	0.000281921	2.65644	1.40949	0.00585465	2.8908	1.53147	0.0102248	1.08822	0.121976	0.490597
PE(15:0_16:1)-H_38.83	PE(15:0_16:1)-H	PE	Phospholipids	phosphatidylethanolamine	(15:0_16:1)	(15:0)	(16:1)				7.26809e-06	2.13607e-05	1.64807e-05	7.48906e-05	7.01061e-05	6.58885e-05	7.68923e-05	6.67847e-05	8.10207e-05	1.50365e-05	7.02951e-05	7.48992e-05	4.67496	2.22496	0.000848977	4.98116	2.31648	0.000536981	1.0655	0.0915273	0.415998
PE(15:0_18:2)+H_41.48	PE(15:0_18:2)+H	PE	Phospholipids	phosphatidylethanolamine	(15:0_18:2)	(15:0)	(18:2)				0.000145979	0.000153365	0.000137915	0.000107369	0.000158638	0.000169104	0.00011813	0.0001311	0.00015746	0.000145753	0.000145037	0.000135563	0.995088	-0.00710387	0.973873	0.930086	-0.104564	0.480217	0.934677	-0.0974601	0.697293
PE(15:0_18:2)-H_39.31	PE(15:0_18:2)-H	PE	Phospholipids	phosphatidylethanolamine	(15:0_18:2)	(15:0)	(18:2)				4.68436e-05	5.97626e-05	5.35229e-05	4.37261e-05	5.64613e-05	5.98906e-05	4.46687e-05	5.13594e-05	6.56846e-05	5.33763e-05	5.33594e-05	5.39042e-05	0.999682	-0.000459006	0.997946	1.00989	0.0141983	0.946055	1.01021	0.0146573	0.948565
PE(15:0_18:3)+H_39.87	PE(15:0_18:3)+H	PE	Phospholipids	phosphatidylethanolamine	(15:0_18:3)	(15:0)	(18:3)				0.000117039	0.00011742	0.000102435	0.000317101	0.000436241	0.000621664	0.000326595	0.000349572	0.000475888	0.000112298	0.000458336	0.000384019	4.08143	2.02907	0.0593311	3.41964	1.77385	0.0268313	0.837855	-0.255228	0.511066
PE(16:0_11:2)-H_29.09	PE(16:0_11:2)-H	PE	Phospholipids	phosphatidylethanolamine	(16:0_11:2)	(16:0)	(11:2)				4.12506e-05	5.0944e-05	4.45001e-05	6.74027e-05	3.0375e-05	1.11868e-05	6.43702e-05	3.68764e-05	2.1662e-05	4.55649e-05	3.63215e-05	4.09696e-05	0.797137	-0.327101	0.633578	0.899147	-0.153371	0.751387	1.12797	0.17373	0.83408
PE(16:0_11:3)-H_27.39	PE(16:0_11:3)-H	PE	Phospholipids	phosphatidylethanolamine	(16:0_11:3)	(16:0)	(11:3)				2.76224e-05	4.30164e-05	3.50836e-05	4.79641e-05	2.33055e-05	8.03122e-06	4.44188e-05	2.66091e-05	1.91931e-05	3.52408e-05	2.64336e-05	3.00737e-05	0.750087	-0.414871	0.538091	0.853377	-0.228745	0.591556	1.1377	0.186126	0.807546
PE(16:0_14:0)+H_41.15	PE(16:0_14:0)+H	PE	Phospholipids	phosphatidylethanolamine	(16:0_14:0)	(16:0)	(14:0)				0.000103507	0.000165158	0.000175212	0.000692906	0.000551343	0.000597312	0.00071706	0.000515357	0.000618848	0.000147959	0.000613854	0.000617088	4.14881	2.0527	0.00203094	4.17067	2.06028	0.00805454	1.00527	0.00758092	0.96636
PE(16:0_16:0)-H_40.75	PE(16:0_16:0)-H	PE	Phospholipids	phosphatidylethanolamine	(16:0_16:0)	(16:0)	(16:0)				4.31377e-05	6.80344e-05	9.39629e-05	0.000473535	0.00031775	0.000226534	0.000403071	0.00024754	0.000340469	6.83783e-05	0.000339273	0.00033036	4.9617	2.31083	0.0588768	4.83135	2.27243	0.0202368	0.973729	-0.0384077	0.922526
PE(16:0_16:1)-H_39.51	PE(16:0_16:1)-H	PE	Phospholipids	phosphatidylethanolamine	(16:0_16:1)	(16:0)	(16:1)				0.000565277	0.000765419	0.000690127	0.00165085	0.00149037	0.00140931	0.00166923	0.00145771	0.00160894	0.000673608	0.00151684	0.00157863	2.25182	1.17109	0.000928316	2.34354	1.22869	0.000470847	1.04073	0.0575976	0.550781
PE(16:0_17:0)-H_41.27	PE(16:0_17:0)-H	PE	Phospholipids	phosphatidylethanolamine	(16:0_17:0)	(16:0)	(17:0)				2.4774e-05	3.61026e-05	4.68078e-05	0.000126773	9.21014e-05	7.54161e-05	0.000115518	8.28995e-05	0.000108622	3.58948e-05	9.80967e-05	0.000102347	2.7329	1.45043	0.0389522	2.8513	1.51162	0.00778464	1.04332	0.0611876	0.827528
PE(16:0_18:1)+Na_42.63	PE(16:0_18:1)+Na	PE	Phospholipids	phosphatidylethanolamine	(16:0_18:1)	(16:0)	(18:1)				0.00117621	0.00120813	0.00114887	0.000525739	0.00155279	0.00224834	0.000543583	0.00111401	0.00181537	0.00117774	0.00144229	0.00115765	1.22462	0.292339	0.649867	0.982946	-0.0248163	0.961435	0.802651	-0.317155	0.672478
PE(16:0_18:1)-H_41.15	PE(16:0_18:1)-H	PE	Phospholipids	phosphatidylethanolamine	(16:0_18:1)	(16:0)	(18:1)				0.0044524	0.00532614	0.00517129	0.00684489	0.00548384	0.00444521	0.00661831	0.0055457	0.00666377	0.00498328	0.00559131	0.00627593	1.12202	0.166093	0.482825	1.2594	0.332734	0.0512909	1.12244	0.166641	0.446804
PE(16:0_18:2)-H_40.03	PE(16:0_18:2)-H	PE	Phospholipids	phosphatidylethanolamine	(16:0_18:2)	(16:0)	(18:2)				0.00147546	0.00165332	0.00154023	0.00128516	0.00147563	0.00144697	0.0012845	0.00138107	0.00171697	0.00155634	0.00140259	0.00146085	0.901211	-0.150063	0.124177	0.938647	-0.0913458	0.553291	1.04154	0.0587175	0.714535
PE(16:0_18:3)+H_40.55	PE(16:0_18:3)+H	PE	Phospholipids	phosphatidylethanolamine	(16:0_18:3)	(16:0)	(18:3)				2.21732e-05	2.28891e-05	1.89875e-05	7.70885e-05	9.3779e-05	0.000113864	7.81702e-05	6.14678e-05	8.49011e-05	2.135e-05	9.49106e-05	7.48464e-05	4.44547	2.15234	0.0191921	3.50569	1.8097	0.0144467	0.788599	-0.342636	0.200696
PE(16:0_18:3)-H_39.5	PE(16:0_18:3)-H	PE	Phospholipids	phosphatidylethanolamine	(16:0_18:3)	(16:0)	(18:3)				0.000819013	0.00095801	0.000840186	0.00051965	0.000888653	0.00104623	0.000550092	0.00078472	0.00110683	0.000872403	0.000818178	0.000813881	0.937844	-0.0925808	0.765773	0.932918	-0.100178	0.755815	0.994748	-0.00759701	0.985645
PE(16:0_19:0)-H_43.51	PE(16:0_19:0)-H	PE	Phospholipids	phosphatidylethanolamine	(16:0_19:0)	(16:0)	(19:0)				7.2812e-05	9.18476e-05	0.000107109	0.000213329	0.00015742	0.000133292	0.000191997	0.000145823	0.000127121	9.05895e-05	0.000168014	0.000154981	1.85467	0.891162	0.0658954	1.7108	0.774671	0.0593339	0.922429	-0.116491	0.692526
PE(16:0_20:4)+H_42.63	PE(16:0_20:4)+H	PE	Phospholipids	phosphatidylethanolamine	(16:0_20:4)	(16:0)	(20:4)				0.000671601	0.000712951	0.000657764	0.000346257	0.0010681	0.00155823	0.000352571	0.000729812	0.00123812	0.000680772	0.000990862	0.000773502	1.4555	0.541513	0.471333	1.13621	0.184234	0.752623	0.780636	-0.357279	0.646273
PE(16:0_20:4)-H_39.97	PE(16:0_20:4)-H	PE	Phospholipids	phosphatidylethanolamine	(16:0_20:4)	(16:0)	(20:4)				0.000484011	0.000589863	0.000552444	0.000249214	0.000634807	0.000903889	0.000244075	0.000498762	0.000979676	0.000542106	0.00059597	0.000574171	1.09936	0.136665	0.804717	1.05915	0.0829048	0.896023	0.963422	-0.0537599	0.943239
PE(16:0_20:5)+H_41.06	PE(16:0_20:5)+H	PE	Phospholipids	phosphatidylethanolamine	(16:0_20:5)	(16:0)	(20:5)				4.43525e-05	5.20821e-05	6.11719e-05	7.66719e-07	4.19326e-05	0.000102587	1.43344e-06	2.48924e-05	8.28285e-05	5.25355e-05	4.84288e-05	3.63848e-05	0.92183	-0.117428	0.902981	0.692575	-0.529957	0.57552	0.751305	-0.412529	0.768923
PE(16:0_20:5)-H_39.27	PE(16:0_20:5)-H	PE	Phospholipids	phosphatidylethanolamine	(16:0_20:5)	(16:0)	(20:5)				0.00015269	0.000176683	0.000165497	5.68059e-05	0.000197123	0.000373115	5.39671e-05	0.000132061	0.000335835	0.000164957	0.000209015	0.000173954	1.26709	0.341519	0.678054	1.05455	0.0766224	0.924631	0.832258	-0.264897	0.791866
PE(16:0_22:5)-H_40.84	PE(16:0_22:5)-H	PE	Phospholipids	phosphatidylethanolamine	(16:0_22:5)	(16:0)	(22:5)				0.000158432	0.000198264	0.000182313	9.02199e-05	0.000256795	0.000383789	8.34028e-05	0.00018327	0.000505861	0.00017967	0.000243601	0.000257511	1.35583	0.439175	0.531382	1.43325	0.519287	0.604083	1.0571	0.0801121	0.932638
PE(16:0e_20:4)-H_41.73	PE(16:0e_20:4)-H	PE	Phospholipids	phosphatidylethanolamine	(16:0e_20:4)	(16:0e)	(20:4)				1.54623e-05	1.94219e-05	1.66553e-05	1.2498e-05	2.69018e-05	3.77073e-05	1.15673e-05	2.18075e-05	4.96415e-05	1.71798e-05	2.57024e-05	2.76721e-05	1.49608	0.581185	0.363301	1.61073	0.687715	0.454004	1.07664	0.106529	0.892345
PE(16:0p_18:1)+H_44.18	PE(16:0p_18:1)+H	PE	Phospholipids	phosphatidylethanolamine	(16:0p_18:1)	(16:0p)	(18:1)				9.33395e-05	0.000178045	0.000131659	0.000106832	0.000230343	0.000251532	0.000115906	0.000195068	0.000204697	0.000134348	0.000196236	0.000171891	1.46066	0.546616	0.312272	1.27944	0.355517	0.372077	0.875938	-0.191099	0.675118
PE(16:0p_20:4)+H_43.6	PE(16:0p_20:4)+H	PE	Phospholipids	phosphatidylethanolamine	(16:0p_20:4)	(16:0p)	(20:4)				5.44385e-06	2.89207e-06	0	0	5.38508e-05	0.000106968	0	1.93533e-05	7.45583e-05	2.77864e-06	5.36061e-05	3.13039e-05	19.2922	4.26995	0.241287	11.2659	3.49389	0.329652	0.58396	-0.776057	0.592731
PE(16:0p_22:4)+H_44.44	PE(16:0p_22:4)+H	PE	Phospholipids	phosphatidylethanolamine	(16:0p_22:4)	(16:0p)	(22:4)				0	2.78956e-07	0	0	4.26104e-05	0.000312926	0	0	0.000133315	9.29853e-08	0.000118512	4.44385e-05	1274.52	10.3157	0.350326	477.908	8.90059	0.423456	0.37497	-1.41515	0.544012
PE(16:1_14:0)+H_40.21	PE(16:1_14:0)+H	PE	Phospholipids	phosphatidylethanolamine	(16:1_14:0)	(16:1)	(14:0)				0.000201978	0.000284234	0.000221477	0.000528681	0.000504644	0.000498385	0.00056154	0.000500332	0.000637485	0.000235896	0.00051057	0.000566452	2.16438	1.11396	0.00379352	2.40128	1.2638	0.00398688	1.10945	0.149847	0.292405
PE(16:1_14:0)-H_37.97	PE(16:1_14:0)-H	PE	Phospholipids	phosphatidylethanolamine	(16:1_14:0)	(16:1)	(14:0)				4.86077e-05	7.06975e-05	5.8489e-05	0.00013253	0.000127538	0.000121315	0.000136322	0.000125482	0.000145525	5.92647e-05	0.000127128	0.000135777	2.14509	1.10104	0.00261027	2.29102	1.19599	0.000930826	1.06803	0.0949524	0.279924
PE(16:1_18:3)+H_39.85	PE(16:1_18:3)+H	PE	Phospholipids	phosphatidylethanolamine	(16:1_18:3)	(16:1)	(18:3)				6.68229e-05	7.87649e-05	5.12478e-05	3.93308e-05	5.42993e-05	3.86527e-05	2.3774e-06	5.32856e-05	4.66834e-05	6.56119e-05	4.40943e-05	3.41155e-05	0.672047	-0.573366	0.0969683	0.519958	-0.943532	0.177981	0.773694	-0.370166	0.603258
PE(16:1_18:3)-H_38.68	PE(16:1_18:3)-H	PE	Phospholipids	phosphatidylethanolamine	(16:1_18:3)	(16:1)	(18:3)				3.9622e-05	5.03232e-05	4.73966e-05	1.88743e-05	4.98472e-05	7.14645e-05	1.90653e-05	3.88792e-05	6.88592e-05	4.57806e-05	4.67287e-05	4.22679e-05	1.02071	0.0295711	0.956646	0.92327	-0.115175	0.832973	0.904539	-0.144746	0.842439
PE(16:1e_18:1)-H_41.45	PE(16:1e_18:1)-H	PE	Phospholipids	phosphatidylethanolamine	(16:1e_18:1)	(16:1e)	(18:1)				1.98749e-05	3.48744e-05	2.49678e-05	2.62443e-05	3.63419e-05	3.6259e-05	2.63843e-05	3.10341e-05	4.65543e-05	2.65724e-05	3.29484e-05	3.46576e-05	1.23995	0.31028	0.317654	1.30427	0.383243	0.348446	1.05187	0.0729631	0.821307
PE(17:0_18:1)+H_44.0	PE(17:0_18:1)+H	PE	Phospholipids	phosphatidylethanolamine	(17:0_18:1)	(17:0)	(18:1)				0.000532993	0.000403694	0.000548888	0.000818864	0.000904337	0.000815559	0.000827427	0.000814231	0.000725548	0.000495191	0.000846253	0.000789069	1.70894	0.773103	0.00520634	1.59346	0.672165	0.00860463	0.932426	-0.100939	0.256922
PE(17:0_18:1)-H_42.24	PE(17:0_18:1)-H	PE	Phospholipids	phosphatidylethanolamine	(17:0_18:1)	(17:0)	(18:1)				0.000343741	0.000469954	0.000516632	0.000578967	0.000439374	0.000355011	0.000575547	0.000475126	0.000535053	0.000443443	0.000457784	0.000528575	1.03234	0.0459203	0.872015	1.19198	0.253362	0.242315	1.15464	0.207442	0.400743
PE(17:0_18:3)-H_39.92	PE(17:0_18:3)-H	PE	Phospholipids	phosphatidylethanolamine	(17:0_18:3)	(17:0)	(18:3)				5.17197e-05	6.3166e-05	5.93872e-05	3.1894e-05	5.32477e-05	6.18612e-05	3.37363e-05	4.83948e-05	6.91111e-05	5.8091e-05	4.9001e-05	5.04141e-05	0.843521	-0.245504	0.420998	0.867847	-0.204487	0.539361	1.02884	0.0410168	0.922273
PE(17:1_16:0)+H_40.51	PE(17:1_16:0)+H	PE	Phospholipids	phosphatidylethanolamine	(17:1_16:0)	(17:1)	(16:0)				0.00465867	0.0060935	0.00517536	0.00780891	0.00858806	0.00884639	0.00818707	0.00852708	0.00997376	0.00530918	0.00841445	0.00889597	1.58489	0.664381	0.00516755	1.67558	0.744664	0.00779316	1.05723	0.0802828	0.497695
PE(17:1_16:0)-H_40.26	PE(17:1_16:0)-H	PE	Phospholipids	phosphatidylethanolamine	(17:1_16:0)	(17:1)	(16:0)				0.00010464	0.000170618	0.00014966	0.000337354	0.000267118	0.000222946	0.000337737	0.000287631	0.000343045	0.000141639	0.000275806	0.000322804	1.94725	0.961435	0.0358585	2.27906	1.18844	0.00240207	1.1704	0.227005	0.299917
PE(17:1_16:0)-H_47.53	PE(17:1_16:0)-H	PE	Phospholipids	phosphatidylethanolamine	(17:1_16:0)	(17:1)	(16:0)				6.61613e-05	7.14575e-05	6.88754e-05	7.38469e-05	6.38573e-05	5.19738e-05	6.90903e-05	6.58043e-05	6.79498e-05	6.88314e-05	6.3226e-05	6.76148e-05	0.918564	-0.122549	0.47133	0.982325	-0.0257276	0.544103	1.06941	0.0968209	0.560663
PE(17:1_18:1)-H_40.81	PE(17:1_18:1)-H	PE	Phospholipids	phosphatidylethanolamine	(17:1_18:1)	(17:1)	(18:1)				5.77085e-05	9.11283e-05	8.99104e-05	5.69618e-05	6.01649e-05	5.39072e-05	5.42516e-05	6.1476e-05	0.000103936	7.95824e-05	5.70113e-05	7.32211e-05	0.716381	-0.481201	0.172179	0.920066	-0.12019	0.756027	1.28433	0.36101	0.405502
PE(18:0_11:4)-H_25.52	PE(18:0_11:4)-H	PE	Phospholipids	phosphatidylethanolamine	(18:0_11:4)	(18:0)	(11:4)				1.21155e-05	1.6656e-05	8.00039e-06	1.18778e-05	7.29468e-06	1.17442e-06	1.16401e-05	6.59667e-06	3.09303e-06	1.22573e-05	6.78229e-06	7.10993e-06	0.553326	-0.853797	0.24419	0.580057	-0.785734	0.21765	1.04831	0.0680634	0.938381
PE(18:0_16:0)+H_44.19	PE(18:0_16:0)+H	PE	Phospholipids	phosphatidylethanolamine	(18:0_16:0)	(18:0)	(16:0)				0	2.46596e-05	0.000122869	0.000473092	0.000469608	0.000421361	0.000489838	0.000427049	0.00037266	4.9176e-05	0.000454687	0.000429849	9.24611	3.20885	0.00310743	8.74102	3.1278	0.00173475	0.945373	-0.081044	0.558724
PE(18:0_16:0)-H_42.45	PE(18:0_16:0)-H	PE	Phospholipids	phosphatidylethanolamine	(18:0_16:0)	(18:0)	(16:0)				8.21388e-05	0.00010829	0.000143952	0.000387428	0.00025026	0.000190059	0.000343966	0.000233798	0.000324573	0.00011146	0.000275916	0.000300779	2.47546	1.3077	0.0956386	2.69853	1.43217	0.0155758	1.09011	0.124476	0.735761
PE(18:0_18:0)-H_43.23	PE(18:0_18:0)-H	PE	Phospholipids	phosphatidylethanolamine	(18:0_18:0)	(18:0)	(18:0)				0.000331213	0.000488942	0.000522151	0.000786497	0.000514981	0.000366062	0.000740022	0.000503367	0.000729493	0.000447436	0.000555847	0.000657627	1.24229	0.313007	0.487311	1.46977	0.55559	0.101131	1.18311	0.242583	0.528972
PE(18:0_18:1)+H_44.61	PE(18:0_18:1)+H	PE	Phospholipids	phosphatidylethanolamine	(18:0_18:1)	(18:0)	(18:1)				0.00656695	0.00624251	0.00634404	0.0053561	0.00560057	0.00547006	0.00568111	0.0056787	0.00511047	0.0063845	0.00547558	0.00549009	0.857636	-0.221562	0.00220128	0.85991	-0.217743	0.0252373	1.00265	0.00381898	0.948122
PE(18:0_18:1)-H_42.77	PE(18:0_18:1)-H	PE	Phospholipids	phosphatidylethanolamine	(18:0_18:1)	(18:0)	(18:1)				0.00373312	0.00542974	0.00578536	0.0062237	0.00438532	0.00348222	0.00608482	0.00473802	0.00665211	0.00498274	0.00469708	0.00582499	0.942669	-0.0851761	0.795117	1.16903	0.225314	0.378638	1.24013	0.31049	0.323271
PE(18:0_20:2)-H_43.7	PE(18:0_20:2)-H	PE	Phospholipids	phosphatidylethanolamine	(18:0_20:2)	(18:0)	(20:2)				9.53142e-05	0.000145407	0.000127323	0.000138645	0.000127837	9.19683e-05	0.000137595	0.000129852	0.000164682	0.000122681	0.000119484	0.000144043	0.973935	-0.0381021	0.882676	1.17412	0.231583	0.30828	1.20554	0.269685	0.241149
PE(18:0_20:3)+H_44.27	PE(18:0_20:3)+H	PE	Phospholipids	phosphatidylethanolamine	(18:0_20:3)	(18:0)	(20:3)				0.000338862	0.000372581	0.000354497	0.000248391	0.00045371	0.000555413	0.000220364	0.000350923	0.000484862	0.000355313	0.000419171	0.00035205	1.17972	0.238448	0.553359	0.990815	-0.0133129	0.969925	0.83987	-0.251761	0.60143
PE(18:0_20:3)-H_42.51	PE(18:0_20:3)-H	PE	Phospholipids	phosphatidylethanolamine	(18:0_20:3)	(18:0)	(20:3)				0.000177433	0.000251872	0.000246064	0.000188308	0.000223601	0.000243627	0.000173621	0.000195564	0.000413122	0.000225123	0.000218512	0.000260769	0.970634	-0.0430001	0.831518	1.15834	0.212059	0.693433	1.19338	0.255059	0.638849
PE(18:0_20:4)+H_44.15	PE(18:0_20:4)+H	PE	Phospholipids	phosphatidylethanolamine	(18:0_20:4)	(18:0)	(20:4)				0.000630031	0.000717287	0.000634532	0.000392605	0.00112798	0.00171316	0.000405907	0.000801842	0.00141832	0.000660617	0.00107792	0.000875356	1.63168	0.70636	0.388718	1.32506	0.406057	0.542277	0.812082	-0.300303	0.697453
PE(18:0_20:4)-H_42.08	PE(18:0_20:4)-H	PE	Phospholipids	phosphatidylethanolamine	(18:0_20:4)	(18:0)	(20:4)				0.000350914	0.000478967	0.000440016	0.000306484	0.000585682	0.000739191	0.000291369	0.000455149	0.00107423	0.000423299	0.000543785	0.000606916	1.28464	0.36136	0.445547	1.43378	0.519819	0.52296	1.11609	0.158459	0.829933
PE(18:0_22:5)+H_44.23	PE(18:0_22:5)+H	PE	Phospholipids	phosphatidylethanolamine	(18:0_22:5)	(18:0)	(22:5)				0.000180873	0.000242503	0.000229759	4.75669e-05	0.00030752	0.000650529	6.01073e-05	0.000207623	0.000524056	0.000217712	0.000335205	0.000263929	1.53967	0.622624	0.570999	1.21228	0.277729	0.768755	0.787365	-0.344895	0.764956
PE(18:0_22:5)-H_42.69	PE(18:0_22:5)-H	PE	Phospholipids	phosphatidylethanolamine	(18:0_22:5)	(18:0)	(22:5)				0.000254374	0.000285404	0.00026353	0.000312967	0.00034322	0.000326458	0.000323913	0.000326617	0.000469478	0.000267769	0.000327548	0.000373336	1.22325	0.290717	0.0093194	1.39424	0.479484	0.155022	1.13979	0.188767	0.442363
PE(18:0_22:6)-H_30.24	PE(18:0_22:6)-H	PE	Phospholipids	phosphatidylethanolamine	(18:0_22:6)	(18:0)	(22:6)				0.000119732	0.000128046	0.000112857	0.000137049	0.000102555	0.000129694	0.000130203	0.000106708	0.000150121	0.000120212	0.000123099	0.000129011	1.02402	0.0342436	0.817763	1.0732	0.101914	0.564207	1.04802	0.0676699	0.736568
PE(18:0_22:6)-H_41.67	PE(18:0_22:6)-H	PE	Phospholipids	phosphatidylethanolamine	(18:0_22:6)	(18:0)	(22:6)				2.8719e-05	3.64205e-05	3.67095e-05	2.83658e-05	6.05841e-05	0.00012388	2.08835e-05	4.65477e-05	0.00016231	3.39497e-05	7.09431e-05	7.65804e-05	2.08966	1.06327	0.317727	2.2557	1.17358	0.430482	1.07946	0.110312	0.919362
PE(18:0e_16:0)-H_43.67	PE(18:0e_16:0)-H	PE	Phospholipids	phosphatidylethanolamine	(18:0e_16:0)	(18:0e)	(16:0)				2.56364e-06	3.53764e-06	3.68296e-06	9.24083e-06	4.88461e-06	2.64793e-06	8.32567e-06	4.12211e-06	7.06797e-06	3.26141e-06	5.59112e-06	6.50525e-06	1.71432	0.777641	0.351554	1.99461	0.996107	0.112047	1.1635	0.218466	0.714826
PE(18:0e_18:1)-H_43.85	PE(18:0e_18:1)-H	PE	Phospholipids	phosphatidylethanolamine	(18:0e_18:1)	(18:0e)	(18:1)				4.98331e-05	9.81e-05	7.98428e-05	0.000117596	9.46303e-05	6.37014e-05	0.000110538	8.54028e-05	0.00012937	7.59253e-05	9.1976e-05	0.000108437	1.2114	0.276677	0.488072	1.4282	0.514202	0.162559	1.17897	0.237525	0.461564
PE(18:0e_20:4)-H_43.37	PE(18:0e_20:4)-H	PE	Phospholipids	phosphatidylethanolamine	(18:0e_20:4)	(18:0e)	(20:4)				7.41661e-05	0.000114543	0.000100368	9.38715e-05	0.000160028	0.000200147	8.6905e-05	0.000124595	0.000346075	9.6359e-05	0.000151349	0.000185858	1.57068	0.651386	0.210815	1.92881	0.947713	0.383623	1.22801	0.296326	0.720892
PE(18:0e_22:4)-H_44.13	PE(18:0e_22:4)-H	PE	Phospholipids	phosphatidylethanolamine	(18:0e_22:4)	(18:0e)	(22:4)				0.000111822	0.000223538	0.000171807	0.000141472	0.000266972	0.000297931	0.000132068	0.000204152	0.000563155	0.000169056	0.000235458	0.000299791	1.39279	0.477973	0.322205	1.77333	0.826462	0.431959	1.27323	0.348489	0.686057
PE(18:0p_18:1)+H_45.55	PE(18:0p_18:1)+H	PE	Phospholipids	phosphatidylethanolamine	(18:0p_18:1)	(18:0p)	(18:1)				0.000256984	0.000455219	0.000330756	0.000269073	0.000524131	0.000607357	0.000293062	0.000419378	0.00059276	0.000347653	0.000466854	0.000435067	1.34287	0.425324	0.379843	1.25144	0.32359	0.45589	0.931912	-0.101735	0.824161
PE(18:0p_22:4)+H_45.34	PE(18:0p_22:4)+H	PE	Phospholipids	phosphatidylethanolamine	(18:0p_22:4)	(18:0p)	(22:4)				0.000235901	0.000387731	0.000297708	0.00011123	0.000665383	0.0013303	0.000121745	0.00042308	0.00120009	0.000307113	0.000702304	0.00058164	2.28679	1.19332	0.378628	1.89389	0.921355	0.483525	0.828189	-0.271969	0.812803
PE(18:1)+H_17.83	PE(18:1)+H	PE	Phospholipids	phosphatidylethanolamine	(18:1)	(18:1)					2.48507e-06	3.11346e-06	6.17481e-06	6.60644e-06	2.85762e-06	9.97639e-07	5.67145e-06	5.47135e-06	1.81213e-06	3.92445e-06	3.48723e-06	4.31831e-06	0.888592	-0.170406	0.839306	1.10036	0.137977	0.827742	1.23832	0.308383	0.710266
PE(18:1_14:0)+H_41.75	PE(18:1_14:0)+H	PE	Phospholipids	phosphatidylethanolamine	(18:1_14:0)	(18:1)	(14:0)				0.00220011	0.00228505	0.00214714	0.00405015	0.00414517	0.00403648	0.00413259	0.00367172	0.0036743	0.00221077	0.00407727	0.00382621	1.84427	0.883054	4.8799e-06	1.73071	0.791366	0.0060426	0.938424	-0.0916878	0.239654
PE(18:1_18:1)+H_43.9	PE(18:1_18:1)+H	PE	Phospholipids	phosphatidylethanolamine	(18:1_18:1)	(18:1)	(18:1)				0.00226698	0.00219963	0.00217394	0.00171397	0.00223955	0.00234263	0.00191091	0.00209964	0.00211588	0.00221352	0.00209872	0.00204214	0.948136	-0.0768336	0.616367	0.922579	-0.116255	0.105783	0.973045	-0.0394217	0.804599
PE(18:1_18:1)-H_41.72	PE(18:1_18:1)-H	PE	Phospholipids	phosphatidylethanolamine	(18:1_18:1)	(18:1)	(18:1)				0.00154251	0.00200105	0.00206205	0.00157423	0.00150545	0.00130406	0.00157966	0.00159524	0.00209741	0.00186854	0.00146125	0.00175744	0.782029	-0.354705	0.114693	0.940543	-0.0884341	0.662655	1.2027	0.266271	0.218144
PE(18:1_18:2)+H_42.96	PE(18:1_18:2)+H	PE	Phospholipids	phosphatidylethanolamine	(18:1_18:2)	(18:1)	(18:2)				0.00128044	0.00121421	0.00121755	0.000621654	0.00115664	0.00133073	0.000659325	0.000969204	0.00111625	0.0012374	0.00103634	0.000914926	0.837515	-0.255813	0.445713	0.739393	-0.435587	0.135648	0.882841	-0.179774	0.659839
PE(18:1_18:2)-H_40.99	PE(18:1_18:2)-H	PE	Phospholipids	phosphatidylethanolamine	(18:1_18:2)	(18:1)	(18:2)				0.00064709	0.000726803	0.000765202	0.000456486	0.000604767	0.00067691	0.000443559	0.000539996	0.000862329	0.000713032	0.000579388	0.000615295	0.812569	-0.299437	0.165237	0.862928	-0.212688	0.525287	1.06197	0.0867495	0.817136
PE(18:1_20:4)+H_43.1	PE(18:1_20:4)+H	PE	Phospholipids	phosphatidylethanolamine	(18:1_20:4)	(18:1)	(20:4)				0.000361099	0.000359785	0.000352524	0.000130174	0.000559767	0.00099773	0.000133122	0.000368061	0.000750596	0.000357803	0.000562557	0.00041726	1.57226	0.652835	0.499516	1.16617	0.221781	0.772491	0.74172	-0.431054	0.66443
PE(18:1_22:6)-H_40.72	PE(18:1_22:6)-H	PE	Phospholipids	phosphatidylethanolamine	(18:1_22:6)	(18:1)	(22:6)				1.14653e-05	1.18294e-05	9.19894e-06	3.68966e-06	7.00673e-06	2.46101e-05	4.36582e-06	5.70764e-06	2.96054e-05	1.08312e-05	1.17688e-05	1.32263e-05	1.08656	0.119773	0.898835	1.22113	0.288213	0.798196	1.12384	0.16844	0.896228
PE(18:1e_16:0)-H_38.02	PE(18:1e_16:0)-H	PE	Phospholipids	phosphatidylethanolamine	(18:1e_16:0)	(18:1e)	(16:0)				1.10255e-05	2.20958e-05	1.84862e-05	2.70745e-05	2.47911e-05	1.67662e-05	2.42093e-05	1.91341e-05	3.36837e-05	1.72025e-05	2.28772e-05	2.56757e-05	1.32988	0.411296	0.277403	1.49256	0.577785	0.194356	1.12232	0.166489	0.626974
PE(18:1e_18:1)+Na_44.89	PE(18:1e_18:1)+Na	PE	Phospholipids	phosphatidylethanolamine	(18:1e_18:1)	(18:1e)	(18:1)				0.00015561	0.00018788	0.000138539	7.92006e-05	0.000384783	0.000769784	8.91907e-05	0.000223268	0.000596418	0.000160676	0.000411256	0.000302959	2.55953	1.35588	0.336344	1.88553	0.914967	0.447641	0.736669	-0.440912	0.689755
PE(18:1e_18:1)-H_43.56	PE(18:1e_18:1)-H	PE	Phospholipids	phosphatidylethanolamine	(18:1e_18:1)	(18:1e)	(18:1)				0.000228621	0.000613181	0.000446299	0.000498353	0.00060985	0.000475564	0.000481354	0.000517873	0.000892077	0.000429367	0.000527922	0.000630434	1.22954	0.298115	0.477408	1.46829	0.554135	0.309174	1.19418	0.25602	0.522641
PE(18:1e_20:2)-H_43.84	PE(18:1e_20:2)-H	PE	Phospholipids	phosphatidylethanolamine	(18:1e_20:2)	(18:1e)	(20:2)				1.60471e-05	4.39655e-05	2.54396e-05	3.74446e-05	4.86489e-05	4.39718e-05	3.2674e-05	3.5128e-05	8.32096e-05	2.84841e-05	4.33551e-05	5.03372e-05	1.52208	0.606046	0.203772	1.7672	0.821469	0.321712	1.16104	0.215423	0.714969
PE(18:1e_20:4)-H_42.88	PE(18:1e_20:4)-H	PE	Phospholipids	phosphatidylethanolamine	(18:1e_20:4)	(18:1e)	(20:4)				0.000239299	0.000403974	0.000332946	0.00020604	0.00062433	0.000970279	0.000199901	0.000458576	0.00145607	0.000325406	0.000600216	0.000704848	1.84451	0.883239	0.339011	2.16605	1.11507	0.426484	1.17432	0.23183	0.827278
PE(18:1e_22:4)-H_43.82	PE(18:1e_22:4)-H	PE	Phospholipids	phosphatidylethanolamine	(18:1e_22:4)	(18:1e)	(22:4)				0.000258659	0.0006224	0.000460258	0.000288701	0.000828468	0.00110447	0.000270583	0.000588712	0.00192888	0.000447105	0.000740546	0.00092939	1.65631	0.727975	0.350543	2.07868	1.05567	0.444055	1.25501	0.327695	0.759981
PE(18:1e_22:5)-H_43.26	PE(18:1e_22:5)-H	PE	Phospholipids	phosphatidylethanolamine	(18:1e_22:5)	(18:1e)	(22:5)				6.46584e-05	0.000132752	0.000107948	6.01738e-05	0.000229641	0.000387567	5.98257e-05	0.000152381	0.000615725	0.000101786	0.000225794	0.000275977	2.21832	1.14947	0.318888	2.71135	1.43901	0.417882	1.22225	0.289542	0.814155
PE(18:2_20:4)-H_40.16	PE(18:2_20:4)-H	PE	Phospholipids	phosphatidylethanolamine	(18:2_20:4)	(18:2)	(20:4)				4.40407e-05	5.48208e-05	5.35676e-05	1.52325e-05	8.1855e-05	0.000170122	1.33922e-05	5.44058e-05	0.000172709	5.08097e-05	8.90698e-05	8.01689e-05	1.75301	0.809832	0.483758	1.57783	0.657939	0.60166	0.900069	-0.151893	0.898532
PE(18:2e_18:1)-H_42.56	PE(18:2e_18:1)-H	PE	Phospholipids	phosphatidylethanolamine	(18:2e_18:1)	(18:2e)	(18:1)				3.97267e-05	7.96168e-05	6.45695e-05	5.59519e-05	9.00523e-05	8.4716e-05	5.3607e-05	7.88955e-05	0.000135657	6.13043e-05	7.69067e-05	8.93863e-05	1.25451	0.327121	0.377838	1.45808	0.544065	0.376324	1.16227	0.216944	0.672337
PE(18:2e_20:4)-H_36.48	PE(18:2e_20:4)-H	PE	Phospholipids	phosphatidylethanolamine	(18:2e_20:4)	(18:2e)	(20:4)				2.27174e-05	3.58437e-05	2.94289e-05	1.11774e-05	6.27121e-05	0.000101982	1.09698e-05	4.24688e-05	0.0001444	2.933e-05	5.86237e-05	6.59462e-05	1.99876	0.999108	0.381158	2.24842	1.16891	0.459413	1.12491	0.169806	0.887474
PE(19:0_18:1)-H_43.93	PE(19:0_18:1)-H	PE	Phospholipids	phosphatidylethanolamine	(19:0_18:1)	(19:0)	(18:1)				0.000155684	0.000276411	0.000294785	0.000287422	0.000209747	0.000157918	0.000277175	0.00021662	0.000315301	0.000242293	0.000218362	0.000269698	0.901231	-0.150032	0.69963	1.11311	0.154593	0.631637	1.2351	0.304624	0.343129
PE(19:1)+H_31.11	PE(19:1)+H	PE	Phospholipids	phosphatidylethanolamine	(19:1)	(19:1)					8.46875e-06	1.4372e-05	3.94075e-05	2.0594e-05	3.26795e-05	1.55732e-05	8.13026e-06	3.09346e-05	2.49761e-05	2.07494e-05	2.29489e-05	2.1347e-05	1.106	0.145354	0.850832	1.0288	0.040959	0.961905	0.930195	-0.104395	0.860552
PE(19:1_18:1)-H_42.67	PE(19:1_18:1)-H	PE	Phospholipids	phosphatidylethanolamine	(19:1_18:1)	(19:1)	(18:1)				5.44919e-05	7.65047e-05	8.32499e-05	6.16916e-05	5.43913e-05	4.89567e-05	5.93693e-05	5.86974e-05	7.9327e-05	7.14155e-05	5.50132e-05	6.57979e-05	0.770326	-0.376459	0.190593	0.921339	-0.118195	0.63823	1.19604	0.258264	0.253662
PE(20:0_18:1)-H_44.12	PE(20:0_18:1)-H	PE	Phospholipids	phosphatidylethanolamine	(20:0_18:1)	(20:0)	(18:1)				0.000108135	0.000193126	0.000184093	0.000244935	0.000176623	0.000126578	0.000227205	0.00017595	0.000268061	0.000161785	0.000182712	0.000223738	1.12935	0.175497	0.657797	1.38294	0.467738	0.177469	1.22454	0.292241	0.401416
PE(20:1e_18:1)-H_44.89	PE(20:1e_18:1)-H	PE	Phospholipids	phosphatidylethanolamine	(20:1e_18:1)	(20:1e)	(18:1)				2.906e-05	5.9601e-05	4.31528e-05	5.9121e-05	5.73163e-05	4.2517e-05	5.58789e-05	4.72297e-05	8.50322e-05	4.3938e-05	5.29848e-05	6.27136e-05	1.2059	0.270109	0.438616	1.42732	0.51331	0.26764	1.18362	0.243201	0.499332
PE(20:3e)+Na_29.26	PE(20:3e)+Na	PE	Phospholipids	phosphatidylethanolamine	(20:3e)	(20:3e)					6.91125e-06	1.34845e-05	1.10485e-05	2.95324e-06	1.78373e-05	1.96243e-05	3.62167e-06	1.42401e-05	2.95933e-05	1.04814e-05	1.34716e-05	1.58184e-05	1.28528	0.362088	0.638088	1.50918	0.593767	0.556357	1.1742	0.231679	0.812746
PE(22:4_21:0)-H_33.62	PE(22:4_21:0)-H	PE	Phospholipids	phosphatidylethanolamine	(22:4_21:0)	(22:4)	(21:0)				3.30395e-08	0	0	4.46864e-08	8.53853e-08	9.14664e-06	0	0	1.13569e-05	1.10132e-08	3.09224e-06	3.78563e-06	280.777	8.13328	0.415845	343.737	8.42516	0.423771	1.22424	0.291882	0.893484
PE(22:4e)+Na_23.39	PE(22:4e)+Na	PE	Phospholipids	phosphatidylethanolamine	(22:4e)	(22:4e)					1.19564e-05	1.80851e-05	1.83662e-05	7.55692e-06	2.20965e-05	1.34865e-05	8.45436e-06	2.29811e-05	2.38372e-05	1.61359e-05	1.438e-05	1.84242e-05	0.891178	-0.166214	0.734683	1.14182	0.191331	0.703982	1.28124	0.357544	0.570469
PE(22:6_21:0)-H_31.87	PE(22:6_21:0)-H	PE	Phospholipids	phosphatidylethanolamine	(22:6_21:0)	(22:6)	(21:0)				6.50052e-06	5.3471e-06	1.58911e-06	5.94858e-06	2.11604e-06	3.03354e-06	6.44297e-06	1.39855e-06	5.38436e-06	4.47891e-06	3.69939e-06	4.40863e-06	0.825957	-0.275862	0.700843	0.984308	-0.0228186	0.975314	1.19172	0.253043	0.732157
PE(23:4)+H_31.59	PE(23:4)+H	PE	Phospholipids	phosphatidylethanolamine	(23:4)	(23:4)					2.9626e-06	6.8904e-06	1.27638e-05	3.68112e-06	1.70671e-05	1.70007e-05	1.49817e-06	1.45077e-05	2.60794e-05	7.53894e-06	1.2583e-05	1.40284e-05	1.66906	0.739039	0.402576	1.86079	0.895919	0.466529	1.11487	0.15688	0.872924
PE(4:0_18:2)-H_26.24	PE(4:0_18:2)-H	PE	Phospholipids	phosphatidylethanolamine	(4:0_18:2)	(4:0)	(18:2)				4.58166e-05	6.10781e-05	4.96515e-05	9.2937e-05	3.92405e-05	9.91555e-06	8.14797e-05	4.23216e-05	2.34709e-05	5.2182e-05	4.73643e-05	4.90907e-05	0.907675	-0.139752	0.862505	0.940759	-0.0881032	0.875541	1.03645	0.0516484	0.956754
PE(6:0_14:3)-H_22.95	PE(6:0_14:3)-H	PE	Phospholipids	phosphatidylethanolamine	(6:0_14:3)	(6:0)	(14:3)				1.71285e-05	1.90802e-05	2.77796e-05	2.55596e-05	1.70305e-05	4.45915e-06	2.13191e-05	2.51487e-05	1.10899e-05	2.13294e-05	1.56831e-05	1.91859e-05	0.735279	-0.443637	0.474923	0.899504	-0.152799	0.708884	1.22335	0.290838	0.664796
PE(6:0_18:2)-H_27.12	PE(6:0_18:2)-H	PE	Phospholipids	phosphatidylethanolamine	(6:0_18:2)	(6:0)	(18:2)				3.71395e-05	4.94105e-05	4.41681e-05	8.20375e-05	3.24402e-05	1.06267e-05	7.05808e-05	3.90867e-05	2.3622e-05	4.35727e-05	4.17015e-05	4.44298e-05	0.957054	-0.063327	0.937979	1.01967	0.0281037	0.956984	1.06543	0.0914308	0.919928
PEt(14:0_14:0)-H_24.58	PEt(14:0_14:0)-H	PEt	Fatty acyl and other lipids	phosphatidylethanol	(14:0_14:0)	(14:0)	(14:0)				3.92325e-06	6.25862e-06	2.03059e-05	4.11563e-05	3.15375e-05	2.33837e-05	4.19228e-05	4.48165e-05	4.41164e-05	1.01626e-05	3.20258e-05	4.36186e-05	3.15135	1.65597	0.0393279	4.29208	2.10168	0.0201389	1.36198	0.445708	0.149086
PEt(16:0_14:0)-H_26.73	PEt(16:0_14:0)-H	PEt	Fatty acyl and other lipids	phosphatidylethanol	(16:0_14:0)	(16:0)	(14:0)				4.97519e-05	6.75422e-05	0.000162449	0.000316846	0.000250554	0.000211218	0.000312638	0.000338101	0.000398824	9.32477e-05	0.000259539	0.000349854	2.78333	1.47681	0.024066	3.75188	1.90761	0.00535434	1.34798	0.430802	0.0894082
PEt(16:0_14:0)-H_43.95	PEt(16:0_14:0)-H	PEt	Fatty acyl and other lipids	phosphatidylethanol	(16:0_14:0)	(16:0)	(14:0)				0.000117956	0.000143642	0.000200345	0.000453849	0.000410974	0.000343727	0.00038918	0.000346796	0.000467676	0.000153981	0.00040285	0.000401217	2.61623	1.38749	0.00435762	2.60563	1.38163	0.00649664	0.995948	-0.00585823	0.974385
PEt(16:0_16:0)-H_41.26	PEt(16:0_16:0)-H	PEt	Fatty acyl and other lipids	phosphatidylethanol	(16:0_16:0)	(16:0)	(16:0)				7.04074e-05	6.86906e-05	7.64544e-05	0.000142399	0.000125442	9.77077e-05	0.000132396	0.000109393	0.000117901	7.18508e-05	0.00012185	0.000119897	1.69587	0.762024	0.0574692	1.66869	0.738715	0.0117384	0.983973	-0.0233097	0.902441
PEt(16:0_16:1)-H_27.28	PEt(16:0_16:1)-H	PEt	Fatty acyl and other lipids	phosphatidylethanol	(16:0_16:1)	(16:0)	(16:1)				0.000468206	0.000603757	0.00129691	0.000845561	0.000857649	0.000659934	0.000849451	0.00118591	0.00117784	0.000789623	0.000787715	0.00107107	0.997583	-0.00349096	0.994833	1.35643	0.439814	0.395018	1.35972	0.443305	0.108079
PEt(16:0_16:1)-H_45.31	PEt(16:0_16:1)-H	PEt	Fatty acyl and other lipids	phosphatidylethanol	(16:0_16:1)	(16:0)	(16:1)				0.00102987	0.00119227	0.0013446	0.00107797	0.000946769	0.000937217	0.00113784	0.0010812	0.00135738	0.00118891	0.00098732	0.00119214	0.830439	-0.268054	0.143302	1.00272	0.00391251	0.980466	1.20745	0.271966	0.119665
PEt(16:0_18:3)-H_26.79	PEt(16:0_18:3)-H	PEt	Fatty acyl and other lipids	phosphatidylethanol	(16:0_18:3)	(16:0)	(18:3)				5.83927e-05	8.90355e-05	0.00021238	7.62821e-05	0.00012215	0.000118121	7.56859e-05	0.000161723	0.000184102	0.000119936	0.000105518	0.000140504	0.879782	-0.184782	0.793434	1.17149	0.228345	0.740628	1.33157	0.413127	0.41019
PEt(16:1_14:0)-H_25.49	PEt(16:1_14:0)-H	PEt	Fatty acyl and other lipids	phosphatidylethanol	(16:1_14:0)	(16:1)	(14:0)				3.44171e-05	5.3272e-05	0.000105404	0.000135202	0.000111528	8.22675e-05	0.000132243	0.00016074	0.000141419	6.43643e-05	0.000109666	0.000144801	1.70383	0.768782	0.16563	2.24971	1.16974	0.0482619	1.32038	0.400955	0.134632
PEt(16:1_14:0)-H_43.11	PEt(16:1_14:0)-H	PEt	Fatty acyl and other lipids	phosphatidylethanol	(16:1_14:0)	(16:1)	(14:0)				0.000145679	0.000181965	0.00018128	0.000239427	0.000222345	0.00019872	0.000232696	0.000234384	0.000235695	0.000169641	0.000220164	0.000234258	1.29782	0.376091	0.0397982	1.3809	0.465614	0.0321371	1.06402	0.0895232	0.354708
PEt(16:1_16:1)-H_44.1	PEt(16:1_16:1)-H	PEt	Fatty acyl and other lipids	phosphatidylethanol	(16:1_16:1)	(16:1)	(16:1)				0.000149524	0.000192286	0.000199909	0.000153503	0.000153773	0.000152068	0.000145023	0.000157153	0.000195308	0.000180573	0.000153115	0.000165828	0.847938	-0.23797	0.221902	0.918343	-0.122896	0.535992	1.08303	0.115074	0.489754
PEt(16:1_18:1)-H_28.2	PEt(16:1_18:1)-H	PEt	Fatty acyl and other lipids	phosphatidylethanol	(16:1_18:1)	(16:1)	(18:1)				0.000248971	0.000366876	0.00102677	0.00037302	0.000556617	0.000460434	0.000407933	0.000749573	0.000701942	0.000547539	0.000463357	0.000619816	0.846254	-0.240837	0.763862	1.132	0.178879	0.803903	1.33766	0.419716	0.282911
PEt(16:1_18:1)-H_45.48	PEt(16:1_18:1)-H	PEt	Fatty acyl and other lipids	phosphatidylethanol	(16:1_18:1)	(16:1)	(18:1)				0.000360837	0.000443031	0.000468175	0.000352321	0.000335218	0.000263245	0.000329349	0.000308578	0.000389612	0.000424015	0.000316928	0.000342513	0.747445	-0.41996	0.0666368	0.807786	-0.307955	0.120067	1.08073	0.112005	0.522902
PEt(16:1_18:2)-H_44.54	PEt(16:1_18:2)-H	PEt	Fatty acyl and other lipids	phosphatidylethanol	(16:1_18:2)	(16:1)	(18:2)				5.73453e-05	7.19122e-05	7.0865e-05	4.29881e-05	5.00776e-05	4.83762e-05	4.18221e-05	4.80742e-05	6.44052e-05	6.67075e-05	4.71473e-05	5.14338e-05	0.706776	-0.500674	0.0362894	0.771035	-0.375132	0.144696	1.09092	0.125542	0.596446
PEt(16:1_18:3)-H_45.38	PEt(16:1_18:3)-H	PEt	Fatty acyl and other lipids	phosphatidylethanol	(16:1_18:3)	(16:1)	(18:3)				3.6995e-05	3.16121e-05	3.48521e-05	2.53497e-05	3.55224e-05	3.98298e-05	2.72619e-05	3.56891e-05	2.65625e-05	3.44864e-05	3.35673e-05	2.98378e-05	0.973349	-0.0389712	0.855674	0.865205	-0.208887	0.254907	0.888895	-0.169915	0.517697
PEt(18:0_16:1)-H_29.13	PEt(18:0_16:1)-H	PEt	Fatty acyl and other lipids	phosphatidylethanol	(18:0_16:1)	(18:0)	(16:1)				0.000271397	0.000420886	0.00130432	0.000446438	0.000613908	0.0004705	0.000457818	0.00106633	0.000759737	0.000665534	0.000510282	0.000761296	0.766725	-0.383218	0.67923	1.14389	0.193944	0.810594	1.49191	0.577163	0.286922
PEt(18:0_20:5)-H_29.39	PEt(18:0_20:5)-H	PEt	Fatty acyl and other lipids	phosphatidylethanol	(18:0_20:5)	(18:0)	(20:5)				0.000271824	0.000335884	0.000366845	0.000379782	0.000376736	0.000357106	0.000366652	0.000403027	0.000420848	0.000324851	0.000371208	0.000396842	1.1427	0.192451	0.235378	1.22161	0.288789	0.106513	1.06906	0.0963386	0.245729
PEt(18:1_18:1)-H_47.52	PEt(18:1_18:1)-H	PEt	Fatty acyl and other lipids	phosphatidylethanol	(18:1_18:1)	(18:1)	(18:1)				5.99491e-05	6.52125e-05	6.1837e-05	6.22137e-05	5.33448e-05	4.4755e-05	6.11433e-05	5.7478e-05	5.60167e-05	6.23329e-05	5.34378e-05	5.82127e-05	0.857298	-0.222131	0.21366	0.9339	-0.0986595	0.130027	1.08935	0.123472	0.447298
PEt(18:1_18:2)-H_46.25	PEt(18:1_18:2)-H	PEt	Fatty acyl and other lipids	phosphatidylethanol	(18:1_18:2)	(18:1)	(18:2)				2.31871e-05	2.96618e-05	2.63934e-05	2.19612e-05	1.85575e-05	1.44896e-05	1.98303e-05	1.82325e-05	2.34312e-05	2.64141e-05	1.83361e-05	2.0498e-05	0.694178	-0.526621	0.0485633	0.776026	-0.365824	0.0732239	1.1179	0.160798	0.46512
PEt(18:1_22:4)-H_43.89	PEt(18:1_22:4)-H	PEt	Fatty acyl and other lipids	phosphatidylethanol	(18:1_22:4)	(18:1)	(22:4)				1.57836e-05	1.66803e-05	1.53276e-05	2.8894e-05	1.68389e-05	1.3382e-05	2.71588e-05	2.01695e-05	1.82195e-05	1.59305e-05	1.97049e-05	2.18493e-05	1.23693	0.306767	0.506636	1.37154	0.455794	0.158352	1.10882	0.149027	0.717715
PEt(32:5)-H_21.22	PEt(32:5)-H	PEt	Fatty acyl and other lipids	phosphatidylethanol	(32:5)	(32:5)					1.23507e-05	1.20294e-05	1.73662e-05	1.82249e-05	6.62545e-06	2.91291e-06	1.61548e-05	9.74184e-06	5.092e-06	1.39154e-05	9.25442e-06	1.03296e-05	0.665047	-0.588471	0.424683	0.742309	-0.429908	0.396007	1.11618	0.158564	0.858597
PEt(40:5)-H_33.64	PEt(40:5)-H	PEt	Fatty acyl and other lipids	phosphatidylethanol	(40:5)	(40:5)					2.62919e-05	2.99291e-05	2.226e-05	7.12463e-06	1.38841e-05	2.48413e-06	1.49659e-05	1.10929e-05	4.50864e-06	2.61604e-05	7.83095e-06	1.01892e-05	0.299344	-1.74012	0.0137321	0.389488	-1.36035	0.0161617	1.30114	0.379774	0.628293
PEt(41:5)-H_30.27	PEt(41:5)-H	PEt	Fatty acyl and other lipids	phosphatidylethanol	(41:5)	(41:5)					6.46449e-05	7.10557e-05	5.69117e-05	8.63168e-05	5.95203e-05	5.83831e-05	8.14374e-05	6.18379e-05	7.01904e-05	6.42041e-05	6.80734e-05	7.11552e-05	1.06027	0.0844253	0.726626	1.10827	0.148304	0.381969	1.04527	0.063879	0.7912
PG(16:0_16:1)+NH4_40.54	PG(16:0_16:1)+NH4	PG	Phospholipids	phosphatidylglycerol	(16:0_16:1)	(16:0)	(16:1)				7.90569e-05	0.000126488	0.000127677	0.000269077	0.000221496	0.000261251	0.000276493	0.000277893	0.000318388	0.000111074	0.000250608	0.000290925	2.25623	1.17391	0.00311017	2.6192	1.38912	0.00114893	1.16087	0.215211	0.11625
PG(16:0_16:1)-H_34.88	PG(16:0_16:1)-H	PG	Phospholipids	phosphatidylglycerol	(16:0_16:1)	(16:0)	(16:1)				0	3.74994e-06	0	0	0	0	0	0	0	1.24998e-06	0	0	0	#NUM!	0.42265	0	#NUM!	0.42265	#DIV/0!	#DIV/0!	#DIV/0!
PG(16:0_17:0)-H_28.88	PG(16:0_17:0)-H	PG	Phospholipids	phosphatidylglycerol	(16:0_17:0)	(16:0)	(17:0)				1.48239e-05	2.15489e-05	2.44093e-05	5.79293e-05	4.27685e-05	4.13767e-05	5.74299e-05	4.70002e-05	5.71338e-05	2.02607e-05	4.73582e-05	5.38546e-05	2.33745	1.22493	0.0195544	2.65809	1.41039	0.00189045	1.13718	0.185457	0.370568
PG(16:0_18:1)+NH4_41.85	PG(16:0_18:1)+NH4	PG	Phospholipids	phosphatidylglycerol	(16:0_18:1)	(16:0)	(18:1)				0.00126794	0.00131115	0.00144796	0.00128695	0.00122709	0.00134068	0.00133195	0.00144151	0.0012898	0.00134235	0.0012849	0.00135442	0.957202	-0.0631042	0.426301	1.00899	0.0129082	0.872916	1.0541	0.0760124	0.287289
PG(16:0_18:1)-H_29.44	PG(16:0_18:1)-H	PG	Phospholipids	phosphatidylglycerol	(16:0_18:1)	(16:0)	(18:1)				0.0056009	0.00701501	0.00712303	0.00785433	0.00731666	0.00648111	0.00780074	0.00781539	0.00803184	0.00657964	0.00721737	0.00788265	1.09692	0.133463	0.372536	1.19804	0.260672	0.114073	1.09218	0.127209	0.23519
PG(16:0_18:1)-H_4.93	PG(16:0_18:1)-H	PG	Phospholipids	phosphatidylglycerol	(16:0_18:1)	(16:0)	(18:1)				1.96176e-05	2.25461e-05	1.57961e-05	3.58365e-05	1.01054e-05	3.16958e-06	2.25974e-05	1.53392e-05	6.29736e-06	1.93199e-05	1.63705e-05	1.47446e-05	0.847338	-0.23899	0.79654	0.763184	-0.389898	0.44346	0.900684	-0.150908	0.892292
PG(16:0_18:2)+NH4_40.87	PG(16:0_18:2)+NH4	PG	Phospholipids	phosphatidylglycerol	(16:0_18:2)	(16:0)	(18:2)				0.000558847	0.000725267	0.000800556	0.000467117	0.000588727	0.000735128	0.00048588	0.000630225	0.000776968	0.00069489	0.000596991	0.000631024	0.859115	-0.219076	0.40574	0.908092	-0.139089	0.594298	1.05701	0.0799868	0.780803
PG(16:0_18:3)+NH4_40.45	PG(16:0_18:3)+NH4	PG	Phospholipids	phosphatidylglycerol	(16:0_18:3)	(16:0)	(18:3)				0.000127597	0.000181777	0.000155072	9.24503e-05	0.000139251	0.0001855	0.000100862	0.000146331	0.000222055	0.000154815	0.000139067	0.000156416	0.898277	-0.154767	0.64511	1.01034	0.0148415	0.969781	1.12475	0.169609	0.717226
PG(16:0_18:3)-H_27.43	PG(16:0_18:3)-H	PG	Phospholipids	phosphatidylglycerol	(16:0_18:3)	(16:0)	(18:3)				7.03859e-05	0.000159096	8.83123e-05	8.26022e-05	0.000117801	1.1885e-05	9.27266e-05	0.000137348	7.20532e-05	0.000105931	7.07629e-05	0.000100709	0.668006	-0.582067	0.443016	0.950703	-0.0729334	0.883534	1.4232	0.509134	0.467865
PG(16:0_18:3)-H_36.21	PG(16:0_18:3)-H	PG	Phospholipids	phosphatidylglycerol	(16:0_18:3)	(16:0)	(18:3)				1.10518e-05	1.03795e-05	1.16221e-05	1.47736e-05	1.83114e-05	2.00363e-05	1.40337e-05	1.60222e-05	1.98422e-05	1.10178e-05	1.77071e-05	1.66327e-05	1.60713	0.68449	0.0435317	1.50962	0.594182	0.0752862	0.939322	-0.0903078	0.665323
PG(16:0_20:4)-H_28.79	PG(16:0_20:4)-H	PG	Phospholipids	phosphatidylglycerol	(16:0_20:4)	(16:0)	(20:4)				0.000523767	0.00069755	0.000702971	0.000274153	0.000514306	0.000665824	0.000273113	0.000469573	0.000829686	0.00064143	0.000484761	0.000524124	0.755751	-0.404016	0.309449	0.817119	-0.291383	0.555413	1.0812	0.112634	0.853842
PG(16:0_20:4)-H_36.77	PG(16:0_20:4)-H	PG	Phospholipids	phosphatidylglycerol	(16:0_20:4)	(16:0)	(20:4)				1.7964e-05	1.80398e-05	2.26701e-05	2.56169e-05	2.97103e-05	3.55792e-05	2.53121e-05	2.82014e-05	3.38443e-05	1.9558e-05	3.03021e-05	2.91193e-05	1.54935	0.631663	0.0451852	1.48887	0.574218	0.0409452	0.960964	-0.0574454	0.772905
PG(16:0_20:5)-H_28.13	PG(16:0_20:5)-H	PG	Phospholipids	phosphatidylglycerol	(16:0_20:5)	(16:0)	(20:5)				9.08313e-05	0.000125588	0.000123954	4.17349e-05	9.58367e-05	0.000148232	4.01202e-05	7.951e-05	0.000192759	0.000113458	9.5268e-05	0.00010413	0.839679	-0.252091	0.623968	0.917785	-0.123773	0.859614	1.09302	0.128318	0.881118
PG(16:1_16:1)-H_27.38	PG(16:1_16:1)-H	PG	Phospholipids	phosphatidylglycerol	(16:1_16:1)	(16:1)	(16:1)				1.89995e-05	3.52924e-05	3.64691e-05	4.27032e-05	3.68542e-05	3.35147e-05	4.15692e-05	4.62948e-05	6.91334e-05	3.02537e-05	3.76907e-05	5.23325e-05	1.24582	0.317096	0.322957	1.72979	0.790596	0.106972	1.38847	0.4735	0.221764
PG(16:1_18:1)-H_35.04	PG(16:1_18:1)-H	PG	Phospholipids	phosphatidylglycerol	(16:1_18:1)	(16:1)	(18:1)				2.14483e-05	2.32413e-05	3.03844e-05	4.50872e-05	1.72281e-05	7.22111e-06	3.94746e-05	2.60341e-05	1.74439e-05	2.50247e-05	2.31788e-05	2.76509e-05	0.926238	-0.110545	0.887332	1.10495	0.143975	0.733863	1.19294	0.25452	0.752763
PG(17:0_18:1)+NH4_37.28	PG(17:0_18:1)+NH4	PG	Phospholipids	phosphatidylglycerol	(17:0_18:1)	(17:0)	(18:1)				1.73222e-05	1.64473e-05	1.59303e-05	2.59835e-05	2.51546e-05	2.08861e-05	2.3975e-05	2.08316e-05	1.78734e-05	1.65666e-05	2.40081e-05	2.08933e-05	1.44919	0.535243	0.0353271	1.26117	0.334765	0.126979	0.870262	-0.200478	0.259129
PG(17:0_18:1)-H_30.22	PG(17:0_18:1)-H	PG	Phospholipids	phosphatidylglycerol	(17:0_18:1)	(17:0)	(18:1)				0.000395017	0.00050976	0.000539223	0.000648029	0.00056124	0.000534536	0.00064196	0.000615578	0.000660821	0.000481333	0.000581268	0.000639453	1.20762	0.272168	0.151824	1.3285	0.409802	0.0592651	1.1001	0.137634	0.225523
PG(17:0_20:4)-H_29.85	PG(17:0_20:4)-H	PG	Phospholipids	phosphatidylglycerol	(17:0_20:4)	(17:0)	(20:4)				8.0346e-06	8.73455e-06	1.42395e-05	8.81198e-06	1.47682e-05	2.3655e-05	8.30276e-06	1.5397e-05	2.32104e-05	1.03362e-05	1.57451e-05	1.56367e-05	1.52329	0.607188	0.341951	1.5128	0.597225	0.349486	0.993118	-0.00996292	0.986664
PG(17:1_16:0)+NH4_41.23	PG(17:1_16:0)+NH4	PG	Phospholipids	phosphatidylglycerol	(17:1_16:0)	(17:1)	(16:0)				2.07822e-05	4.4795e-05	4.86653e-05	7.86849e-05	6.69313e-05	7.80877e-05	8.41383e-05	8.076e-05	9.20308e-05	3.80808e-05	7.4568e-05	8.5643e-05	1.95815	0.969491	0.0366744	2.24898	1.16927	0.0210168	1.14852	0.19978	0.0957551
PG(17:1_16:0)-H_5.19	PG(17:1_16:0)-H	PG	Phospholipids	phosphatidylglycerol	(17:1_16:0)	(17:1)	(16:0)				0	0	0	0	0	0	4.09206e-07	0	0	0	0	1.36402e-07	#DIV/0!	#DIV/0!	#DIV/0!	#DIV/0!	#DIV/0!	0.42265	#DIV/0!	#DIV/0!	0.42265
PG(17:1_16:1)-H_28.09	PG(17:1_16:1)-H	PG	Phospholipids	phosphatidylglycerol	(17:1_16:1)	(17:1)	(16:1)				1.88657e-05	3.04264e-05	3.88924e-05	2.54797e-05	2.87689e-05	2.59178e-05	2.67523e-05	3.57603e-05	4.63811e-05	2.93949e-05	2.67221e-05	3.62979e-05	0.909075	-0.137529	0.69237	1.23484	0.304322	0.442956	1.35835	0.441852	0.230907
PG(17:1_18:1)+NH4_41.62	PG(17:1_18:1)+NH4	PG	Phospholipids	phosphatidylglycerol	(17:1_18:1)	(17:1)	(18:1)				2.19222e-05	3.77777e-05	4.10893e-05	2.67095e-05	2.4775e-05	2.95947e-05	2.73032e-05	3.39984e-05	3.48624e-05	3.35964e-05	2.70264e-05	3.20547e-05	0.804444	-0.313936	0.382922	0.95411	-0.0677718	0.826581	1.18605	0.246165	0.160428
PG(17:1_18:1)-H_35.61	PG(17:1_18:1)-H	PG	Phospholipids	phosphatidylglycerol	(17:1_18:1)	(17:1)	(18:1)				2.8296e-06	3.97947e-06	5.85959e-06	6.46719e-06	2.11344e-06	6.38132e-07	5.6117e-06	3.92509e-06	2.36986e-06	4.22288e-06	3.07292e-06	3.96888e-06	0.727683	-0.458618	0.599174	0.939851	-0.0894956	0.853191	1.29157	0.369122	0.681732
PG(17:1_18:2)-H_28.34	PG(17:1_18:2)-H	PG	Phospholipids	phosphatidylglycerol	(17:1_18:2)	(17:1)	(18:2)				2.6631e-05	4.60649e-05	5.1771e-05	2.28306e-05	3.7591e-05	4.89055e-05	2.2553e-05	4.00825e-05	6.69837e-05	4.1489e-05	3.64424e-05	4.32064e-05	0.878363	-0.187111	0.662297	1.0414	0.058518	0.915551	1.18561	0.245629	0.679967
PG(18:0_16:0)-H_29.37	PG(18:0_16:0)-H	PG	Phospholipids	phosphatidylglycerol	(18:0_16:0)	(18:0)	(16:0)				0.000353495	0.000438572	0.000471277	0.000627904	0.0005407	0.000473291	0.000610143	0.000564934	0.000588779	0.000421115	0.000547298	0.000587952	1.29964	0.378114	0.0945999	1.39618	0.481486	0.0295698	1.07428	0.103372	0.463442
PG(18:0_17:0)-H_30.04	PG(18:0_17:0)-H	PG	Phospholipids	phosphatidylglycerol	(18:0_17:0)	(18:0)	(17:0)				3.79521e-05	5.10219e-05	5.29559e-05	5.94364e-05	6.00013e-05	5.82686e-05	7.10495e-05	6.59514e-05	7.17486e-05	4.731e-05	5.92354e-05	6.95832e-05	1.25207	0.324317	0.125427	1.47079	0.556595	0.0292748	1.17469	0.232278	0.0230933
PG(18:0_18:0)-H_30.84	PG(18:0_18:0)-H	PG	Phospholipids	phosphatidylglycerol	(18:0_18:0)	(18:0)	(18:0)				0.000251898	0.000291592	0.000319053	0.00042874	0.000328147	0.000293395	0.000417865	0.000353196	0.000419708	0.000287515	0.000350094	0.000396923	1.21766	0.284108	0.262357	1.38053	0.465224	0.020693	1.13376	0.181116	0.382947
PG(18:0_18:1)+NH4_43.34	PG(18:0_18:1)+NH4	PG	Phospholipids	phosphatidylglycerol	(18:0_18:1)	(18:0)	(18:1)				7.09738e-05	0.000104994	0.000118711	0.000101279	0.000115921	9.80687e-05	0.000129623	0.00012319	0.000103669	9.82263e-05	0.000105089	0.000118828	1.06987	0.0974366	0.687044	1.20973	0.274689	0.29015	1.13073	0.177252	0.231116
PG(18:0_18:1)-H_30.73	PG(18:0_18:1)-H	PG	Phospholipids	phosphatidylglycerol	(18:0_18:1)	(18:0)	(18:1)				0.00282114	0.00347542	0.00368284	0.00384873	0.00318674	0.00293985	0.00378689	0.00352264	0.00397727	0.00332646	0.00332511	0.00376227	0.999592	-0.000589081	0.997288	1.13101	0.177613	0.232401	1.13147	0.178202	0.246304
PG(18:0_18:3)-H_35.21	PG(18:0_18:3)-H	PG	Phospholipids	phosphatidylglycerol	(18:0_18:3)	(18:0)	(18:3)				1.53618e-05	1.7307e-05	1.86047e-05	2.07385e-05	1.35244e-05	9.23385e-06	1.96322e-05	1.56506e-05	1.43726e-05	1.70912e-05	1.44989e-05	1.65518e-05	0.848329	-0.237304	0.525356	0.968441	-0.0462639	0.787431	1.14159	0.19104	0.620628
PG(18:0_20:4)-H_30.61	PG(18:0_20:4)-H	PG	Phospholipids	phosphatidylglycerol	(18:0_20:4)	(18:0)	(20:4)				0.000254106	0.000302027	0.000299199	0.000190088	0.000304573	0.000379568	0.000179493	0.000280298	0.000431982	0.000285111	0.00029141	0.000297257	1.02209	0.0315256	0.921186	1.0426	0.0601906	0.885135	1.02007	0.028665	0.952467
PG(18:0_20:4)-H_35.71	PG(18:0_20:4)-H	PG	Phospholipids	phosphatidylglycerol	(18:0_20:4)	(18:0)	(20:4)				1.20402e-05	1.64748e-05	1.30505e-05	1.2698e-05	1.60175e-05	1.18981e-05	1.23168e-05	1.42351e-05	1.84106e-05	1.38552e-05	1.35379e-05	1.49875e-05	0.977099	-0.0334234	0.871596	1.08172	0.113333	0.642441	1.10708	0.146757	0.549338
PG(18:0_22:4)-H_31.28	PG(18:0_22:4)-H	PG	Phospholipids	phosphatidylglycerol	(18:0_22:4)	(18:0)	(22:4)				2.61967e-05	3.56657e-05	4.47832e-05	2.75359e-05	3.87628e-05	4.07593e-05	2.41415e-05	4.6006e-05	6.21277e-05	3.55485e-05	3.5686e-05	4.40917e-05	1.00387	0.00556951	0.984814	1.24033	0.310719	0.537188	1.23555	0.305149	0.534328
PG(18:0_22:5)-H_30.45	PG(18:0_22:5)-H	PG	Phospholipids	phosphatidylglycerol	(18:0_22:5)	(18:0)	(22:5)				4.95192e-05	5.785e-05	6.11257e-05	4.41313e-05	8.20573e-05	0.000130463	3.94902e-05	7.08345e-05	0.000154593	5.6165e-05	8.55506e-05	8.83057e-05	1.5232	0.607108	0.360351	1.57226	0.652836	0.448537	1.0322	0.0457289	0.951679
PG(18:1_10:4)-H_19.68	PG(18:1_10:4)-H	PG	Phospholipids	phosphatidylglycerol	(18:1_10:4)	(18:1)	(10:4)				7.68316e-06	1.36554e-05	4.65817e-06	1.24111e-05	7.06353e-06	8.95769e-07	1.26017e-05	6.032e-06	2.61285e-06	8.66559e-06	6.79012e-06	7.08218e-06	0.783573	-0.351861	0.682859	0.817276	-0.291105	0.708999	1.04301	0.0607562	0.95069
PG(18:1_18:1)+NH4_42.58	PG(18:1_18:1)+NH4	PG	Phospholipids	phosphatidylglycerol	(18:1_18:1)	(18:1)	(18:1)				0.000967464	0.00102112	0.0010348	0.000564435	0.000641873	0.000654626	0.000633164	0.000729035	0.000599931	0.00100779	0.000620311	0.000654043	0.615514	-0.700137	0.000598013	0.648985	-0.623744	0.00376241	1.05438	0.076393	0.523362
PG(18:1_18:1)-H_29.47	PG(18:1_18:1)-H	PG	Phospholipids	phosphatidylglycerol	(18:1_18:1)	(18:1)	(18:1)				0.00413531	0.00523505	0.00518055	0.00327686	0.00349377	0.00321586	0.0033527	0.00370649	0.00392247	0.00485031	0.00332883	0.00366055	0.686313	-0.543061	0.0447471	0.754705	-0.406015	0.0615384	1.09965	0.137046	0.173963
PG(18:1_18:1)-H_5.84	PG(18:1_18:1)-H	PG	Phospholipids	phosphatidylglycerol	(18:1_18:1)	(18:1)	(18:1)				1.52066e-05	1.76427e-05	1.17522e-05	1.51054e-05	4.4542e-06	1.459e-06	9.84349e-06	7.23028e-06	2.89592e-06	1.48672e-05	7.00621e-06	6.65656e-06	0.471254	-1.08542	0.189073	0.447736	-1.15928	0.0376933	0.950095	-0.0738561	0.944461
PG(18:1_18:2)+NH4_41.63	PG(18:1_18:2)+NH4	PG	Phospholipids	phosphatidylglycerol	(18:1_18:2)	(18:1)	(18:2)				0.000492486	0.000573693	0.000567655	0.000175625	0.00026184	0.000378501	0.000171746	0.000321163	0.000328495	0.000544611	0.000271989	0.000273802	0.499419	-1.00168	0.0283371	0.502747	-0.992096	0.018284	1.00666	0.00958235	0.982565
PG(18:1_18:2)-H_29.16	PG(18:1_18:2)-H	PG	Phospholipids	phosphatidylglycerol	(18:1_18:2)	(18:1)	(18:2)				0.00133042	0.00174747	0.00163971	0.000775461	0.00113669	0.00123202	0.000801535	0.00112008	0.00148174	0.00157253	0.00104806	0.00113445	0.666476	-0.585375	0.0491798	0.721417	-0.471095	0.145816	1.08243	0.11428	0.739693
PG(18:1_20:4)+NH4_41.72	PG(18:1_20:4)+NH4	PG	Phospholipids	phosphatidylglycerol	(18:1_20:4)	(18:1)	(20:4)				7.50081e-05	8.37717e-05	7.51475e-05	1.21306e-05	6.11261e-05	0.000115292	1.60282e-05	4.18598e-05	9.0352e-05	7.79758e-05	6.28496e-05	4.94133e-05	0.806014	-0.311124	0.66269	0.633701	-0.658126	0.319566	0.786216	-0.347002	0.73585
PG(18:1_20:4)-H_25.73	PG(18:1_20:4)-H	PG	Phospholipids	phosphatidylglycerol	(18:1_20:4)	(18:1)	(20:4)				0.000203201	0.000239767	0.000236742	9.87726e-05	0.0002423	0.000358734	8.97463e-05	0.00018616	0.000371179	0.00022657	0.000233269	0.000215695	1.02957	0.0420356	0.937537	0.952002	-0.0709642	0.907776	0.924663	-0.113	0.882641
PG(18:1_22:5)-H_22.32	PG(18:1_22:5)-H	PG	Phospholipids	phosphatidylglycerol	(18:1_22:5)	(18:1)	(22:5)				2.00881e-05	2.29734e-05	3.09015e-05	3.85651e-06	2.79861e-05	6.46228e-05	2.51961e-06	2.13211e-05	6.44138e-05	2.46543e-05	3.21552e-05	2.94182e-05	1.30424	0.383208	0.71449	1.19323	0.254866	0.820575	0.914882	-0.128342	0.919542
PG(18:4_16:0)-H_27.63	PG(18:4_16:0)-H	PG	Phospholipids	phosphatidylglycerol	(18:4_16:0)	(18:4)	(16:0)				1.01039e-05	1.99547e-05	2.29001e-05	1.08173e-05	1.8396e-05	2.23341e-05	1.16373e-05	1.94989e-05	3.67018e-05	1.76529e-05	1.71824e-05	2.26127e-05	0.973349	-0.0389706	0.931511	1.28096	0.357226	0.594173	1.31603	0.396197	0.555381
PG(20:0_18:1)-H_31.9	PG(20:0_18:1)-H	PG	Phospholipids	phosphatidylglycerol	(20:0_18:1)	(20:0)	(18:1)				5.16414e-05	5.63517e-05	8.52712e-05	7.56536e-05	3.82974e-05	3.45482e-05	6.87871e-05	6.58881e-05	5.15033e-05	6.44214e-05	4.94997e-05	6.20595e-05	0.768374	-0.38012	0.427188	0.963336	-0.0538893	0.854197	1.25373	0.32623	0.448498
PG(20:1_18:1)-H_30.52	PG(20:1_18:1)-H	PG	Phospholipids	phosphatidylglycerol	(20:1_18:1)	(20:1)	(18:1)				4.89313e-05	4.90298e-05	5.97538e-05	4.81531e-05	3.09783e-05	3.60686e-05	4.6293e-05	4.24202e-05	4.36445e-05	5.25716e-05	3.84e-05	4.41192e-05	0.730432	-0.453177	0.0928596	0.839221	-0.252877	0.132629	1.14894	0.2003	0.378531
PG(28:0_18:0)+H_49.74	PG(28:0_18:0)+H	PG	Phospholipids	phosphatidylglycerol	(28:0_18:0)	(28:0)	(18:0)				0.000297403	0.000398958	0.000369989	7.32177e-05	9.10823e-05	8.84564e-05	1.20697e-05	9.63588e-05	8.20809e-05	0.00035545	8.42521e-05	6.35032e-05	0.23703	-2.07686	0.0102303	0.178656	-2.48475	0.00201276	0.753728	-0.407885	0.511514
PG(35:1_16:0)+Na_49.48	PG(35:1_16:0)+Na	PG	Phospholipids	phosphatidylglycerol	(35:1_16:0)	(35:1)	(16:0)				2.53876e-05	1.48935e-05	2.79176e-05	2.14957e-05	1.19499e-06	6.19111e-06	2.28906e-05	2.3972e-05	7.58427e-06	2.27329e-05	9.62725e-06	1.8149e-05	0.423494	-1.23959	0.158253	0.798355	-0.324897	0.529795	1.88516	0.914691	0.352215
PG(35:2)-H_23.12	PG(35:2)-H	PG	Phospholipids	phosphatidylglycerol	(35:2)	(35:2)					5.94884e-06	9.64482e-06	2.19716e-05	1.26768e-06	5.93351e-06	3.26592e-07	2.9649e-06	1.05311e-05	2.68324e-06	1.25217e-05	2.50926e-06	5.39308e-06	0.200392	-2.3191	0.164754	0.430697	-1.21525	0.283295	2.14927	1.10385	0.411747
PG(36:1_16:0)+Na_49.78	PG(36:1_16:0)+Na	PG	Phospholipids	phosphatidylglycerol	(36:1_16:0)	(36:1)	(16:0)				9.80433e-05	8.8702e-05	8.36872e-05	0.00010733	9.71484e-05	0.000106482	0.000110151	9.89557e-05	0.000121266	9.01441e-05	0.000103653	0.000110124	1.14986	0.201459	0.0679376	1.22165	0.288826	0.0700073	1.06243	0.087367	0.436876
PG(41:5)-H_42.78	PG(41:5)-H	PG	Phospholipids	phosphatidylglycerol	(41:5)	(41:5)					4.77903e-05	5.08557e-05	8.42949e-05	5.9122e-05	4.08545e-05	1.7232e-05	5.65419e-05	6.29354e-05	2.26107e-05	6.09803e-05	3.90695e-05	4.73627e-05	0.640691	-0.6423	0.263275	0.776688	-0.364594	0.471199	1.21227	0.277706	0.658957
PI(15:0_16:0)-H_28.17	PI(15:0_16:0)-H	PI	Phospholipids	phosphatidylinositol	(15:0_16:0)	(15:0)	(16:0)				9.83595e-06	1.31963e-05	3.40386e-05	9.45006e-06	2.33979e-05	1.38153e-05	8.22868e-06	3.70118e-05	2.54982e-05	1.90236e-05	1.55544e-05	2.35796e-05	0.817637	-0.290468	0.713526	1.23949	0.309745	0.707171	1.51594	0.600213	0.454324
PI(16:0_14:0)-H_27.78	PI(16:0_14:0)-H	PI	Phospholipids	phosphatidylinositol	(16:0_14:0)	(16:0)	(14:0)				7.49163e-06	1.02198e-05	8.64298e-06	1.17466e-05	1.27323e-05	2.302e-05	1.03651e-05	1.38049e-05	2.9353e-05	8.78479e-06	1.5833e-05	1.7841e-05	1.80232	0.849855	0.185086	2.0309	1.02212	0.259964	1.12682	0.172262	0.787161
PI(16:0_16:0)-H_28.81	PI(16:0_16:0)-H	PI	Phospholipids	phosphatidylinositol	(16:0_16:0)	(16:0)	(16:0)				0.000137809	0.000161941	0.00016916	0.000315821	0.000299366	0.000430336	0.000288902	0.000310134	0.000521413	0.000156303	0.000348508	0.000373483	2.22969	1.15684	0.0372486	2.38948	1.2567	0.0973283	1.07166	0.0998527	0.787044
PI(16:0_16:1)-H_28.01	PI(16:0_16:1)-H	PI	Phospholipids	phosphatidylinositol	(16:0_16:1)	(16:0)	(16:1)				4.98503e-05	6.90241e-05	7.214e-05	0.000122676	0.000115131	0.000147609	0.000112513	0.000134533	0.000207107	6.36714e-05	0.000128472	0.000151384	2.01773	1.01273	0.00767872	2.37759	1.2495	0.0842511	1.17835	0.236765	0.514114
PI(16:0_17:0)-H_25.71	PI(16:0_17:0)-H	PI	Phospholipids	phosphatidylinositol	(16:0_17:0)	(16:0)	(17:0)				3.82449e-05	4.12101e-05	5.58766e-05	6.08081e-05	6.76179e-05	0.000107737	5.39274e-05	7.36545e-05	0.000116832	4.51105e-05	7.8721e-05	8.14713e-05	1.74507	0.803285	0.136556	1.80604	0.852827	0.182237	1.03494	0.0495427	0.913321
PI(16:0_18:1)+NH4_41.61	PI(16:0_18:1)+NH4	PI	Phospholipids	phosphatidylinositol	(16:0_18:1)	(16:0)	(18:1)				0.000201285	0.000269555	0.000325001	0.000241347	0.00024175	0.00031199	0.000245557	0.000306962	0.000295333	0.00026528	0.000265029	0.000282617	0.999054	-0.00136527	0.995644	1.06535	0.0913341	0.696729	1.06636	0.0926994	0.591754
PI(16:0_18:1)-H_29.18	PI(16:0_18:1)-H	PI	Phospholipids	phosphatidylinositol	(16:0_18:1)	(16:0)	(18:1)				0.000912226	0.00118818	0.00140016	0.00140978	0.00130219	0.00152198	0.00130649	0.00154958	0.00180781	0.00116685	0.00141131	0.00155463	1.2095	0.274417	0.21972	1.33233	0.413947	0.127701	1.10155	0.13953	0.437019
PI(16:0_18:2)+NH4_40.9	PI(16:0_18:2)+NH4	PI	Phospholipids	phosphatidylinositol	(16:0_18:2)	(16:0)	(18:2)				4.69137e-05	7.13071e-05	8.6732e-05	5.64974e-05	5.68568e-05	9.63075e-05	5.60711e-05	7.95908e-05	0.000111159	6.83176e-05	6.98872e-05	8.22735e-05	1.02298	0.0327716	0.933197	1.20428	0.26817	0.521759	1.17723	0.235399	0.583187
PI(16:0_18:2)-H_28.77	PI(16:0_18:2)-H	PI	Phospholipids	phosphatidylinositol	(16:0_18:2)	(16:0)	(18:2)				0.000144169	0.000195841	0.000239778	0.000176633	0.000203464	0.000269114	0.000164457	0.000232148	0.000338839	0.000193262	0.000216404	0.000245148	1.11974	0.163166	0.584502	1.26847	0.343094	0.433696	1.13283	0.179928	0.651859
PI(16:0_18:3)-H_28.24	PI(16:0_18:3)-H	PI	Phospholipids	phosphatidylinositol	(16:0_18:3)	(16:0)	(18:3)				3.00035e-05	4.04455e-05	4.57504e-05	3.37228e-05	4.89504e-05	7.53374e-05	3.22161e-05	5.14486e-05	9.07287e-05	3.87331e-05	5.26702e-05	5.81311e-05	1.35982	0.443419	0.3742	1.50081	0.585743	0.377837	1.10368	0.142324	0.809704
PI(17:0_18:1)+NH4_42.36	PI(17:0_18:1)+NH4	PI	Phospholipids	phosphatidylinositol	(17:0_18:1)	(17:0)	(18:1)				1.55933e-06	2.34544e-05	3.29809e-05	2.30006e-05	1.77233e-05	3.16235e-05	1.67916e-05	2.98079e-05	2.65951e-05	1.93315e-05	2.41158e-05	2.43982e-05	1.24748	0.319021	0.672317	1.26209	0.335818	0.653855	1.01171	0.0167967	0.962425
PI(17:0_18:1)-H_29.92	PI(17:0_18:1)-H	PI	Phospholipids	phosphatidylinositol	(17:0_18:1)	(17:0)	(18:1)				0.000148844	0.000195088	0.000227769	0.000217565	0.000201247	0.000233892	0.000206925	0.000245565	0.000274934	0.000190567	0.000217568	0.000242475	1.14169	0.191168	0.364341	1.27238	0.347535	0.162377	1.11448	0.156367	0.340121
PI(17:0_18:3)-H_19.24	PI(17:0_18:3)-H	PI	Phospholipids	phosphatidylinositol	(17:0_18:3)	(17:0)	(18:3)				1.96201e-05	3.60822e-05	4.82506e-05	4.81278e-05	1.58301e-05	5.10809e-06	3.94051e-05	2.70902e-05	1.54395e-05	3.4651e-05	2.3022e-05	2.73116e-05	0.664397	-0.589882	0.497968	0.788193	-0.34338	0.535291	1.18633	0.246502	0.788606
PI(17:1_14:1)-H_19.38	PI(17:1_14:1)-H	PI	Phospholipids	phosphatidylinositol	(17:1_14:1)	(17:1)	(14:1)				1.55882e-05	3.29622e-05	4.15923e-05	4.58114e-05	1.01654e-05	3.74692e-06	3.75109e-05	2.08161e-05	1.11491e-05	3.00476e-05	1.99079e-05	2.31587e-05	0.662547	-0.593905	0.548254	0.770734	-0.375695	0.560042	1.16329	0.21821	0.843233
PI(17:1_18:1)-H_29.01	PI(17:1_18:1)-H	PI	Phospholipids	phosphatidylinositol	(17:1_18:1)	(17:1)	(18:1)				2.74304e-05	3.99435e-05	4.81877e-05	3.03644e-05	3.64674e-05	4.91571e-05	3.12724e-05	4.60494e-05	5.77891e-05	3.85205e-05	3.8663e-05	4.5037e-05	1.0037	0.00532631	0.986957	1.16917	0.225483	0.542805	1.16486	0.220156	0.540804
PI(18:0_16:0)-H_29.45	PI(18:0_16:0)-H	PI	Phospholipids	phosphatidylinositol	(18:0_16:0)	(18:0)	(16:0)				0.000175391	0.00023212	0.000237953	0.000358439	0.00035484	0.000488556	0.000327146	0.000369125	0.00055973	0.000215155	0.000400612	0.000418667	1.86197	0.89683	0.0353924	1.94589	0.960429	0.0953215	1.04507	0.063599	0.842342
PI(18:0_17:0)-H_30.09	PI(18:0_17:0)-H	PI	Phospholipids	phosphatidylinositol	(18:0_17:0)	(18:0)	(17:0)				2.78502e-05	3.50711e-05	2.91975e-05	5.62754e-05	5.06981e-05	6.25529e-05	4.23679e-05	5.5188e-05	6.87514e-05	3.07063e-05	5.65088e-05	5.54358e-05	1.8403	0.879942	0.00530703	1.80536	0.852284	0.0732061	0.981011	-0.0276588	0.906499
PI(18:0_18:0)-H_30.57	PI(18:0_18:0)-H	PI	Phospholipids	phosphatidylinositol	(18:0_18:0)	(18:0)	(18:0)				0.000315946	0.000416005	0.000497458	0.000450311	0.000402479	0.000483981	0.000427864	0.00048432	0.000608583	0.000409803	0.00044559	0.000506923	1.08733	0.120786	0.581419	1.23699	0.306834	0.264313	1.13764	0.186048	0.376745
PI(18:0_18:1)+H_43.1	PI(18:0_18:1)+H	PI	Phospholipids	phosphatidylinositol	(18:0_18:1)	(18:0)	(18:1)				0.000105399	0.000120614	0.00016666	7.83602e-05	7.99611e-05	0.000104481	8.31571e-05	0.000113651	0.000100903	0.000130891	8.76009e-05	9.92369e-05	0.669265	-0.57935	0.128459	0.758164	-0.399418	0.222871	1.13283	0.179931	0.39545
PI(18:0_18:1)+NH4_37.73	PI(18:0_18:1)+NH4	PI	Phospholipids	phosphatidylinositol	(18:0_18:1)	(18:0)	(18:1)				0.000213862	0.000240235	0.000307464	0.00016236	0.000152641	0.000202724	0.000166115	0.000232248	0.000198192	0.000253854	0.000172575	0.000198852	0.679821	-0.556773	0.0806162	0.783332	-0.352304	0.187979	1.15226	0.204469	0.346288
PI(18:0_18:1)-H_3.83	PI(18:0_18:1)-H	PI	Phospholipids	phosphatidylinositol	(18:0_18:1)	(18:0)	(18:1)				5.44667e-06	6.07405e-06	1.13495e-05	1.52172e-05	4.34316e-06	4.53029e-07	6.55643e-06	7.39309e-06	3.94007e-06	7.6234e-06	6.67114e-06	5.9632e-06	0.875087	-0.192501	0.856695	0.782223	-0.354349	0.492548	0.89388	-0.161848	0.889097
PI(18:0_18:1)-H_30.43	PI(18:0_18:1)-H	PI	Phospholipids	phosphatidylinositol	(18:0_18:1)	(18:0)	(18:1)				0.0026811	0.00352103	0.00430026	0.00308548	0.00302661	0.00359676	0.00297753	0.00371814	0.00450827	0.0035008	0.00323628	0.00373465	0.924442	-0.113346	0.639626	1.0668	0.0932886	0.734693	1.15399	0.206634	0.382358
PI(18:0_20:3)-H_30.6	PI(18:0_20:3)-H	PI	Phospholipids	phosphatidylinositol	(18:0_20:3)	(18:0)	(20:3)				8.76773e-05	0.000124689	0.000137305	7.97249e-05	0.000116624	0.000178157	7.22172e-05	0.000114453	0.000187131	0.000116557	0.000124835	0.0001246	1.07102	0.0989906	0.814513	1.06901	0.0962735	0.841783	0.998118	-0.00271705	0.996017
PI(18:0_20:4)-H_26.54	PI(18:0_20:4)-H	PI	Phospholipids	phosphatidylinositol	(18:0_20:4)	(18:0)	(20:4)				0.000239394	0.000306165	0.000340521	0.000208777	0.000335082	0.000512877	0.000196077	0.000331746	0.000507261	0.00029536	0.000352245	0.000345028	1.1926	0.254107	0.59305	1.16816	0.224239	0.644422	0.97951	-0.0298672	0.957094
PI(18:0_22:5)-H_30.5	PI(18:0_22:5)-H	PI	Phospholipids	phosphatidylinositol	(18:0_22:5)	(18:0)	(22:5)				4.36006e-05	6.21861e-05	6.40815e-05	3.18374e-05	7.10842e-05	0.000156486	2.78442e-05	6.25898e-05	0.000161679	5.66227e-05	8.64691e-05	8.40376e-05	1.52711	0.610803	0.503936	1.48417	0.569654	0.566257	0.97188	-0.0411498	0.966519
PI(18:1_18:1)+NH4_42.26	PI(18:1_18:1)+NH4	PI	Phospholipids	phosphatidylinositol	(18:1_18:1)	(18:1)	(18:1)				0.000239896	0.000262508	0.000355522	0.000155172	0.000195916	0.000279703	0.000177627	0.000265853	0.000255848	0.000285975	0.000210263	0.000233109	0.73525	-0.443693	0.211533	0.815138	-0.294884	0.308996	1.10865	0.148808	0.647668
PI(18:1_18:1)-H_29.83	PI(18:1_18:1)-H	PI	Phospholipids	phosphatidylinositol	(18:1_18:1)	(18:1)	(18:1)				0.00093685	0.00126085	0.00150592	0.000896735	0.00100346	0.00124511	0.000879887	0.0012054	0.00142561	0.00123454	0.00104844	0.0011703	0.849252	-0.235735	0.402087	0.947962	-0.0770989	0.792699	1.11623	0.158636	0.559711
PI(18:1_18:2)+NH4_36.17	PI(18:1_18:2)+NH4	PI	Phospholipids	phosphatidylinositol	(18:1_18:2)	(18:1)	(18:2)				7.32504e-05	0.000101762	0.000123776	3.50778e-05	5.39963e-05	0.000111663	3.44887e-05	7.49634e-05	0.000105418	9.95959e-05	6.69122e-05	7.16235e-05	0.671838	-0.573816	0.307992	0.719141	-0.475653	0.335654	1.07041	0.0981628	0.886155
PI(18:1_18:2)-H_29.12	PI(18:1_18:2)-H	PI	Phospholipids	phosphatidylinositol	(18:1_18:2)	(18:1)	(18:2)				0.000212267	0.000300285	0.000353343	0.000160204	0.000221984	0.000331999	0.000156184	0.00025448	0.00037663	0.000288632	0.000238063	0.000262431	0.824797	-0.277888	0.481201	0.909226	-0.137289	0.750055	1.10236	0.140599	0.779757
PI(18:1_18:3)-H_28.67	PI(18:1_18:3)-H	PI	Phospholipids	phosphatidylinositol	(18:1_18:3)	(18:1)	(18:3)				7.60202e-05	0.00010122	0.000123196	6.51944e-05	9.38489e-05	0.000140545	6.49511e-05	0.000102765	0.000153774	0.000100145	9.98628e-05	0.000107163	0.99718	-0.00407423	0.991902	1.07008	0.0977163	0.824902	1.0731	0.101791	0.839952
PI(18:1_20:4)-H_29.38	PI(18:1_20:4)-H	PI	Phospholipids	phosphatidylinositol	(18:1_20:4)	(18:1)	(20:4)				8.05186e-05	9.91402e-05	0.000118394	5.3067e-05	0.000104197	0.000186549	5.03924e-05	0.000101413	0.000175242	9.9351e-05	0.000114605	0.000109016	1.15353	0.206058	0.737565	1.09728	0.133931	0.819041	0.951235	-0.0721268	0.921347
PI(19:0_18:1)-H_31.29	PI(19:0_18:1)-H	PI	Phospholipids	phosphatidylinositol	(19:0_18:1)	(19:0)	(18:1)				3.61545e-05	4.73532e-05	6.59027e-05	3.49301e-05	4.03361e-05	5.48644e-05	3.14932e-05	4.61764e-05	7.40447e-05	4.98035e-05	4.33769e-05	5.05714e-05	0.870961	-0.19932	0.578285	1.01542	0.022077	0.962398	1.16586	0.221397	0.640316
PI(20:0_18:1)-H_31.85	PI(20:0_18:1)-H	PI	Phospholipids	phosphatidylinositol	(20:0_18:1)	(20:0)	(18:1)				1.97478e-05	2.82932e-05	3.31284e-05	1.89683e-05	2.02748e-05	2.63812e-05	1.82776e-05	2.4895e-05	3.93507e-05	2.70565e-05	2.18748e-05	2.75078e-05	0.808486	-0.306706	0.330495	1.01668	0.0238675	0.954499	1.25751	0.330573	0.468225
PI(49:2)-H_25.37	PI(49:2)-H	PI	Phospholipids	phosphatidylinositol	(49:2)	(49:2)					7.96228e-05	9.66096e-05	0.000122687	0.000108425	8.51712e-05	3.67499e-05	0.000102444	0.000102095	9.17159e-05	9.96396e-05	7.6782e-05	9.87518e-05	0.770597	-0.375952	0.415568	0.991089	-0.0129131	0.951035	1.28613	0.363039	0.407702
PMe(15:0_16:0)-H_44.87	PMe(15:0_16:0)-H	PMe	Fatty acyl and other lipids	phosphatidylmethanol	(15:0_16:0)	(15:0)	(16:0)				9.34398e-05	0.00010267	0.000128828	0.000286814	0.000257699	0.00018704	0.000254086	0.000215136	0.000269301	0.000108313	0.000243851	0.000246174	2.25136	1.1708	0.0329178	2.27281	1.18448	0.00347592	1.00953	0.01368	0.949302
PMe(16:0_16:0)-H_45.79	PMe(16:0_16:0)-H	PMe	Fatty acyl and other lipids	phosphatidylmethanol	(16:0_16:0)	(16:0)	(16:0)				1.39159e-05	1.80535e-05	2.19354e-05	4.57111e-05	3.86429e-05	3.10662e-05	4.10322e-05	3.3057e-05	4.32431e-05	1.79683e-05	3.84734e-05	3.91108e-05	2.14119	1.09841	0.0222965	2.17666	1.12212	0.00675595	1.01657	0.0237055	0.909546
PMe(17:1_15:0)-H_26.32	PMe(17:1_15:0)-H	PMe	Fatty acyl and other lipids	phosphatidylmethanol	(17:1_15:0)	(17:1)	(15:0)				1.78192e-05	2.46041e-05	5.21749e-05	4.89608e-05	4.3227e-05	3.24808e-05	4.94749e-05	6.47905e-05	5.36163e-05	3.15328e-05	4.15562e-05	5.59606e-05	1.31787	0.398212	0.453689	1.77468	0.827559	0.131601	1.34662	0.429347	0.0965123
PMe(17:1_17:1)-H_44.51	PMe(17:1_17:1)-H	PMe	Fatty acyl and other lipids	phosphatidylmethanol	(17:1_17:1)	(17:1)	(17:1)				2.58743e-05	3.02928e-05	3.69631e-05	2.69402e-05	2.45813e-05	2.22737e-05	2.77925e-05	2.73083e-05	2.90239e-05	3.10434e-05	2.45984e-05	2.80416e-05	0.792387	-0.335723	0.173177	0.903302	-0.146719	0.450722	1.13998	0.189004	0.111431
PMe(17:1_18:0)-H_47.34	PMe(17:1_18:0)-H	PMe	Fatty acyl and other lipids	phosphatidylmethanol	(17:1_18:0)	(17:1)	(18:0)				0.000477905	0.000544404	0.000537227	0.000537913	0.000465984	0.000392884	0.000531806	0.000475812	0.000511224	0.000519846	0.000465594	0.000506281	0.895638	-0.159012	0.332085	0.973906	-0.0381461	0.639374	1.08739	0.120866	0.441355
PMe(40:6)-H_28.83	PMe(40:6)-H	PMe	Fatty acyl and other lipids	phosphatidylmethanol	(40:6)	(40:6)					0.000172528	0.000170075	0.000172905	0.000223018	0.000156501	0.00028027	0.000202253	0.000155358	0.000296888	0.000171836	0.000219929	0.000218166	1.27988	0.356008	0.310872	1.26962	0.344395	0.381523	0.991983	-0.0116128	0.975941
PMe(42:5)-H_30.27	PMe(42:5)-H	PMe	Fatty acyl and other lipids	phosphatidylmethanol	(42:5)	(42:5)					6.60909e-05	7.29381e-05	6.19548e-05	9.04002e-05	6.1405e-05	5.94579e-05	8.492e-05	6.50352e-05	7.21546e-05	6.69946e-05	7.0421e-05	7.40366e-05	1.05114	0.0719614	0.77055	1.10511	0.144194	0.364228	1.05134	0.0722328	0.77392
PS(15:0_18:1)-H_28.68	PS(15:0_18:1)-H	PS	Phospholipids	phosphatidylserine	(15:0_18:1)	(15:0)	(18:1)				0.000422648	0.000532934	0.000532924	0.000465891	0.000465626	0.00050842	0.000447483	0.000493763	0.000645138	0.000496169	0.000479979	0.000528795	0.967371	-0.0478595	0.712876	1.06576	0.0918764	0.670424	1.1017	0.139736	0.502239
PS(16:0_16:0)-H_28.8	PS(16:0_16:0)-H	PS	Phospholipids	phosphatidylserine	(16:0_16:0)	(16:0)	(16:0)				6.50565e-05	8.58879e-05	9.03425e-05	0.000155847	0.000122184	0.00012143	0.00015298	0.000145235	0.000163953	8.0429e-05	0.000133154	0.000154056	1.65554	0.727304	0.0232716	1.91543	0.937667	0.00234124	1.15698	0.210363	0.199303
PS(16:0_16:1)-H_27.49	PS(16:0_16:1)-H	PS	Phospholipids	phosphatidylserine	(16:0_16:1)	(16:0)	(16:1)				2.72944e-05	4.00013e-05	3.52757e-05	6.7751e-05	4.4728e-05	4.50497e-05	6.21838e-05	5.25932e-05	6.74309e-05	3.41905e-05	5.25095e-05	6.0736e-05	1.53579	0.618985	0.122621	1.7764	0.828956	0.0102567	1.15667	0.209971	0.414058
PS(16:0_16:1)-H_33.65	PS(16:0_16:1)-H	PS	Phospholipids	phosphatidylserine	(16:0_16:1)	(16:0)	(16:1)				2.47671e-05	3.02061e-05	3.24113e-05	4.65242e-05	2.60309e-05	1.74468e-05	4.12337e-05	3.18433e-05	3.0021e-05	2.91282e-05	3.00006e-05	3.4366e-05	1.02995	0.0425772	0.930026	1.17982	0.238567	0.285625	1.14551	0.19599	0.674845
PS(16:0_18:1)+H_41.89	PS(16:0_18:1)+H	PS	Phospholipids	phosphatidylserine	(16:0_18:1)	(16:0)	(18:1)				0.000516577	0.000489547	0.00037075	0.000545667	0.000329237	0.000465063	0.00055695	0.000453624	0.000406158	0.000458958	0.000446656	0.000472244	0.973195	-0.0391996	0.882243	1.02895	0.0411698	0.843643	1.05729	0.0803694	0.758904
PS(16:0_18:1)-H_28.78	PS(16:0_18:1)-H	PS	Phospholipids	phosphatidylserine	(16:0_18:1)	(16:0)	(18:1)				0.000578171	0.000610784	0.000571776	0.000773984	0.0005743	0.000818137	0.000729758	0.000587061	0.000899913	0.000586911	0.00072214	0.00073891	1.23041	0.299138	0.210821	1.25898	0.332259	0.233337	1.02322	0.0331206	0.893623
PS(16:0_18:1)-H_35.26	PS(16:0_18:1)-H	PS	Phospholipids	phosphatidylserine	(16:0_18:1)	(16:0)	(18:1)				7.91681e-05	0.000100632	9.24229e-05	0.000101736	6.46407e-05	4.18429e-05	9.46425e-05	7.61492e-05	6.61758e-05	9.07409e-05	6.94064e-05	7.89892e-05	0.764886	-0.386684	0.347759	0.870492	-0.200098	0.327164	1.13807	0.186587	0.655767
PS(16:0_18:2)+H_41.04	PS(16:0_18:2)+H	PS	Phospholipids	phosphatidylserine	(16:0_18:2)	(16:0)	(18:2)				0.000134681	0.000147121	0.000104916	0.000107221	0.000131824	0.000180159	0.000125911	0.000142563	0.000185784	0.000128906	0.000139735	0.00015142	1.084	0.116366	0.690156	1.17465	0.23223	0.366237	1.08362	0.115863	0.697327
PS(16:0_18:2)-H_28.09	PS(16:0_18:2)-H	PS	Phospholipids	phosphatidylserine	(16:0_18:2)	(16:0)	(18:2)				0.000115737	0.000136394	0.000118866	0.000150565	0.000127059	0.000187796	0.000143001	0.000130056	0.00023111	0.000123665	0.00015514	0.000168056	1.25451	0.327128	0.209978	1.35896	0.442499	0.295399	1.08325	0.115371	0.744873
PS(16:0_18:3)-H_26.48	PS(16:0_18:3)-H	PS	Phospholipids	phosphatidylserine	(16:0_18:3)	(16:0)	(18:3)				4.80928e-05	5.93449e-05	6.58286e-05	7.04336e-05	4.89955e-05	4.70239e-05	6.45298e-05	6.57271e-05	7.08702e-05	5.77554e-05	5.54843e-05	6.70424e-05	0.960677	-0.0578766	0.816906	1.1608	0.215117	0.207619	1.20831	0.272993	0.259839
PS(16:0_18:3)-H_34.55	PS(16:0_18:3)-H	PS	Phospholipids	phosphatidylserine	(16:0_18:3)	(16:0)	(18:3)				3.38155e-05	4.39466e-05	4.44134e-05	4.63307e-05	3.6584e-05	2.77217e-05	4.27012e-05	3.85155e-05	3.82501e-05	4.07252e-05	3.68788e-05	3.98222e-05	0.905553	-0.143129	0.584886	0.977829	-0.0323465	0.826794	1.07981	0.110782	0.643722
PS(16:0_20:5)-H_28.04	PS(16:0_20:5)-H	PS	Phospholipids	phosphatidylserine	(16:0_20:5)	(16:0)	(20:5)				2.63169e-05	3.21499e-05	2.72887e-05	2.58207e-05	3.24655e-05	5.11202e-05	2.40702e-05	3.16764e-05	6.3554e-05	2.85851e-05	3.64688e-05	3.97669e-05	1.2758	0.351398	0.408377	1.39117	0.476301	0.453476	1.09043	0.124903	0.830595
PS(16:0_6:0)-H_27.67	PS(16:0_6:0)-H	PS	Phospholipids	phosphatidylserine	(16:0_6:0)	(16:0)	(6:0)				1.73401e-05	2.24517e-05	2.04937e-05	2.26665e-05	1.53629e-05	2.86969e-06	2.18529e-05	1.67414e-05	7.40345e-06	2.00952e-05	1.3633e-05	1.53326e-05	0.678423	-0.559744	0.380652	0.762998	-0.390249	0.380321	1.12466	0.169494	0.825104
PS(16:1e_16:0)-H_29.09	PS(16:1e_16:0)-H	PS	Phospholipids	phosphatidylserine	(16:1e_16:0)	(16:1e)	(16:0)				2.23043e-05	1.82832e-05	6.01463e-05	9.13887e-05	8.50809e-05	8.35983e-05	7.8244e-05	0.000101461	8.60459e-05	3.35779e-05	8.66893e-05	8.85835e-05	2.58174	1.36834	0.0535935	2.63815	1.39953	0.0353436	1.02185	0.031184	0.813441
PS(16:1e_18:1)-H_25.82	PS(16:1e_18:1)-H	PS	Phospholipids	phosphatidylserine	(16:1e_18:1)	(16:1e)	(18:1)				0.0007924	0.000630321	0.00097715	0.00105056	0.000760956	0.000649882	0.000989114	0.00101142	0.000691218	0.000799957	0.000820467	0.000897249	1.02564	0.0365232	0.901862	1.12162	0.165587	0.535936	1.09358	0.129063	0.652627
PS(16:1e_18:2)-H_28.8	PS(16:1e_18:2)-H	PS	Phospholipids	phosphatidylserine	(16:1e_18:2)	(16:1e)	(18:2)				0.00022569	0.000211273	0.000280754	0.000245271	0.000188473	0.00019597	0.000253387	0.000250173	0.000228213	0.000239239	0.000209905	0.000243924	0.877385	-0.188717	0.35045	1.01959	0.0279821	0.851192	1.16207	0.216699	0.187219
PS(17:0_18:1)+H_42.46	PS(17:0_18:1)+H	PS	Phospholipids	phosphatidylserine	(17:0_18:1)	(17:0)	(18:1)				0.00017117	0.000146622	0.000156919	0.000134161	0.000100888	0.000158588	0.000112836	0.000137187	0.000126061	0.000158237	0.000131212	0.000125361	0.829213	-0.270185	0.243297	0.792237	-0.335996	0.0303778	0.955408	-0.0658112	0.770508
PS(17:0_18:2)-H_29.21	PS(17:0_18:2)-H	PS	Phospholipids	phosphatidylserine	(17:0_18:2)	(17:0)	(18:2)				0.000564405	0.000630895	0.000636791	0.000387885	0.00043972	0.000541533	0.000379215	0.000452687	0.000594099	0.000610697	0.000456379	0.000475334	0.747309	-0.420222	0.0561027	0.778347	-0.361515	0.154071	1.04153	0.0587069	0.820102
PS(17:0_18:3)-H_28.82	PS(17:0_18:3)-H	PS	Phospholipids	phosphatidylserine	(17:0_18:3)	(17:0)	(18:3)				0.000185986	0.000215141	0.00022684	0.000121398	0.00016855	0.000228844	0.000115606	0.000162785	0.000263034	0.000209323	0.000172931	0.000180475	0.826145	-0.275533	0.366371	0.862188	-0.213926	0.580328	1.04363	0.0616071	0.895236
PS(17:0_20:5)-H_28.95	PS(17:0_20:5)-H	PS	Phospholipids	phosphatidylserine	(17:0_20:5)	(17:0)	(20:5)				2.36274e-05	2.13525e-05	2.66817e-05	9.50617e-06	2.27231e-05	5.84634e-05	8.31953e-06	1.92912e-05	5.35675e-05	2.38872e-05	3.02309e-05	2.70594e-05	1.26557	0.339787	0.7074	1.1328	0.179893	0.838109	0.895091	-0.159893	0.881655
PS(17:0_6:0)-H_18.59	PS(17:0_6:0)-H	PS	Phospholipids	phosphatidylserine	(17:0_6:0)	(17:0)	(6:0)				0.000116896	0.000113082	0.000167874	0.000151409	6.22537e-05	2.94253e-05	0.000132862	8.8557e-05	4.9892e-05	0.000132617	8.10294e-05	9.04371e-05	0.611003	-0.710748	0.295506	0.681942	-0.552279	0.235451	1.1161	0.158469	0.841352
PS(17:1_16:0)-H_34.2	PS(17:1_16:0)-H	PS	Phospholipids	phosphatidylserine	(17:1_16:0)	(17:1)	(16:0)				0.000447703	0.000528546	0.000488626	0.000833945	0.000463953	0.000296173	0.000739983	0.000532804	0.000529426	0.000488291	0.000531357	0.000600738	1.0882	0.121939	0.81274	1.23028	0.298992	0.242964	1.13057	0.177054	0.718255
PS(18:0_16:0)-H_29.98	PS(18:0_16:0)-H	PS	Phospholipids	phosphatidylserine	(18:0_16:0)	(18:0)	(16:0)				0.000143947	0.000166639	0.000193702	0.000226704	0.000194209	0.000229432	0.000212253	0.00020815	0.000258161	0.000168096	0.000216782	0.000226188	1.28963	0.366959	0.059613	1.34559	0.428237	0.0549136	1.04339	0.0612777	0.659334
PS(18:0_18:0)+Na_43.13	PS(18:0_18:0)+Na	PS	Phospholipids	phosphatidylserine	(18:0_18:0)	(18:0)	(18:0)				3.07684e-05	3.54896e-05	2.10058e-05	4.1403e-06	3.20267e-05	7.10228e-05	1.39705e-05	2.74351e-05	5.68886e-05	2.90879e-05	3.57299e-05	3.27647e-05	1.22834	0.296714	0.767348	1.1264	0.171724	0.804856	0.917011	-0.12499	0.905279
PS(18:0_18:0)-H_30.3	PS(18:0_18:0)-H	PS	Phospholipids	phosphatidylserine	(18:0_18:0)	(18:0)	(18:0)				0.000275781	0.000317271	0.000246087	0.00035692	0.000249074	0.000253026	0.000348731	0.000265635	0.000310668	0.000279713	0.00028634	0.000308345	1.02369	0.0337821	0.880911	1.10236	0.140597	0.418143	1.07685	0.106814	0.636952
PS(18:0_18:1)+H_43.2	PS(18:0_18:1)+H	PS	Phospholipids	phosphatidylserine	(18:0_18:1)	(18:0)	(18:1)				0.000514192	0.000291288	0.000223073	0.000659371	0.000191054	0.000437647	0.000297734	0.000403495	0.000265327	0.000342851	0.000429357	0.000322185	1.25231	0.324596	0.624596	0.939723	-0.0896925	0.846043	0.750389	-0.414289	0.516857
PS(18:0_18:1)-H_30.26	PS(18:0_18:1)-H	PS	Phospholipids	phosphatidylserine	(18:0_18:1)	(18:0)	(18:1)				0.00279196	0.00317405	0.00247771	0.00348337	0.00246686	0.00250584	0.00339686	0.0026091	0.00305193	0.00281458	0.00281869	0.0030193	1.00146	0.00210638	0.992168	1.07274	0.101296	0.538319	1.07117	0.0991894	0.648087
PS(18:0_18:2)+H_42.47	PS(18:0_18:2)+H	PS	Phospholipids	phosphatidylserine	(18:0_18:2)	(18:0)	(18:2)				0.000890901	0.000859066	0.000672531	0.000707762	0.000625981	0.00076495	0.000747316	0.000730948	0.00070611	0.000807499	0.000699564	0.000728124	0.866334	-0.207004	0.259481	0.901703	-0.149276	0.36388	1.04083	0.057728	0.557928
PS(18:0_20:2)-H_30.8	PS(18:0_20:2)-H	PS	Phospholipids	phosphatidylserine	(18:0_20:2)	(18:0)	(20:2)				8.98698e-05	0.000105489	5.79637e-05	0.00010738	6.52228e-05	6.36313e-05	0.000107614	6.51155e-05	7.69549e-05	8.44408e-05	7.87447e-05	8.32281e-05	0.932544	-0.100756	0.790142	0.985639	-0.0208691	0.951862	1.05694	0.0798873	0.826281
PS(18:0_20:3)-H_30.1	PS(18:0_20:3)-H	PS	Phospholipids	phosphatidylserine	(18:0_20:3)	(18:0)	(20:3)				0.000256237	0.000310659	0.000206662	0.000257889	0.00030195	0.000380577	0.000255	0.000272747	0.000431077	0.000257852	0.000313472	0.000319608	1.2157	0.281789	0.302208	1.2395	0.309757	0.401286	1.01957	0.0279676	0.93163
PS(18:0_20:4)+H_42.86	PS(18:0_20:4)+H	PS	Phospholipids	phosphatidylserine	(18:0_20:4)	(18:0)	(20:4)				0.000238965	0.000249697	0.000163096	0.000105941	0.000264866	0.000584399	0.00012272	0.00024329	0.000456201	0.000217253	0.000318402	0.00027407	1.46558	0.551475	0.548947	1.26153	0.335172	0.624313	0.860768	-0.216303	0.809907
PS(18:0_20:4)-H_30.04	PS(18:0_20:4)-H	PS	Phospholipids	phosphatidylserine	(18:0_20:4)	(18:0)	(20:4)				0.000934302	0.00110063	0.000787166	0.000918382	0.0012909	0.00192234	0.000918925	0.00112664	0.00209161	0.000940701	0.00137721	0.00137906	1.46402	0.549938	0.27169	1.46599	0.551874	0.348674	1.00134	0.00193599	0.997026
PS(18:0_20:5)-H_29.04	PS(18:0_20:5)-H	PS	Phospholipids	phosphatidylserine	(18:0_20:5)	(18:0)	(20:5)				0.000256285	0.000283996	0.000229698	0.000223256	0.000322415	0.000489759	0.000218786	0.000306522	0.000549223	0.00025666	0.000345143	0.000358177	1.34475	0.427339	0.37324	1.39553	0.480817	0.412681	1.03776	0.0534775	0.922701
PS(18:0_22:4)-H_30.8	PS(18:0_22:4)-H	PS	Phospholipids	phosphatidylserine	(18:0_22:4)	(18:0)	(22:4)				0.000134868	0.000213991	0.000155309	0.000180009	0.000277159	0.000424516	0.000172706	0.0002494	0.000489457	0.000168056	0.000293895	0.000303854	1.74879	0.806355	0.212124	1.80805	0.854436	0.28852	1.03389	0.0480811	0.937617
PS(18:0_22:5)-H_29.33	PS(18:0_22:5)-H	PS	Phospholipids	phosphatidylserine	(18:0_22:5)	(18:0)	(22:5)				0.000477641	0.000634095	0.000648255	0.000658132	0.000696164	0.00093266	0.000618146	0.000759922	0.0010796	0.000586664	0.000762319	0.000819221	1.29941	0.377861	0.172205	1.39641	0.48172	0.224426	1.07464	0.103859	0.745103
PS(18:0_22:6)+H_37.47	PS(18:0_22:6)+H	PS	Phospholipids	phosphatidylserine	(18:0_22:6)	(18:0)	(22:6)				1.19518e-05	2.22022e-05	4.22137e-06	2.23047e-06	3.34435e-05	0.000110572	1.50251e-06	2.13118e-05	8.23752e-05	1.27918e-05	4.87488e-05	3.50632e-05	3.81094	1.93015	0.380304	2.74106	1.45474	0.45841	0.719262	-0.475411	0.752805
PS(18:0_22:6)-H_29.42	PS(18:0_22:6)-H	PS	Phospholipids	phosphatidylserine	(18:0_22:6)	(18:0)	(22:6)				0.000132839	0.00019074	0.000169759	0.000137672	0.000229721	0.000403031	0.000135214	0.000201396	0.000443857	0.000164446	0.000256808	0.000260156	1.56165	0.643074	0.356844	1.58201	0.661759	0.415555	1.01304	0.0186855	0.979444
PS(18:1_18:1)-H_29.4	PS(18:1_18:1)-H	PS	Phospholipids	phosphatidylserine	(18:1_18:1)	(18:1)	(18:1)				0.00158027	0.00185604	0.00144734	0.00167619	0.00136158	0.00145206	0.00166465	0.00144648	0.00177172	0.00162788	0.00149661	0.00162762	0.919361	-0.121297	0.440422	0.99984	-0.000231542	0.99873	1.08754	0.121065	0.38298
PS(18:1_18:2)+H_36.51	PS(18:1_18:2)+H	PS	Phospholipids	phosphatidylserine	(18:1_18:2)	(18:1)	(18:2)				0.000232594	0.000226682	0.000189425	0.00013204	0.000152474	0.000249351	0.000136987	0.000173424	0.000223657	0.000216234	0.000177955	0.000178023	0.822975	-0.281079	0.406242	0.823287	-0.280533	0.271019	1.00038	0.000545558	0.998862
PS(18:1_18:2)-H_28.79	PS(18:1_18:2)-H	PS	Phospholipids	phosphatidylserine	(18:1_18:2)	(18:1)	(18:2)				0.000411127	0.000510631	0.000428506	0.000402527	0.000402035	0.000481597	0.000395302	0.000420476	0.000614094	0.000450088	0.000428719	0.000476624	0.952524	-0.0701725	0.626286	1.05896	0.0826451	0.750727	1.11174	0.152818	0.570468
PS(18:1_18:3)-H_28.27	PS(18:1_18:3)-H	PS	Phospholipids	phosphatidylserine	(18:1_18:3)	(18:1)	(18:3)				0.000175889	0.000208902	0.000172428	0.000178259	0.000197398	0.00026511	0.000168828	0.000197087	0.000315708	0.00018574	0.000213589	0.000227208	1.14994	0.201553	0.41065	1.22326	0.290729	0.456716	1.06376	0.089176	0.809737
PS(18:1_20:5)-H_28.44	PS(18:1_20:5)-H	PS	Phospholipids	phosphatidylserine	(18:1_20:5)	(18:1)	(20:5)				5.56477e-05	6.104e-05	4.81112e-05	3.69999e-05	6.36223e-05	0.000111877	3.85922e-05	5.69982e-05	0.000120115	5.49329e-05	7.0833e-05	7.19016e-05	1.28944	0.36675	0.545118	1.3089	0.388353	0.564148	1.01509	0.0216033	0.975745
PS(18:1_22:1)-H_28.47	PS(18:1_22:1)-H	PS	Phospholipids	phosphatidylserine	(18:1_22:1)	(18:1)	(22:1)				7.11319e-05	7.32065e-05	3.64905e-05	0.000103873	3.2322e-05	8.8523e-06	0.000110911	3.83076e-05	2.09674e-05	6.02763e-05	4.83492e-05	5.67287e-05	0.802127	-0.318098	0.728612	0.941145	-0.0875109	0.914083	1.17331	0.230587	0.843139
PS(18:1_22:6)-H_29.89	PS(18:1_22:6)-H	PS	Phospholipids	phosphatidylserine	(18:1_22:6)	(18:1)	(22:6)				6.1541e-05	7.10634e-05	5.29395e-05	4.64931e-05	0.000102173	0.000175579	5.02342e-05	8.39665e-05	0.000155397	6.1848e-05	0.000108082	9.65327e-05	1.74754	0.805325	0.341288	1.56081	0.642292	0.379609	0.893145	-0.163033	0.824091
PS(18:1_23:1)-H_31.98	PS(18:1_23:1)-H	PS	Phospholipids	phosphatidylserine	(18:1_23:1)	(18:1)	(23:1)				6.80755e-05	6.20664e-05	2.69358e-05	6.9343e-05	2.08906e-05	4.79843e-06	6.91315e-05	2.18304e-05	1.17218e-05	5.23593e-05	3.16773e-05	3.42279e-05	0.605	-0.724993	0.431193	0.653713	-0.613272	0.457598	1.08052	0.111722	0.927322
PS(18:1_24:1)-H_32.78	PS(18:1_24:1)-H	PS	Phospholipids	phosphatidylserine	(18:1_24:1)	(18:1)	(24:1)				0.000105794	9.43578e-05	6.92476e-05	0.000129874	4.73974e-05	1.42014e-05	0.000127145	6.34565e-05	3.68514e-05	8.97997e-05	6.38241e-05	7.58176e-05	0.710739	-0.492609	0.535055	0.844296	-0.244179	0.665664	1.18791	0.24843	0.797606
PS(18:1e_18:1)-H_30.93	PS(18:1e_18:1)-H	PS	Phospholipids	phosphatidylserine	(18:1e_18:1)	(18:1e)	(18:1)				0.000352396	0.000321884	0.000506326	0.000411496	0.000272473	0.000228269	0.000298353	0.000316846	0.00029036	0.000393535	0.000304079	0.000301853	0.772687	-0.372044	0.323009	0.767029	-0.382646	0.248077	0.992678	-0.0106018	0.971652
PS(18:1e_18:3)-H_29.44	PS(18:1e_18:3)-H	PS	Phospholipids	phosphatidylserine	(18:1e_18:3)	(18:1e)	(18:3)				0.00013334	0.000128508	0.000160656	0.000100492	0.000117154	0.000109837	9.90125e-05	0.00012651	0.000123868	0.000140835	0.000109161	0.000116464	0.775102	-0.367543	0.0682263	0.826954	-0.274122	0.142084	1.0669	0.093421	0.516306
PS(18:1e_22:5)-H_31.04	PS(18:1e_22:5)-H	PS	Phospholipids	phosphatidylserine	(18:1e_22:5)	(18:1e)	(22:5)				2.28393e-05	2.86571e-05	3.35999e-05	1.30033e-05	3.10921e-05	4.70252e-05	1.14404e-05	2.78975e-05	5.51939e-05	2.83654e-05	3.03735e-05	3.15106e-05	1.07079	0.0986806	0.860844	1.11088	0.151703	0.83091	1.03744	0.0530223	0.947313
PS(18:2e_18:1)-H_30.06	PS(18:2e_18:1)-H	PS	Phospholipids	phosphatidylserine	(18:2e_18:1)	(18:2e)	(18:1)				0.000331403	0.000334093	0.000407612	0.000304679	0.000288846	0.0002254	0.000309846	0.000324427	0.000271141	0.000357702	0.000272975	0.000301805	0.763135	-0.38999	0.0715994	0.843731	-0.245145	0.144641	1.10561	0.144845	0.384239
PS(18:3_20:4)-H_28.1	PS(18:3_20:4)-H	PS	Phospholipids	phosphatidylserine	(18:3_20:4)	(18:3)	(20:4)				1.10453e-05	9.19054e-06	5.41242e-06	4.50013e-06	1.09578e-05	2.8926e-05	4.47056e-06	7.57477e-06	2.65204e-05	8.54941e-06	1.47946e-05	1.28553e-05	1.73049	0.791177	0.485122	1.50364	0.588461	0.599625	0.868913	-0.202717	0.856331
PS(19:0_18:1)-H_27.29	PS(19:0_18:1)-H	PS	Phospholipids	phosphatidylserine	(19:0_18:1)	(19:0)	(18:1)				0.000297803	0.000241677	0.000242561	0.000282236	0.000168727	0.000253159	0.000267776	0.00020167	0.000275305	0.000260681	0.000234707	0.00024825	0.900362	-0.151423	0.549559	0.952315	-0.0704894	0.699624	1.0577	0.0809337	0.76143
PS(19:0_20:5)-H_29.61	PS(19:0_20:5)-H	PS	Phospholipids	phosphatidylserine	(19:0_20:5)	(19:0)	(20:5)				5.18457e-05	4.56304e-05	4.7332e-05	2.99369e-05	4.44374e-05	0.000108152	2.85951e-05	3.88219e-05	8.9244e-05	4.82694e-05	6.08421e-05	5.22203e-05	1.26047	0.333961	0.653291	1.08185	0.113502	0.852965	0.858292	-0.220459	0.79204
PS(19:0_22:5)-H_27.08	PS(19:0_22:5)-H	PS	Phospholipids	phosphatidylserine	(19:0_22:5)	(19:0)	(22:5)				1.53545e-05	1.18262e-05	1.06222e-05	6.76925e-06	8.04315e-06	2.54893e-05	6.71971e-06	7.5486e-06	2.31888e-05	1.2601e-05	1.34339e-05	1.24857e-05	1.0661	0.0923419	0.904391	0.990853	-0.0132568	0.985087	0.929419	-0.105599	0.912235
PS(19:1_18:1)-H_30.38	PS(19:1_18:1)-H	PS	Phospholipids	phosphatidylserine	(19:1_18:1)	(19:1)	(18:1)				0.000299058	0.000242909	0.000217926	0.00021509	0.000158867	0.000235936	0.000214399	0.000165463	0.00022376	0.000253298	0.000203298	0.000201207	0.802603	-0.317241	0.207143	0.79435	-0.332153	0.163325	0.989717	-0.0149117	0.946666
PS(19:1_18:2)-H_30.08	PS(19:1_18:2)-H	PS	Phospholipids	phosphatidylserine	(19:1_18:2)	(19:1)	(18:2)				0.00019235	0.000168207	0.000159399	0.000137684	0.000141541	0.000216361	0.000129048	0.000138543	0.000211858	0.000173319	0.000165195	0.000159816	0.95313	-0.069255	0.789366	0.922093	-0.117016	0.667406	0.967437	-0.0477605	0.890296
PS(20:0)-H_16.05	PS(20:0)-H	PS	Phospholipids	phosphatidylserine	(20:0)	(20:0)					2.39463e-05	2.94706e-05	2.82317e-05	6.05531e-05	1.92345e-05	1.89894e-06	5.32125e-05	2.68022e-05	7.57643e-06	2.72162e-05	2.72288e-05	2.9197e-05	1.00046	0.000667734	0.999489	1.07278	0.101355	0.895154	1.07228	0.100688	0.932865
PS(20:0_18:1)-H_31.75	PS(20:0_18:1)-H	PS	Phospholipids	phosphatidylserine	(20:0_18:1)	(20:0)	(18:1)				3.51913e-05	4.57414e-05	2.80416e-05	5.68755e-05	2.7798e-05	2.8516e-05	5.25416e-05	3.35126e-05	3.51764e-05	3.63248e-05	3.77299e-05	4.04102e-05	1.03868	0.0547527	0.905151	1.11247	0.153766	0.635772	1.07104	0.0990132	0.826804
PS(22:0)-H_16.15	PS(22:0)-H	PS	Phospholipids	phosphatidylserine	(22:0)	(22:0)					4.71289e-05	4.42725e-05	5.84788e-05	7.02419e-05	2.80382e-05	1.3736e-05	6.42261e-05	3.80238e-05	2.32616e-05	4.996e-05	3.73387e-05	4.18372e-05	0.747371	-0.420104	0.538217	0.837413	-0.255989	0.576949	1.12048	0.164115	0.84021
PS(22:0_20:4)-H_31.34	PS(22:0_20:4)-H	PS	Phospholipids	phosphatidylserine	(22:0_20:4)	(22:0)	(20:4)				1.99518e-05	2.40441e-05	1.90667e-05	4.40533e-05	2.94636e-05	4.21836e-05	3.97554e-05	3.10827e-05	5.15385e-05	2.10209e-05	3.85668e-05	4.07922e-05	1.83469	0.875537	0.0501721	1.94056	0.956471	0.0711071	1.0577	0.0809341	0.782143
PS(22:1)-H_16.11	PS(22:1)-H	PS	Phospholipids	phosphatidylserine	(22:1)	(22:1)					3.42634e-05	3.25376e-05	4.1622e-05	5.33862e-05	2.19088e-05	1.13536e-05	5.15689e-05	2.82251e-05	1.9831e-05	3.6141e-05	2.88829e-05	3.32083e-05	0.799172	-0.323422	0.626591	0.918855	-0.122091	0.791203	1.14976	0.201331	0.798768
PS(22:1e)-H_28.82	PS(22:1e)-H	PS	Phospholipids	phosphatidylserine	(22:1e)	(22:1e)					2.92639e-05	3.65045e-05	4.02171e-05	4.19386e-05	4.05476e-05	2.34324e-05	3.85274e-05	3.43395e-05	2.57568e-05	3.53285e-05	3.53062e-05	3.28746e-05	0.999369	-0.00091114	0.997571	0.930541	-0.103859	0.646461	0.931128	-0.102948	0.750149
PS(26:1)-H_30.76	PS(26:1)-H	PS	Phospholipids	phosphatidylserine	(26:1)	(26:1)					5.7834e-05	6.75078e-05	4.87538e-05	5.42213e-05	3.7925e-05	6.25768e-06	4.89857e-05	3.60148e-05	1.13583e-05	5.80318e-05	3.28013e-05	3.21196e-05	0.56523	-0.82309	0.207668	0.553483	-0.85339	0.128391	0.979217	-0.0303002	0.971528
PS(26:1e)-H_32.6	PS(26:1e)-H	PS	Phospholipids	phosphatidylserine	(26:1e)	(26:1e)					0.000131288	0.000164818	0.000192328	0.000188197	0.000100163	5.57414e-05	0.000165979	0.000129086	9.90485e-05	0.000162811	0.0001147	0.000131371	0.704499	-0.50533	0.347731	0.806893	-0.309552	0.296771	1.14534	0.195778	0.727449
PS(27:0)-H_19.55	PS(27:0)-H	PS	Phospholipids	phosphatidylserine	(27:0)	(27:0)					0.000132936	0.000145374	0.000451861	0.000223473	0.000123958	6.59548e-05	0.000200997	0.000238984	0.00012109	0.00024339	0.000137795	0.000187024	0.566149	-0.820746	0.42818	0.768411	-0.380049	0.65088	1.35726	0.440697	0.444556
PS(29:1)-H_20.48	PS(29:1)-H	PS	Phospholipids	phosphatidylserine	(29:1)	(29:1)					3.76834e-05	4.16695e-05	8.72596e-05	5.98923e-05	2.53377e-05	1.30091e-05	5.35229e-05	4.09645e-05	2.33684e-05	5.55375e-05	3.27464e-05	3.92853e-05	0.589626	-0.762128	0.343909	0.707365	-0.499472	0.43441	1.19969	0.262656	0.716343
PS(30:1e)-H_20.84	PS(30:1e)-H	PS	Phospholipids	phosphatidylserine	(30:1e)	(30:1e)					1.03648e-06	7.67767e-07	6.64045e-06	1.37058e-05	9.431e-06	1.24199e-05	1.13674e-05	1.43907e-05	1.62789e-05	2.8149e-06	1.18522e-05	1.40123e-05	4.21054	2.07401	0.0222965	4.97791	2.31554	0.0113213	1.18225	0.241536	0.322233
PS(31:0)-H_33.79	PS(31:0)-H	PS	Phospholipids	phosphatidylserine	(31:0)	(31:0)					2.62123e-05	3.72058e-05	3.14076e-05	3.38001e-05	3.37694e-05	5.68984e-06	4.54368e-05	2.81939e-05	1.57196e-05	3.16086e-05	2.44198e-05	2.97834e-05	0.772568	-0.372266	0.530336	0.942258	-0.0858062	0.857289	1.21964	0.28646	0.695195
PS(32:2e)-H_28.31	PS(32:2e)-H	PS	Phospholipids	phosphatidylserine	(32:2e)	(32:2e)					0.000105885	0.000101884	0.000160297	0.000294428	0.000180022	0.000159926	0.000272555	0.000255185	0.000209789	0.000122689	0.000211458	0.000245843	1.72354	0.785374	0.156094	2.0038	1.00274	0.0097487	1.16261	0.217364	0.512132
PS(33:2e)-H_28.72	PS(33:2e)-H	PS	Phospholipids	phosphatidylserine	(33:2e)	(33:2e)					6.99442e-05	6.53767e-05	8.80597e-05	0.00014127	8.28788e-05	7.54918e-05	0.00013579	0.000113402	9.07309e-05	7.44602e-05	9.98802e-05	0.000113308	1.34139	0.42373	0.347221	1.52172	0.605706	0.0765879	1.13444	0.181976	0.61852
PS(34:1e)-H_29.52	PS(34:1e)-H	PS	Phospholipids	phosphatidylserine	(34:1e)	(34:1e)					4.50351e-05	3.97207e-05	7.9698e-05	8.06533e-05	5.94591e-05	6.36412e-05	7.16004e-05	8.57895e-05	6.50104e-05	5.48179e-05	6.79179e-05	7.41334e-05	1.23897	0.309144	0.421734	1.35236	0.435477	0.263028	1.09152	0.126333	0.524464
PS(34:4e)-H_28.19	PS(34:4e)-H	PS	Phospholipids	phosphatidylserine	(34:4e)	(34:4e)					6.33895e-05	5.66596e-05	0.00010197	5.38693e-05	5.05439e-05	7.67033e-05	5.22577e-05	8.03554e-05	9.29907e-05	7.40064e-05	6.03722e-05	7.52013e-05	0.81577	-0.293766	0.461392	1.01615	0.023107	0.95181	1.24563	0.316873	0.373561
PS(38:2)-H_44.6	PS(38:2)-H	PS	Phospholipids	phosphatidylserine	(38:2)	(38:2)					1.78416e-05	2.15323e-05	2.02425e-05	7.4684e-06	1.31118e-05	1.48107e-05	7.04465e-06	1.11377e-05	1.9678e-05	1.98721e-05	1.1797e-05	1.26201e-05	0.593644	-0.75233	0.0490843	0.635067	-0.65502	0.183649	1.06978	0.0973099	0.860541
PS(40:1)-H_31.89	PS(40:1)-H	PS	Phospholipids	phosphatidylserine	(40:1)	(40:1)					2.27564e-05	2.27792e-05	9.462e-06	4.38451e-05	1.23827e-05	3.61556e-06	4.73446e-05	1.9099e-05	9.03419e-06	1.83325e-05	1.99478e-05	2.51593e-05	1.08811	0.121825	0.910309	1.37238	0.456685	0.623089	1.26126	0.33486	0.771339
PS(42:1)-H_33.19	PS(42:1)-H	PS	Phospholipids	phosphatidylserine	(42:1)	(42:1)					0.000109885	8.50581e-05	6.08954e-05	0.000165744	3.8835e-05	9.42226e-06	0.000154909	6.68425e-05	2.41912e-05	8.52795e-05	7.13338e-05	8.19808e-05	0.836471	-0.257612	0.803043	0.961319	-0.0569122	0.941807	1.14926	0.2007	0.871327
PS(44:2)-H_33.46	PS(44:2)-H	PS	Phospholipids	phosphatidylserine	(44:2)	(44:2)					6.02191e-05	5.08163e-05	4.11681e-05	6.54581e-05	2.30054e-05	6.42118e-06	6.55093e-05	3.09135e-05	1.93731e-05	5.07345e-05	3.16282e-05	3.85986e-05	0.623406	-0.681756	0.393069	0.760796	-0.394418	0.483258	1.22039	0.287339	0.77188
PS(6:0_18:1)-H_16.35	PS(6:0_18:1)-H	PS	Phospholipids	phosphatidylserine	(6:0_18:1)	(6:0)	(18:1)				2.54695e-05	2.7325e-05	3.51257e-05	4.10249e-05	1.63115e-05	7.01108e-06	3.82791e-05	2.24173e-05	1.43053e-05	2.93067e-05	2.14491e-05	2.50005e-05	0.731884	-0.450312	0.524859	0.853065	-0.229273	0.616451	1.16557	0.22104	0.789652
PS(8:0_18:1)-H_12.7	PS(8:0_18:1)-H	PS	Phospholipids	phosphatidylserine	(8:0_18:1)	(8:0)	(18:1)				5.78871e-06	8.17756e-06	7.7995e-06	1.56565e-05	4.26456e-06	1.19343e-07	1.44093e-05	7.30292e-06	6.40206e-07	7.25526e-06	6.68012e-06	7.45082e-06	0.920729	-0.119152	0.91338	1.02696	0.038373	0.96557	1.11537	0.157525	0.905907
SM(d18:1_13:0)+Na_38.77	SM(d18:1_13:0)+Na	SM	Sphingolipids	sphingomyelin	(d18:1_13:0)	(d18:1)	(13:0)				8.24838e-07	1.45289e-06	1.01818e-06	8.5724e-07	3.35511e-06	9.94395e-06	4.59058e-07	5.87565e-07	7.64827e-06	1.09863e-06	4.71877e-06	2.8983e-06	4.29512	2.1027	0.313169	2.63809	1.39949	0.528044	0.614207	-0.703204	0.640448
SM(d18:1_14:0)+H_39.71	SM(d18:1_14:0)+H	SM	Sphingolipids	sphingomyelin	(d18:1_14:0)	(d18:1)	(14:0)				0.00223096	0.00232616	0.00207227	0.00240908	0.00220987	0.00201555	0.00238597	0.00218753	0.00240603	0.0022098	0.0022115	0.00232651	1.00077	0.00111025	0.990684	1.05282	0.0742547	0.315361	1.05201	0.0731445	0.446084
SM(d18:1_16:1)+H_40.28	SM(d18:1_16:1)+H	SM	Sphingolipids	sphingomyelin	(d18:1_16:1)	(d18:1)	(16:1)				0.00291582	0.00300674	0.00229913	0.00307819	0.00290417	0.00288921	0.00311973	0.00286558	0.00334269	0.00274056	0.00295719	0.00310933	1.07905	0.109755	0.435146	1.13456	0.182133	0.244516	1.05145	0.0723774	0.392892
SM(d18:1_24:2)+H_45.13	SM(d18:1_24:2)+H	SM	Sphingolipids	sphingomyelin	(d18:1_24:2)	(d18:1)	(24:2)				0.00281045	0.00310836	0.00297214	0.00294015	0.00387827	0.00369094	0.00293425	0.0037416	0.00326587	0.00296365	0.00350312	0.00331391	1.18203	0.241265	0.193698	1.11818	0.161158	0.270696	0.945987	-0.0801077	0.637202
SM(d18:2_14:0)+H_28.9	SM(d18:2_14:0)+H	SM	Sphingolipids	sphingomyelin	(d18:2_14:0)	(d18:2)	(14:0)				9.23462e-05	0.000102866	9.71821e-05	0.000108272	0.000126431	0.000130347	0.000108288	0.000121026	0.000147163	9.74648e-05	0.000121683	0.000125492	1.24849	0.320179	0.0531533	1.28757	0.364646	0.125908	1.0313	0.0444666	0.792011
SM(d26:0)+H_39.11	SM(d26:0)+H	SM	Sphingolipids	sphingomyelin	(d26:0)	(d26:0)					7.42086e-07	1.27148e-06	1.09112e-05	5.45171e-07	9.83502e-06	4.30347e-06	5.44233e-06	1.46044e-05	8.0498e-06	4.30825e-06	4.89455e-06	9.3655e-06	1.13609	0.184075	0.897589	2.17385	1.12025	0.305379	1.91345	0.936178	0.308464
SM(d30:0)+H_38.52	SM(d30:0)+H	SM	Sphingolipids	sphingomyelin	(d30:0)	(d30:0)					2.0856e-05	1.80422e-05	1.84791e-05	2.60757e-05	2.74523e-05	3.30313e-05	2.6407e-05	2.59127e-05	3.39096e-05	1.91258e-05	2.88531e-05	2.87431e-05	1.5086	0.593209	0.0306255	1.50285	0.587697	0.0532401	0.996187	-0.00551157	0.975423
SM(d30:1)+H_37.98	SM(d30:1)+H	SM	Sphingolipids	sphingomyelin	(d30:1)	(d30:1)					0.000105973	0.000123536	0.000111719	0.000122617	0.000141054	0.000149162	0.000126431	0.000135336	0.000164369	0.000113743	0.000137611	0.000142046	1.20985	0.274823	0.0737425	1.24883	0.32058	0.116635	1.03222	0.0457569	0.767438
SM(d31:1)+H_38.77	SM(d31:1)+H	SM	Sphingolipids	sphingomyelin	(d18:1_13:0)	(d18:1)	(13:0)				7.83613e-05	8.33585e-05	6.90187e-05	9.62659e-05	9.19975e-05	9.58019e-05	9.18333e-05	8.52109e-05	0.000110997	7.69128e-05	9.46884e-05	9.60139e-05	1.23111	0.299964	0.0410364	1.24835	0.320019	0.115865	1.014	0.0200546	0.88064
SM(d32:0)+H_30.18	SM(d32:0)+H	SM	Sphingolipids	sphingomyelin	(d32:0)	(d32:0)					0.000171805	0.000170855	0.000166555	0.00019872	0.000191912	0.000191122	0.000199429	0.000185748	0.000210089	0.000169738	0.000193918	0.000198422	1.14246	0.192138	0.002003	1.16899	0.225264	0.0491306	1.02323	0.0331253	0.596362
SM(d33:1)+H_40.53	SM(d33:1)+H	SM	Sphingolipids	sphingomyelin	(d33:1)	(d33:1)					0.00214352	0.00224923	0.00213115	0.00231339	0.00218172	0.00223986	0.00240222	0.0021659	0.00258032	0.00217463	0.00224499	0.00238281	1.03235	0.0459364	0.258332	1.09573	0.131894	0.219154	1.06139	0.0859577	0.371349
SM(d34:0)+H_41.81	SM(d34:0)+H	SM	Sphingolipids	sphingomyelin	(d34:0)	(d34:0)					0.00221248	0.00178831	0.00166622	0.00195	0.00167476	0.0015874	0.0015752	0.00166228	0.00143793	0.001889	0.00173739	0.00155847	0.919737	-0.120707	0.493327	0.825021	-0.277497	0.173904	0.897018	-0.15679	0.247433
SM(d34:1)+H_41.27	SM(d34:1)+H	SM	Sphingolipids	sphingomyelin	(d34:1)	(d34:1)					0.0294789	0.0285622	0.0279448	0.0253708	0.0237911	0.0231751	0.0240893	0.02321	0.0227872	0.028662	0.0241123	0.0233622	0.841264	-0.249369	0.00660248	0.815092	-0.294965	0.000928263	0.96889	-0.0455958	0.390589
SM(d34:3)+H_30.09	SM(d34:3)+H	SM	Sphingolipids	sphingomyelin	(d34:3)	(d34:3)					7.25879e-05	7.65674e-05	8.2493e-05	7.86958e-05	8.59826e-05	8.71727e-05	8.23578e-05	8.53735e-05	9.28287e-05	7.72161e-05	8.39504e-05	8.68533e-05	1.08721	0.120634	0.160747	1.12481	0.169679	0.0857839	1.03458	0.0490448	0.51769
SM(d34:4)+H_39.69	SM(d34:4)+H	SM	Sphingolipids	sphingomyelin	(d34:4)	(d34:4)					0.000178073	0.000154196	0.000132688	0.000167554	0.000256659	0.000358288	0.000176107	0.000203097	0.000274391	0.000154986	0.000260833	0.000217865	1.68295	0.750993	0.189554	1.40571	0.491298	0.152753	0.835265	-0.259695	0.53991
SM(d35:1)+H_42.21	SM(d35:1)+H	SM	Sphingolipids	sphingomyelin	(d35:1)	(d35:1)					0.000516612	0.000493959	0.000492022	0.000417688	0.000482493	0.000455819	0.000481	0.000467539	0.000415547	0.000500864	0.000452	0.000454695	0.90244	-0.148097	0.106383	0.907821	-0.139521	0.133888	1.00596	0.00857669	0.926447
SM(d35:2)+H_41.09	SM(d35:2)+H	SM	Sphingolipids	sphingomyelin	(d35:2)	(d35:2)					9.8835e-05	0.000109085	7.52572e-05	7.58183e-05	8.52892e-05	0.000109089	7.84163e-05	7.58685e-05	0.000115364	9.43923e-05	9.00654e-05	8.9883e-05	0.954161	-0.0676959	0.773943	0.952229	-0.07062	0.795551	0.997975	-0.00292418	0.991563
SM(d35:4)+H_40.53	SM(d35:4)+H	SM	Sphingolipids	sphingomyelin	(d35:4)	(d35:4)					0.000127829	7.86248e-05	7.77079e-05	9.36246e-05	0.0001385	0.000188286	9.53475e-05	0.000102424	0.00011823	9.47206e-05	0.000140137	0.000105334	1.47947	0.565085	0.242707	1.11205	0.15322	0.599694	0.751651	-0.411865	0.330211
SM(d36:0)+H_37.94	SM(d36:0)+H	SM	Sphingolipids	sphingomyelin	(d36:0)	(d36:0)					0.000172297	0.000226085	0.000213357	0.000167265	0.000236648	0.000210402	0.000167344	0.000234446	0.000178821	0.000203913	0.000204772	0.000193537	1.00421	0.00606071	0.975249	0.949115	-0.0753452	0.714622	0.945136	-0.081406	0.717801
SM(d36:1)+H_42.92	SM(d36:1)+H	SM	Sphingolipids	sphingomyelin	(d36:1)	(d36:1)					0.0009224	0.00115331	0.00116203	0.000907967	0.00103329	0.000905063	0.000808063	0.00109865	0.00085835	0.00107924	0.000948774	0.000921687	0.879109	-0.185886	0.237411	0.854011	-0.227673	0.257733	0.971451	-0.0417875	0.803269
SM(d36:2)+H_41.94	SM(d36:2)+H	SM	Sphingolipids	sphingomyelin	(d36:2)	(d36:2)					0.00087335	0.000915629	0.000839776	0.000782585	0.000900573	0.000836074	0.000761321	0.000875584	0.000745293	0.000876252	0.000839744	0.000794066	0.958336	-0.0613962	0.42701	0.906207	-0.142087	0.173717	0.945605	-0.080691	0.441644
SM(d36:4)+H_41.16	SM(d36:4)+H	SM	Sphingolipids	sphingomyelin	(d36:4)	(d36:4)					0.000553554	0.000317804	0.000300898	0.000314245	0.000372805	0.00038307	0.00032823	0.000330601	0.000250947	0.000390752	0.000356707	0.00030326	0.912872	-0.131515	0.721219	0.776092	-0.3657	0.39847	0.850165	-0.234185	0.191962
SM(d36:5)+H_40.24	SM(d36:5)+H	SM	Sphingolipids	sphingomyelin	(d36:5)	(d36:5)					0.000187415	0.000147796	0.000125999	0.000133786	0.000223342	0.000338354	0.000154958	0.000165086	0.00022524	0.000153737	0.000231827	0.000181761	1.50795	0.59259	0.317036	1.18229	0.241585	0.381013	0.784038	-0.351005	0.49517
SM(d37:0)+H_44.22	SM(d37:0)+H	SM	Sphingolipids	sphingomyelin	(d37:0)	(d37:0)					8.87604e-06	2.31091e-05	2.19772e-05	2.44912e-06	2.10779e-05	2.12398e-05	5.24361e-06	1.96095e-05	2.1456e-05	1.79874e-05	1.49223e-05	1.54363e-05	0.829594	-0.269523	0.713712	0.858173	-0.22066	0.729237	1.03445	0.0488629	0.952385
SM(d38:0)+H_39.25	SM(d38:0)+H	SM	Sphingolipids	sphingomyelin	(d38:0)	(d38:0)					6.73025e-05	9.47577e-05	9.87856e-05	6.77191e-05	8.32281e-05	8.51055e-05	6.63311e-05	8.48496e-05	7.93029e-05	8.69486e-05	7.86842e-05	7.68279e-05	0.904951	-0.144088	0.516226	0.883601	-0.178533	0.434469	0.976408	-0.0344445	0.823042
SM(d38:1)+H_44.66	SM(d38:1)+H	SM	Sphingolipids	sphingomyelin	(d38:1)	(d38:1)					0.000383598	0.00051062	0.000540704	0.000383405	0.000545917	0.000524207	0.000411938	0.000564092	0.000457648	0.000478307	0.00048451	0.000477893	1.01297	0.0185879	0.933752	0.999133	-0.00125084	0.995287	0.986343	-0.0198387	0.927248
SM(d38:2)+H_43.87	SM(d38:2)+H	SM	Sphingolipids	sphingomyelin	(d38:2)	(d38:2)					7.11222e-05	6.10624e-05	5.48069e-05	9.30486e-05	8.62526e-05	7.40401e-05	8.42005e-05	7.97212e-05	6.12052e-05	6.23305e-05	8.44471e-05	7.50423e-05	1.35483	0.43811	0.0402618	1.20394	0.267767	0.218375	0.888631	-0.170344	0.356527
SM(d39:0)+H_45.56	SM(d39:0)+H	SM	Sphingolipids	sphingomyelin	(d39:0)	(d39:0)					1.70769e-05	3.75185e-05	4.63233e-05	1.78994e-05	2.8439e-05	3.39981e-05	1.49943e-05	3.03663e-05	3.63304e-05	3.36395e-05	2.67789e-05	2.72303e-05	0.796053	-0.329063	0.535452	0.809474	-0.304943	0.585655	1.01686	0.0241198	0.957477
SM(d39:1)+H_45.61	SM(d39:1)+H	SM	Sphingolipids	sphingomyelin	(d39:1)	(d39:1)					0.000179999	0.000241485	0.000271229	0.000231533	0.000265997	0.000263876	0.000229024	0.000275432	0.0002721	0.000230904	0.000253802	0.000258852	1.09917	0.136409	0.495013	1.12104	0.164832	0.427751	1.0199	0.0284237	0.800958
SM(d40:1)+H_46.16	SM(d40:1)+H	SM	Sphingolipids	sphingomyelin	(d40:1)	(d40:1)					0.010549	0.0106327	0.0104719	0.0110283	0.0106588	0.0103507	0.0110497	0.0108239	0.0105006	0.0105512	0.0106793	0.0107914	1.01214	0.0174061	0.583924	1.02277	0.032478	0.267448	1.0105	0.0150719	0.680791
SM(d40:2)+H_44.79	SM(d40:2)+H	SM	Sphingolipids	sphingomyelin	(d40:2)	(d40:2)					0.000272228	0.000419768	0.00042172	0.00027516	0.000457151	0.000438778	0.000311114	0.000459864	0.000399572	0.000371239	0.000390363	0.000390183	1.05151	0.0724686	0.814335	1.05103	0.0718044	0.787667	0.99954	-0.000664186	0.998143
SM(d40:7)+H_43.66	SM(d40:7)+H	SM	Sphingolipids	sphingomyelin	(d40:7)	(d40:7)					0.000337304	0.000190061	0.000621731	0.000289362	0.000199437	5.94569e-05	0.000275336	0.000337439	0.000108471	0.000383032	0.000182752	0.000240415	0.477119	-1.06758	0.255584	0.627664	-0.671936	0.393293	1.31553	0.395643	0.579111
SM(d41:0)+H_46.97	SM(d41:0)+H	SM	Sphingolipids	sphingomyelin	(d41:0)	(d41:0)					0.000292158	0.000303989	0.000287301	0.000342082	0.000289056	0.000267936	0.000345436	0.000293809	0.000323252	0.000294483	0.000299691	0.000320832	1.01769	0.0252951	0.837428	1.08948	0.123637	0.213661	1.07054	0.0983417	0.477597
SM(d41:1)+H_46.87	SM(d41:1)+H	SM	Sphingolipids	sphingomyelin	(d41:1)	(d41:1)					0.00243128	0.00265989	0.00250992	0.00292019	0.00260112	0.00240377	0.00289101	0.0026528	0.00288006	0.0025337	0.00264169	0.00280796	1.04262	0.0602192	0.562482	1.10825	0.148278	0.056852	1.06294	0.0880588	0.398605
SM(d41:2)+H_45.78	SM(d41:2)+H	SM	Sphingolipids	sphingomyelin	(d41:2)	(d41:2)					0.000584702	0.000667839	0.000699395	0.000673999	0.000790089	0.000737271	0.00069053	0.000779519	0.000734311	0.000650645	0.000733786	0.000734787	1.12778	0.173489	0.157776	1.12932	0.175454	0.126088	1.00136	0.00196525	0.982324
SM(d42:1)+H_47.5	SM(d42:1)+H	SM	Sphingolipids	sphingomyelin	(d42:1)	(d42:1)					0.0368776	0.0284903	0.0232271	0.0398976	0.0305647	0.0283728	0.0389472	0.0294859	0.0321784	0.0295317	0.032945	0.0335372	1.11558	0.157798	0.556375	1.13563	0.183499	0.461765	1.01797	0.0257008	0.902336
SM(d42:1)+HCOO_51.69	SM(d42:1)+HCOO	SM	Sphingolipids	sphingomyelin	(d42:1)	(d42:1)					0.00019319	0.000124189	0.000154613	0.000221832	0.000158905	0.000115741	0.000196339	0.000136326	0.000168463	0.000157331	0.000165493	0.000167042	1.05188	0.072968	0.836637	1.06173	0.086416	0.732367	1.00937	0.013448	0.967658
SM(d42:2)+H_45.9	SM(d42:2)+H	SM	Sphingolipids	sphingomyelin	(d42:2)	(d42:2)					0.0196808	0.0238898	0.0220765	0.0207525	0.0235593	0.0227884	0.0211196	0.0238143	0.022518	0.0218824	0.0223667	0.022484	1.02214	0.0315861	0.761669	1.02749	0.0391281	0.702297	1.00524	0.00754198	0.923266
SM(d42:2)+H_48.48	SM(d42:2)+H	SM	Sphingolipids	sphingomyelin	(d42:2)	(d42:2)					0.000141543	0.00704196	0.00654403	0.000152336	2.61513e-05	0.00672838	8.06947e-05	5.64329e-05	0	0.00457584	0.00230229	4.57092e-05	0.50314	-0.99097	0.508617	0.00998924	-6.64541	0.178292	0.0198538	-5.65444	0.415205
SM(d43:1)+H_48.17	SM(d43:1)+H	SM	Sphingolipids	sphingomyelin	(d43:1)	(d43:1)					0.00114271	0.00101988	0.000929391	0.00143111	0.00107272	0.00104612	0.00143757	0.00109599	0.00117547	0.00103066	0.00118332	0.00123634	1.14811	0.199265	0.352999	1.19957	0.262511	0.178188	1.04481	0.0632464	0.759534
SM(d43:2)+H_46.59	SM(d43:2)+H	SM	Sphingolipids	sphingomyelin	(d43:2)	(d43:2)					0.000416951	0.00051033	0.000471408	0.000463872	0.000512313	0.000471634	0.000487152	0.000533419	0.00054496	0.00046623	0.000482606	0.000521844	1.03513	0.0498052	0.632202	1.11928	0.162577	0.172044	1.0813	0.112771	0.167698
SM(d43:2)+H_51.44	SM(d43:2)+H	SM	Sphingolipids	sphingomyelin	(d43:2)	(d43:2)					0.000182891	8.457e-05	6.96361e-05	0.00029743	0.000254819	0.000220041	0.000272975	0.000247662	0.000193194	0.000112366	0.00025743	0.000237944	2.291	1.19598	0.0340033	2.11758	1.08242	0.0501927	0.924305	-0.113559	0.58093
SM(d43:4)+H_46.9	SM(d43:4)+H	SM	Sphingolipids	sphingomyelin	(d43:4)	(d43:4)					0.00014627	0.000125687	0.000122443	0.000212998	0.000258904	0.00029929	0.000204776	0.000220828	0.000261713	0.000131467	0.000257064	0.000229106	1.95535	0.96743	0.0288892	1.74269	0.801314	0.0165445	0.891239	-0.166116	0.412711
SM(d44:0)+H_51.07	SM(d44:0)+H	SM	Sphingolipids	sphingomyelin	(d44:0)	(d44:0)					0.000590846	0.000559287	0.000489319	0.000114488	0.000228909	0.000302351	0.000108053	0.000200553	0.000355533	0.000546484	0.000215249	0.000221379	0.39388	-1.34417	0.0119331	0.405098	-1.30366	0.0316081	1.02848	0.0405149	0.9495
SM(d44:1)+H_48.88	SM(d44:1)+H	SM	Sphingolipids	sphingomyelin	(d44:1)	(d44:1)					0.00277354	0.00206681	0.00181617	0.00339511	0.00223865	0.00215741	0.00337125	0.00216853	0.00232633	0.00221884	0.00259706	0.00262204	1.17046	0.227075	0.488919	1.18172	0.240886	0.445996	1.00962	0.0138112	0.965938
SM(d44:2)+H_47.22	SM(d44:2)+H	SM	Sphingolipids	sphingomyelin	(d44:2)	(d44:2)					0.00127872	0.00136953	0.001218	0.00124116	0.00136934	0.00121633	0.00136054	0.00133899	0.00136125	0.00128875	0.00127561	0.00135359	0.989803	-0.0147872	0.849009	1.05031	0.070821	0.277275	1.06113	0.0856082	0.239914
SM(d44:3)+H_46.46	SM(d44:3)+H	SM	Sphingolipids	sphingomyelin	(d44:3)	(d44:3)					0.00124581	0.00142719	0.00125401	0.0013903	0.00143967	0.00138014	0.00144385	0.00133772	0.00152546	0.001309	0.00140337	0.00143567	1.07209	0.10043	0.247303	1.09677	0.133262	0.190415	1.02302	0.0328325	0.620716
SM(d44:5)+H_45.94	SM(d44:5)+H	SM	Sphingolipids	sphingomyelin	(d44:5)	(d44:5)					0.000913871	0.00082796	0.000878021	0.000873154	0.00123787	0.00134931	0.000907813	0.0011401	0.00102228	0.000873284	0.00115345	0.0010234	1.32081	0.401427	0.187622	1.1719	0.228845	0.142942	0.887254	-0.172582	0.475721
SM(t33:2)+H_34.16	SM(t33:2)+H	SM	Sphingolipids	sphingomyelin	(t33:2)	(t33:2)					1.21518e-05	2.99815e-05	5.34485e-05	6.61151e-05	3.09435e-05	4.64052e-05	5.08934e-05	7.63655e-05	6.64671e-05	3.18606e-05	4.78212e-05	6.45753e-05	1.50095	0.585878	0.36828	2.02681	1.01921	0.0936871	1.35035	0.433332	0.260245
SM(t34:0)+H_30.32	SM(t34:0)+H	SM	Sphingolipids	sphingomyelin	(t34:0)	(t34:0)					0.000111814	8.35089e-05	8.43388e-05	0.000128224	8.22181e-05	8.07475e-05	0.000131747	8.60689e-05	9.51773e-05	9.32206e-05	9.70633e-05	0.000104331	1.04122	0.0582782	0.844864	1.11918	0.162447	0.548926	1.07487	0.104169	0.74603
SM(t34:2)+H_29.38	SM(t34:2)+H	SM	Sphingolipids	sphingomyelin	(t34:2)	(t34:2)					5.32443e-05	6.97334e-05	0.000199719	0.000145472	0.000152701	0.000146888	0.000106541	0.000223203	0.000187471	0.000107565	0.000148354	0.000172405	1.37919	0.463826	0.471516	1.60279	0.680585	0.329211	1.16212	0.216759	0.558172
SM(t36:5)+H_38.76	SM(t36:5)+H	SM	Sphingolipids	sphingomyelin	(t36:5)	(t36:5)					2.78395e-05	3.813e-05	4.46341e-05	7.90054e-05	8.41526e-05	0.000111904	7.63858e-05	9.79435e-05	0.000126598	3.68679e-05	9.16872e-05	0.000100309	2.48691	1.31436	0.0186148	2.72077	1.44401	0.0376855	1.09404	0.129659	0.655717
SM(t42:0)+H_46.77	SM(t42:0)+H	SM	Sphingolipids	sphingomyelin	(t42:0)	(t42:0)					0.000135144	0.000118444	0.000121824	0.000160007	0.000112527	0.00010157	0.000152387	0.000122053	0.00012036	0.000125137	0.000124701	0.0001316	0.996516	-0.00503484	0.983203	1.05165	0.0726494	0.617051	1.05532	0.0776843	0.759899
SM(t42:1)+H_46.48	SM(t42:1)+H	SM	Sphingolipids	sphingomyelin	(t42:1)	(t42:1)					0.000109846	0.000257901	0.000269875	0.000187871	0.000267846	0.00022188	0.000173924	0.000305898	0.000262375	0.000212541	0.000225866	0.000247399	1.06269	0.0877263	0.829678	1.16401	0.2191	0.619443	1.09534	0.131374	0.663986
SM(t42:3)+H_41.94	SM(t42:3)+H	SM	Sphingolipids	sphingomyelin	(t42:3)	(t42:3)					9.66297e-05	0.000113945	0.000214917	0.000206299	0.000179987	0.00012186	0.00018282	0.000241455	0.000109662	0.000141831	0.000169382	0.000177979	1.19426	0.256112	0.573916	1.25487	0.327539	0.53302	1.05075	0.0714263	0.860902
SM(t42:4)+H_40.84	SM(t42:4)+H	SM	Sphingolipids	sphingomyelin	(t42:4)	(t42:4)					0.000154743	0.000223814	0.000263376	0.00026611	0.000224242	0.000158012	0.000258	0.000258011	0.000169984	0.000213978	0.000216121	0.000228665	1.01002	0.0143826	0.964044	1.06864	0.0957759	0.751213	1.05804	0.0813933	0.785197
SPH(d16:0)+H_22.09	SPH(d16:0)+H	SPH	Sphingolipids	Sphingosine	(d16:0)	(d16:0)					1.69031e-05	2.94799e-05	1.65767e-05	2.36707e-05	8.02653e-06	5.0016e-07	2.77704e-05	1.42875e-05	1.81986e-05	2.09866e-05	1.07325e-05	2.00855e-05	0.511397	-0.967484	0.283398	0.957065	-0.0633117	0.884837	1.87147	0.904172	0.316811
SPH(d18:0)+H_29.17	SPH(d18:0)+H	SPH	Sphingolipids	Sphingosine	(d18:0)	(d18:0)					1.47604e-05	3.63579e-05	2.18685e-05	2.83336e-05	4.1438e-05	2.93709e-05	2.92781e-05	3.51051e-05	3.94392e-05	2.4329e-05	3.30475e-05	3.46074e-05	1.35836	0.441866	0.325331	1.42248	0.508407	0.244022	1.0472	0.066541	0.778064
SPH(d18:1)+H_29.13	SPH(d18:1)+H	SPH	Sphingolipids	Sphingosine	(d18:1)	(d18:1)					1.45294e-05	4.43491e-05	1.9302e-05	3.77509e-05	4.84491e-05	1.73998e-05	3.6488e-05	4.44964e-05	3.30643e-05	2.60602e-05	3.45333e-05	3.80162e-05	1.32514	0.406141	0.549482	1.45879	0.544769	0.325936	1.10086	0.138628	0.74763
SPH(d20:0)+H_31.94	SPH(d20:0)+H	SPH	Sphingolipids	Sphingosine	(d20:0)	(d20:0)					2.6099e-06	4.92974e-06	2.57682e-06	1.33397e-06	1.08561e-05	7.00538e-06	5.60646e-06	6.70819e-06	9.91901e-06	3.37215e-06	6.39848e-06	7.41122e-06	1.89745	0.924058	0.38955	2.19777	1.13604	0.068482	1.15828	0.211983	0.763101
SPH(d22:0)+H_31.34	SPH(d22:0)+H	SPH	Sphingolipids	Sphingosine	(d22:0)	(d22:0)					0.000250362	0.000231051	0.000210242	0.00030552	0.000242817	0.000191344	0.000321923	0.000238891	0.000268686	0.000230552	0.00024656	0.0002765	1.06944	0.096849	0.684234	1.1993	0.262188	0.190512	1.12143	0.165339	0.508903
SPH(d24:2)+Na_33.59	SPH(d24:2)+Na	SPH	Sphingolipids	Sphingosine	(d24:2)	(d24:2)					2.78602e-05	3.55138e-05	5.12868e-05	7.85064e-05	3.97868e-05	2.83826e-05	7.32758e-05	5.8423e-05	3.64425e-05	3.82203e-05	4.8892e-05	5.60471e-05	1.27922	0.355259	0.570533	1.46642	0.552301	0.245323	1.14635	0.197042	0.721599
TG(11:0_6:0_10:1)+NH4_35.04	TG(11:0_6:0_10:1)+NH4	TG	Neutral lipids	triglyceride	(11:0_6:0_10:1)	(11:0)	(6:0)	(10:1)			8.20498e-05	0.000102512	0.00010615	8.47467e-05	4.02199e-05	2.74802e-05	8.07632e-05	5.23014e-05	3.70262e-05	9.6904e-05	5.08156e-05	5.66969e-05	0.524392	-0.931284	0.10148	0.585084	-0.773285	0.067723	1.11574	0.157998	0.799787
TG(12:1e_10:1_12:2)+H_40.05	TG(12:1e_10:1_12:2)+H	TG	Neutral lipids	triglyceride	(12:1e_10:1_12:2)	(12:1e)	(10:1)	(12:2)			8.19654e-05	9.61857e-05	0.000100344	8.96069e-05	5.2395e-05	4.14359e-05	8.68691e-05	6.44286e-05	5.26756e-05	9.28316e-05	6.1146e-05	6.79911e-05	0.658676	-0.602359	0.150354	0.732413	-0.44927	0.115353	1.11195	0.153088	0.720948
TG(12:1e_6:0_18:0)+H_46.21	TG(12:1e_6:0_18:0)+H	TG	Neutral lipids	triglyceride	(12:1e_6:0_18:0)	(12:1e)	(6:0)	(18:0)			0.000266977	0.000259064	0.00030682	0.000228904	0.000214544	0.000258966	0.000229135	0.000231205	0.000269324	0.00027762	0.000234138	0.000243221	0.843374	-0.245755	0.093357	0.876094	-0.190843	0.15719	1.0388	0.0549122	0.649021
TG(12:1e_6:0_18:4)+H_40.5	TG(12:1e_6:0_18:4)+H	TG	Neutral lipids	triglyceride	(12:1e_6:0_18:4)	(12:1e)	(6:0)	(18:4)			0.000104198	0.000142189	0.000147471	5.91425e-05	4.10625e-05	3.48562e-05	5.69341e-05	5.2458e-05	4.4375e-05	0.000131286	4.50204e-05	5.12557e-05	0.342919	-1.54406	0.0107992	0.390412	-1.35693	0.0216923	1.1385	0.187133	0.501115
TG(14:0_10:2_10:2)+H_39.3	TG(14:0_10:2_10:2)+H	TG	Neutral lipids	triglyceride	(14:0_10:2_10:2)	(14:0)	(10:2)	(10:2)			1.65808e-05	1.39385e-05	2.04152e-05	3.94097e-05	3.70313e-05	5.28648e-05	4.13166e-05	4.00722e-05	4.26774e-05	1.69782e-05	4.31019e-05	4.13554e-05	2.53867	1.34407	0.0225621	2.4358	1.2844	0.0022804	0.95948	-0.0596758	0.75828
TG(14:0_18:2_18:3)+NH4_43.86	TG(14:0_18:2_18:3)+NH4	TG	Neutral lipids	triglyceride	(14:0_18:2_18:3)	(14:0)	(18:2)	(18:3)			9.95902e-05	8.70684e-05	7.76972e-05	1.38201e-05	3.2432e-05	5.15459e-05	1.05775e-05	2.54456e-05	5.65545e-05	8.81186e-05	3.25993e-05	3.08592e-05	0.369948	-1.4346	0.0187373	0.350201	-1.51375	0.0346337	0.946621	-0.0791407	0.92528
TG(14:0_18:3_18:3)+H_50.45	TG(14:0_18:3_18:3)+H	TG	Neutral lipids	triglyceride	(14:0_18:3_18:3)	(14:0)	(18:3)	(18:3)			7.36201e-05	4.80874e-05	3.75708e-05	1.86019e-05	5.3948e-05	9.21821e-05	1.76758e-05	4.80088e-05	7.66964e-05	5.30927e-05	5.49106e-05	4.74603e-05	1.03424	0.0485715	0.94397	0.893914	-0.161793	0.795888	0.864319	-0.210364	0.798576
TG(15:0_14:0_16:0)+NH4_50.84	TG(15:0_14:0_16:0)+NH4	TG	Neutral lipids	triglyceride	(15:0_14:0_16:0)	(15:0)	(14:0)	(16:0)			8.66614e-05	7.12277e-05	5.66725e-05	0.000362637	0.000205373	0.000186978	0.000380786	0.000247262	0.000204963	7.15205e-05	0.000251663	0.00027767	3.51875	1.81506	0.080543	3.88239	1.95694	0.0567035	1.10334	0.141883	0.752272
TG(15:0_14:0_16:1)+NH4_50.27	TG(15:0_14:0_16:1)+NH4	TG	Neutral lipids	triglyceride	(15:0_14:0_16:1)	(15:0)	(14:0)	(16:1)			6.84254e-05	7.5949e-05	4.94591e-05	0.000136421	0.000100105	9.1541e-05	0.000148585	0.000111908	0.000130228	6.46112e-05	0.000109356	0.00013024	1.69252	0.759174	0.0621383	2.01576	1.01132	0.00936174	1.19098	0.252147	0.299295
TG(15:0_16:0_16:1)+NH4_51.02	TG(15:0_16:0_16:1)+NH4	TG	Neutral lipids	triglyceride	(15:0_16:0_16:1)	(15:0)	(16:0)	(16:1)			0.000771097	0.000775777	0.000609541	0.00128876	0.000895138	0.000793108	0.0012788	0.00103336	0.00107485	0.000718805	0.000992334	0.001129	1.38053	0.465226	0.204587	1.57067	0.651378	0.0145675	1.13772	0.186151	0.479016
TG(15:0_16:0_18:1)+NH4_51.79	TG(15:0_16:0_18:1)+NH4	TG	Neutral lipids	triglyceride	(15:0_16:0_18:1)	(15:0)	(16:0)	(18:1)			0.00298126	0.00294027	0.00250834	0.00422291	0.00336942	0.00300945	0.00430497	0.00377452	0.0035708	0.00280996	0.00353393	0.00388343	1.25765	0.330726	0.171332	1.38203	0.466785	0.0197557	1.0989	0.136059	0.462354
TG(15:0_16:1_16:1)+NH4_50.48	TG(15:0_16:1_16:1)+NH4	TG	Neutral lipids	triglyceride	(15:0_16:1_16:1)	(15:0)	(16:1)	(16:1)			0.000142978	0.000155918	0.000112001	0.00012803	0.000119712	0.000121156	0.000145461	0.000136193	0.00016591	0.000136966	0.000122966	0.000149188	0.897788	-0.155554	0.395478	1.08924	0.123318	0.485723	1.21325	0.278872	0.0861023
TG(15:0_16:1_18:1)+NH4_51.28	TG(15:0_16:1_18:1)+NH4	TG	Neutral lipids	triglyceride	(15:0_16:1_18:1)	(15:0)	(16:1)	(18:1)			0.00120744	0.00132467	0.00109442	0.000988196	0.000934523	0.000911135	0.0010082	0.00102006	0.00114566	0.00120884	0.000944618	0.00105797	0.781426	-0.355819	0.045829	0.875197	-0.192321	0.142149	1.12	0.163498	0.106049
TG(15:0_16:1_18:2)+NH4_50.79	TG(15:0_16:1_18:2)+NH4	TG	Neutral lipids	triglyceride	(15:0_16:1_18:2)	(15:0)	(16:1)	(18:2)			0.000265077	0.000284914	0.000220624	0.000118046	0.000148894	0.000170917	0.000117943	0.000158673	0.000225469	0.000256872	0.000145952	0.000167362	0.568191	-0.815552	0.011599	0.651537	-0.618081	0.0846762	1.14669	0.197471	0.584176
TG(15:0_16:1_20:5)+H_51.14	TG(15:0_16:1_20:5)+H	TG	Neutral lipids	triglyceride	(15:0_16:1_20:5)	(15:0)	(16:1)	(20:5)			4.02099e-05	2.58738e-05	2.08572e-05	1.84024e-05	3.58697e-05	4.42958e-05	2.11507e-05	2.79315e-05	3.39044e-05	2.89803e-05	3.2856e-05	2.76622e-05	1.13373	0.181082	0.707885	0.954517	-0.0671579	0.858779	0.841923	-0.248239	0.584623
TG(15:0_18:1_18:2)+NH4_51.51	TG(15:0_18:1_18:2)+NH4	TG	Neutral lipids	triglyceride	(15:0_18:1_18:2)	(15:0)	(18:1)	(18:2)			0.00109636	0.00124211	0.00109728	0.000466928	0.000595372	0.000692288	0.000469695	0.00064085	0.000793394	0.00114525	0.000584863	0.000634646	0.510685	-0.969494	0.00310318	0.554155	-0.85164	0.0167198	1.08512	0.117854	0.687451
TG(15:0_18:1_18:3)+NH4_51.18	TG(15:0_18:1_18:3)+NH4	TG	Neutral lipids	triglyceride	(15:0_18:1_18:3)	(15:0)	(18:1)	(18:3)			0.000397783	0.000408352	0.000363212	7.59494e-05	0.000160308	0.00021488	6.94097e-05	0.000145124	0.000240467	0.000389782	0.000150379	0.000151667	0.385803	-1.37406	0.0188185	0.389106	-1.36176	0.0330106	1.00856	0.0123005	0.984923
TG(15:0_6:0_12:2)+H_39.48	TG(15:0_6:0_12:2)+H	TG	Neutral lipids	triglyceride	(15:0_6:0_12:2)	(15:0)	(6:0)	(12:2)			1.49054e-05	1.95655e-05	1.9077e-05	2.01039e-05	1.28753e-05	1.74869e-05	1.99846e-05	1.3607e-05	1.60019e-05	1.78493e-05	1.68221e-05	1.65312e-05	0.942449	-0.0855135	0.712998	0.926153	-0.110678	0.610048	0.982709	-0.0251645	0.92275
TG(15:0_6:0_12:3)+H_37.89	TG(15:0_6:0_12:3)+H	TG	Neutral lipids	triglyceride	(15:0_6:0_12:3)	(15:0)	(6:0)	(12:3)			3.06814e-05	4.00818e-05	4.63111e-05	2.34724e-05	2.21679e-05	3.41067e-05	2.33145e-05	3.08508e-05	3.41345e-05	3.90248e-05	2.65823e-05	2.94333e-05	0.681166	-0.553922	0.105328	0.75422	-0.406942	0.167525	1.10725	0.14698	0.596662
TG(15:0_6:0_6:0)+NH4_36.28	TG(15:0_6:0_6:0)+NH4	TG	Neutral lipids	triglyceride	(15:0_6:0_6:0)	(15:0)	(6:0)	(6:0)			1.78888e-05	1.31462e-05	1.33502e-05	2.43875e-05	8.31383e-06	7.99048e-06	2.3284e-05	1.39459e-05	5.45912e-06	1.4795e-05	1.35639e-05	1.42296e-05	0.916789	-0.125339	0.844624	0.961784	-0.0562144	0.924508	1.04908	0.0691242	0.933277
TG(16:0_10:1_10:4)+H_40.11	TG(16:0_10:1_10:4)+H	TG	Neutral lipids	triglyceride	(16:0_10:1_10:4)	(16:0)	(10:1)	(10:4)			0.000119101	0.000120854	0.000131847	0.000110499	9.85634e-05	0.000125074	0.000100632	9.70283e-05	9.59058e-05	0.000123934	0.000111379	9.78555e-05	0.898694	-0.154098	0.241927	0.789577	-0.340848	0.0143312	0.878583	-0.18675	0.216824
TG(16:0_12:0_14:0)+NH4_49.58	TG(16:0_12:0_14:0)+NH4	TG	Neutral lipids	triglyceride	(16:0_12:0_14:0)	(16:0)	(12:0)	(14:0)			1.02118e-06	4.82163e-06	0	3.87086e-05	2.29242e-05	2.42547e-05	3.96296e-05	2.7476e-05	2.87581e-05	1.94761e-06	2.86292e-05	3.19546e-05	14.6997	3.87771	0.0264537	16.4071	4.03625	0.00887861	1.11615	0.158535	0.630355
TG(16:0_14:0_14:0)+NH4_50.48	TG(16:0_14:0_14:0)+NH4	TG	Neutral lipids	triglyceride	(16:0_14:0_14:0)	(16:0)	(14:0)	(14:0)			9.91818e-05	9.3921e-05	7.30849e-05	0.000505975	0.000273687	0.000194307	0.000523781	0.000330626	0.000359176	8.87292e-05	0.000324656	0.000404527	3.65895	1.87143	0.126675	4.55912	2.18876	0.0325684	1.24602	0.317325	0.51867
TG(16:0_14:0_16:0)+NH4_51.28	TG(16:0_14:0_16:0)+NH4	TG	Neutral lipids	triglyceride	(16:0_14:0_16:0)	(16:0)	(14:0)	(16:0)			0.000737585	0.000653946	0.000516515	0.00307149	0.00186633	0.00177507	0.00314059	0.00208059	0.00216739	0.000636015	0.00223763	0.00246286	3.5182	1.81484	0.0586733	3.87233	1.9532	0.0292737	1.10066	0.138362	0.698085
TG(16:0_14:0_16:1)+NH4_50.67	TG(16:0_14:0_16:1)+NH4	TG	Neutral lipids	triglyceride	(16:0_14:0_16:1)	(16:0)	(14:0)	(16:1)			0.00107847	0.00107898	0.000823981	0.00186744	0.00125566	0.00110533	0.00184622	0.00143187	0.00157691	0.000993808	0.00140948	0.00161833	1.41826	0.504119	0.209332	1.62841	0.703466	0.017064	1.14818	0.199346	0.484613
TG(16:0_14:0_18:1)+NH4_51.44	TG(16:0_14:0_18:1)+NH4	TG	Neutral lipids	triglyceride	(16:0_14:0_18:1)	(16:0)	(14:0)	(18:1)			0.00743012	0.00698582	0.00604234	0.0109611	0.00804203	0.00710295	0.0108903	0.00894711	0.00835127	0.00681942	0.00870202	0.00939624	1.27606	0.351701	0.241666	1.37786	0.462434	0.0579778	1.07978	0.110732	0.647899
TG(16:0_16:0_16:0)+NH4_52.01	TG(16:0_16:0_16:0)+NH4	TG	Neutral lipids	triglyceride	(16:0_16:0_16:0)	(16:0)	(16:0)	(16:0)			0.00226072	0.00201586	0.00188841	0.00983498	0.00575192	0.0056688	0.00946491	0.00590756	0.00657001	0.002055	0.00708524	0.00731416	3.44781	1.78568	0.066391	3.55921	1.83156	0.0393453	1.03231	0.0458756	0.902882
TG(16:0_16:0_17:0)+Na_52.37	TG(16:0_16:0_17:0)+Na	TG	Neutral lipids	triglyceride	(16:0_16:0_17:0)	(16:0)	(16:0)	(17:0)			0.0015051	0.00109957	0.000980868	0.0019708	0.00123124	0.00115109	0.00191467	0.00117874	0.00123777	0.00119518	0.00145104	0.00144373	1.21408	0.279863	0.458451	1.20796	0.272569	0.438091	0.994957	-0.00729382	0.984414
TG(16:0_16:0_18:1)+NH4_52.22	TG(16:0_16:0_18:1)+NH4	TG	Neutral lipids	triglyceride	(16:0_16:0_18:1)	(16:0)	(16:0)	(18:1)			0.0224645	0.020351	0.0187337	0.0258635	0.020795	0.0196736	0.025774	0.023028	0.0219407	0.0205164	0.0221107	0.0235809	1.07771	0.107965	0.516605	1.14937	0.200838	0.123058	1.06649	0.0928732	0.551443
TG(16:0_16:1_18:1)+NH4_51.66	TG(16:0_16:1_18:1)+NH4	TG	Neutral lipids	triglyceride	(16:0_16:1_18:1)	(16:0)	(16:1)	(18:1)			0.0118149	0.0117687	0.0104433	0.00823661	0.00789266	0.00770515	0.00815466	0.00841757	0.00889398	0.0113423	0.00794481	0.00848874	0.700457	-0.513631	0.0104281	0.748413	-0.418093	0.0118655	1.06846	0.095538	0.117904
TG(16:0_16:1_18:2)+NH4_51.09	TG(16:0_16:1_18:2)+NH4	TG	Neutral lipids	triglyceride	(16:0_16:1_18:2)	(16:0)	(16:1)	(18:2)			0.00384319	0.00397982	0.00340605	0.00156749	0.00200995	0.00226213	0.0015464	0.00202221	0.00276844	0.00374302	0.00194652	0.00211235	0.520041	-0.943303	0.0027675	0.564344	-0.825354	0.0276652	1.08519	0.117949	0.711245
TG(16:0_16:1_18:3)+NH4_50.69	TG(16:0_16:1_18:3)+NH4	TG	Neutral lipids	triglyceride	(16:0_16:1_18:3)	(16:0)	(16:1)	(18:3)			0.000976129	0.000941077	0.000823439	0.0002007	0.000380048	0.000506921	0.000187155	0.000339133	0.00060173	0.000913548	0.000362556	0.000376006	0.396866	-1.33328	0.0117325	0.411589	-1.28072	0.0341778	1.0371	0.0525515	0.933309
TG(16:0_17:0_18:1)+NH4_52.67	TG(16:0_17:0_18:1)+NH4	TG	Neutral lipids	triglyceride	(16:0_17:0_18:1)	(16:0)	(17:0)	(18:1)			0.00413415	0.0041365	0.00374604	0.00500081	0.0041342	0.00384095	0.0050309	0.00457485	0.00436573	0.00400556	0.00432532	0.00465716	1.07983	0.110802	0.462895	1.16267	0.217446	0.0591868	1.07672	0.106643	0.464615
TG(16:0_17:1_18:1)+NH4_51.99	TG(16:0_17:1_18:1)+NH4	TG	Neutral lipids	triglyceride	(16:0_17:1_18:1)	(16:0)	(17:1)	(18:1)			0.00313916	0.0031893	0.00283313	0.00211407	0.00212603	0.00195787	0.00215686	0.0021259	0.00227763	0.00305386	0.00206599	0.00218679	0.676517	-0.563803	0.00465466	0.716075	-0.481817	0.00806534	1.05847	0.0819854	0.166969
TG(16:0_18:1_18:1)+NH4_52.47	TG(16:0_18:1_18:1)+NH4	TG	Neutral lipids	triglyceride	(16:0_18:1_18:1)	(16:0)	(18:1)	(18:1)			0.029075	0.0289291	0.0257049	0.0134441	0.0145873	0.0141956	0.0143528	0.015214	0.0154306	0.027903	0.0140757	0.0149991	0.50445	-0.987217	0.00353702	0.537545	-0.895542	0.00423607	1.06561	0.0916755	0.120876
TG(16:0_18:1_18:3)+NH4_51.44	TG(16:0_18:1_18:3)+NH4	TG	Neutral lipids	triglyceride	(16:0_18:1_18:3)	(16:0)	(18:1)	(18:3)			0.00571505	0.00555148	0.00527194	0.000989997	0.00215583	0.00290907	0.000916986	0.00186009	0.0029059	0.00551282	0.0020183	0.00189433	0.36611	-1.44965	0.0201381	0.343622	-1.54111	0.0200806	0.938575	-0.0914563	0.884498
TG(16:0_18:1_22:6)+NH4_51.47	TG(16:0_18:1_22:6)+NH4	TG	Neutral lipids	triglyceride	(16:0_18:1_22:6)	(16:0)	(18:1)	(22:6)			0.000578593	0.000444445	0.000542812	2.18651e-05	0.000180282	0.000463884	1.33432e-05	0.000105541	0.00041192	0.00052195	0.00022201	0.000176935	0.425348	-1.23328	0.136434	0.338988	-1.56069	0.0912334	0.796965	-0.327411	0.811307
TG(16:0_8:0_10:1)+NH4_40.94	TG(16:0_8:0_10:1)+NH4	TG	Neutral lipids	triglyceride	(16:0_8:0_10:1)	(16:0)	(8:0)	(10:1)			0.000331065	0.000349741	0.000562572	0.000500657	0.000310092	0.000278715	0.000459982	0.000440007	0.000319164	0.000414459	0.000363155	0.000406384	0.876213	-0.190646	0.640244	0.980516	-0.0283868	0.930927	1.11904	0.162259	0.631171
TG(16:0_8:0_10:3)+H_38.95	TG(16:0_8:0_10:3)+H	TG	Neutral lipids	triglyceride	(16:0_8:0_10:3)	(16:0)	(8:0)	(10:3)			0.000104163	9.52562e-05	0.00014292	0.000163537	0.000117176	0.00014411	0.000147894	0.000149146	0.000139718	0.000114113	0.000141608	0.000145586	1.24094	0.311434	0.239094	1.2758	0.351407	0.159825	1.02809	0.0399724	0.797598
TG(16:0_9:0_9:0)+NH4_41.41	TG(16:0_9:0_9:0)+NH4	TG	Neutral lipids	triglyceride	(16:0_9:0_9:0)	(16:0)	(9:0)	(9:0)			0.000107931	0.000101298	0.000178043	0.00018193	9.62625e-05	7.18582e-05	0.000175171	0.000149616	7.99136e-05	0.000129091	0.000116683	0.0001349	0.903889	-0.145783	0.78076	1.045	0.0635094	0.884813	1.15612	0.209292	0.699746
TG(16:1_14:0_14:0)+NH4_49.82	TG(16:1_14:0_14:0)+NH4	TG	Neutral lipids	triglyceride	(16:1_14:0_14:0)	(16:1)	(14:0)	(14:0)			6.60852e-05	7.54095e-05	4.63023e-05	0.000142347	0.000108993	0.000102348	0.000150135	0.000126269	0.000139952	6.2599e-05	0.000117896	0.000138785	1.88335	0.913303	0.0261094	2.21706	1.14864	0.00269912	1.17719	0.235342	0.23316
TG(16:1_14:0_16:1)+NH4_50.11	TG(16:1_14:0_16:1)+NH4	TG	Neutral lipids	triglyceride	(16:1_14:0_16:1)	(16:1)	(14:0)	(16:1)			0.000164826	0.000181415	0.000126046	0.000170614	0.00015457	0.000153706	0.000173851	0.000167392	0.000201362	0.000157429	0.00015963	0.000180868	1.01398	0.0200346	0.90848	1.14889	0.200239	0.3052	1.13304	0.180205	0.168076
TG(16:1_14:0_18:1)+NH4_50.91	TG(16:1_14:0_18:1)+NH4	TG	Neutral lipids	triglyceride	(16:1_14:0_18:1)	(16:1)	(14:0)	(18:1)			0.00244917	0.00252232	0.00203049	0.00201584	0.00173899	0.00169393	0.00196265	0.00188393	0.00222085	0.00233399	0.00181626	0.00202247	0.778176	-0.361832	0.0564236	0.866529	-0.20668	0.176216	1.11354	0.155152	0.223058
TG(16:1_14:0_18:2)+NH4_50.43	TG(16:1_14:0_18:2)+NH4	TG	Neutral lipids	triglyceride	(16:1_14:0_18:2)	(16:1)	(14:0)	(18:2)			0.000437031	0.000448734	0.000336156	0.000198059	0.000254569	0.000284591	0.000197376	0.000254944	0.000380287	0.000407307	0.00024574	0.000277536	0.603328	-0.728985	0.0252429	0.681392	-0.553443	0.126271	1.12939	0.175542	0.632901
TG(16:1_14:0_18:3)+NH4_47.54	TG(16:1_14:0_18:3)+NH4	TG	Neutral lipids	triglyceride	(16:1_14:0_18:3)	(16:1)	(14:0)	(18:3)			0.0172859	0.0142878	0.0132472	0.018633	0.0145534	0.0133827	0.0155262	0.0144019	0.0153707	0.0149403	0.015523	0.0150996	1.03901	0.0552029	0.78617	1.01066	0.0153023	0.909504	0.972722	-0.0399007	0.817364
TG(16:1_14:1_16:1)+NH4_49.62	TG(16:1_14:1_16:1)+NH4	TG	Neutral lipids	triglyceride	(16:1_14:1_16:1)	(16:1)	(14:1)	(16:1)			2.15288e-05	2.5246e-05	1.50322e-05	7.70206e-06	1.71668e-05	2.28405e-05	9.3097e-06	1.7733e-05	2.7447e-05	2.06024e-05	1.59031e-05	1.81632e-05	0.771907	-0.373501	0.434122	0.881609	-0.18179	0.711597	1.14212	0.191712	0.758534
TG(16:1_18:2_18:3)+NH4_50.8	TG(16:1_18:2_18:3)+NH4	TG	Neutral lipids	triglyceride	(16:1_18:2_18:3)	(16:1)	(18:2)	(18:3)			0.000244308	0.000206688	0.000201184	1.2506e-05	7.0844e-05	0.000138224	9.03692e-06	4.39544e-05	0.000139294	0.000217393	7.3858e-05	6.40952e-05	0.339743	-1.55748	0.0449462	0.294835	-1.76202	0.0465207	0.867816	-0.204539	0.863469
TG(16:2e_20:5_20:5)+NH4_52.54	TG(16:2e_20:5_20:5)+NH4	TG	Neutral lipids	triglyceride	(16:2e_20:5_20:5)	(16:2e)	(20:5)	(20:5)			3.8458e-06	0	0	0	4.9657e-07	0	0	0	0	1.28193e-06	1.65523e-07	0	0.12912	-2.95321	0.476241	0	#NUM!	0.42265	0	#NUM!	0.42265
TG(17:0_18:1_18:1)+NH4_52.78	TG(17:0_18:1_18:1)+NH4	TG	Neutral lipids	triglyceride	(17:0_18:1_18:1)	(17:0)	(18:1)	(18:1)			0.00311348	0.0033756	0.00307216	0.00162861	0.00160061	0.0015533	0.00160995	0.00169415	0.00173702	0.00318708	0.00159417	0.00168037	0.500198	-0.999429	0.00237444	0.527246	-0.923453	0.001399	1.05407	0.0759761	0.133897
TG(17:0_18:1_18:2)+NH4_52.27	TG(17:0_18:1_18:2)+NH4	TG	Neutral lipids	triglyceride	(17:0_18:1_18:2)	(17:0)	(18:1)	(18:2)			0.0014096	0.0015015	0.00139986	0.000486354	0.000684824	0.000760103	0.000482058	0.000645823	0.000751396	0.00143699	0.00064376	0.000626426	0.447992	-1.15845	0.00485047	0.435929	-1.19783	0.00390059	0.973073	-0.0393802	0.885683
TG(17:0_18:1_20:4)+H_52.93	TG(17:0_18:1_20:4)+H	TG	Neutral lipids	triglyceride	(17:0_18:1_20:4)	(17:0)	(18:1)	(20:4)			7.40912e-05	5.45949e-05	4.8611e-05	3.84498e-05	5.44364e-05	5.77051e-05	3.61122e-05	5.04045e-05	3.75192e-05	5.9099e-05	5.01971e-05	4.13453e-05	0.849373	-0.23553	0.414809	0.699594	-0.515411	0.134163	0.823659	-0.279881	0.306783
TG(18:0_10:3_20:3)+NH4_45.02	TG(18:0_10:3_20:3)+NH4	TG	Neutral lipids	triglyceride	(18:0_10:3_20:3)	(18:0)	(10:3)	(20:3)			0.00125144	0.00133433	0.00132671	0.00132077	0.00170927	0.00160469	0.00131273	0.0015934	0.00140232	0.00130416	0.00154491	0.00143615	1.1846	0.244399	0.168388	1.10121	0.139086	0.247452	0.929604	-0.105312	0.492234
TG(18:0_16:0_16:0)+NH4_52.71	TG(18:0_16:0_16:0)+NH4	TG	Neutral lipids	triglyceride	(18:0_16:0_16:0)	(18:0)	(16:0)	(16:0)			0.00312776	0.000929324	0.00328695	0.00819094	0.00605931	0.00594043	0.00672808	0.00614734	0.0065702	0.00244801	0.00673023	0.00648187	2.74926	1.45904	0.0154168	2.64781	1.4048	0.0286948	0.963099	-0.054244	0.769592
TG(18:0_16:0_17:0)+NH4_52.9	TG(18:0_16:0_17:0)+NH4	TG	Neutral lipids	triglyceride	(18:0_16:0_17:0)	(18:0)	(16:0)	(17:0)			0.000691567	0.000676202	0.000619071	0.00155508	0.00107017	0.00102462	0.00153081	0.0011439	0.00115382	0.00066228	0.00121662	0.00127618	1.83702	0.877368	0.0799707	1.92694	0.946315	0.0370777	1.04895	0.0689471	0.793924
TG(18:0_16:0_18:0)+NH4_53.13	TG(18:0_16:0_18:0)+NH4	TG	Neutral lipids	triglyceride	(18:0_16:0_18:0)	(18:0)	(16:0)	(18:0)			0.00255739	0.00228183	0.00215937	0.00410344	0.00247898	0.00254704	0.00376841	0.00295858	0.00269328	0.00233287	0.00304315	0.00314009	1.30447	0.383463	0.311226	1.34602	0.428702	0.117197	1.03185	0.0452394	0.885061
TG(18:0_16:0_18:1)+NH4_53.04	TG(18:0_16:0_18:1)+NH4	TG	Neutral lipids	triglyceride	(18:0_16:0_18:1)	(18:0)	(16:0)	(18:1)			0.0223586	0.0215451	0.0195918	0.0196838	0.0135694	0.0144357	0.0197158	0.0175214	0.01704	0.0211652	0.0158963	0.0180924	0.75106	-0.413	0.0939191	0.854819	-0.226309	0.0574319	1.13815	0.186692	0.375756
TG(18:0_16:0_18:3)+Na_51.85	TG(18:0_16:0_18:3)+Na	TG	Neutral lipids	triglyceride	(18:0_16:0_18:3)	(18:0)	(16:0)	(18:3)			0.000187336	0.000252446	1.69336e-05	3.44287e-05	0.000110395	0.000118173	9.34289e-05	0.000158001	0.000162343	0.000152239	8.76658e-05	0.000137925	0.575845	-0.796249	0.462786	0.905975	-0.142457	0.861178	1.5733	0.653792	0.22423
TG(18:0_17:0_18:0)+Na_53.99	TG(18:0_17:0_18:0)+Na	TG	Neutral lipids	triglyceride	(18:0_17:0_18:0)	(18:0)	(17:0)	(18:0)			1.45241e-05	8.9669e-06	8.50384e-06	2.91534e-05	2.45611e-05	2.37334e-05	2.58912e-05	2.17869e-05	2.02215e-05	1.06649e-05	2.5816e-05	2.26332e-05	2.42064	1.27539	0.00436131	2.12221	1.08557	0.0100138	0.876713	-0.189824	0.253338
TG(18:0_17:0_18:1)+NH4_53.37	TG(18:0_17:0_18:1)+NH4	TG	Neutral lipids	triglyceride	(18:0_17:0_18:1)	(18:0)	(17:0)	(18:1)			0.00254381	0.00262132	0.00231646	0.00216041	0.00164493	0.00155278	0.00218453	0.00191458	0.00193528	0.00249386	0.00178604	0.00201146	0.716174	-0.481617	0.0459496	0.806565	-0.310137	0.0187702	1.12621	0.17148	0.362732
TG(18:0_18:0_18:0)+Na_54.19	TG(18:0_18:0_18:0)+Na	TG	Neutral lipids	triglyceride	(18:0_18:0_18:0)	(18:0)	(18:0)	(18:0)			0.000118052	8.5234e-05	5.56913e-05	0.000157627	0.000116325	0.000100456	0.000154026	0.0001113	9.83379e-05	8.63258e-05	0.000124803	0.000121222	1.44572	0.531784	0.195853	1.40423	0.489782	0.230055	0.971306	-0.0420016	0.888359
TG(18:0_18:0_18:1)+NH4_53.77	TG(18:0_18:0_18:1)+NH4	TG	Neutral lipids	triglyceride	(18:0_18:0_18:1)	(18:0)	(18:0)	(18:1)			0.00942815	0.00880371	0.00769535	0.00574402	0.00393652	0.00376952	0.00581003	0.00462908	0.00488613	0.0086424	0.00448335	0.00510841	0.518762	-0.946854	0.00772281	0.591087	-0.758557	0.00642171	1.13942	0.188298	0.449973
TG(18:0_18:0_19:0)+NH4_52.89	TG(18:0_18:0_19:0)+NH4	TG	Neutral lipids	triglyceride	(18:0_18:0_19:0)	(18:0)	(18:0)	(19:0)			0.000199769	0.000179823	0.000160003	0.00037626	0.000291617	0.000279511	0.000366997	0.0002843	0.000303148	0.000179865	0.000315796	0.000318148	1.75574	0.812077	0.0338824	1.76882	0.822785	0.0178083	1.00745	0.0107071	0.955355
TG(18:0_18:0_20:0)+NH4_53.38	TG(18:0_18:0_20:0)+NH4	TG	Neutral lipids	triglyceride	(18:0_18:0_20:0)	(18:0)	(18:0)	(20:0)			0.00021515	0.000198394	0.000167222	0.000337672	0.000252752	0.00024156	0.000336995	0.000256294	0.000264863	0.000193589	0.000277328	0.000286051	1.43256	0.518598	0.0927703	1.47762	0.563275	0.0482596	1.03145	0.044677	0.837124
TG(18:0_18:0_20:3)+NH4_53.45	TG(18:0_18:0_20:3)+NH4	TG	Neutral lipids	triglyceride	(18:0_18:0_20:3)	(18:0)	(18:0)	(20:3)			0.000612723	0.000614874	0.000580152	0.000143805	0.000227756	0.00030962	0.000127436	0.000197092	0.00033236	0.000602583	0.00022706	0.000218963	0.376812	-1.40808	0.0123599	0.363374	-1.46047	0.0207386	0.964338	-0.0523899	0.921429
TG(18:0_18:0_20:5)+H_53.43	TG(18:0_18:0_20:5)+H	TG	Neutral lipids	triglyceride	(18:0_18:0_20:5)	(18:0)	(18:0)	(20:5)			0.000800078	0.000583316	0.000559214	0.000314027	0.000373738	0.000393913	0.000300564	0.000353221	0.000321499	0.000647536	0.000360559	0.000325095	0.556818	-0.844723	0.0536272	0.502049	-0.994099	0.0472616	0.90164	-0.149376	0.291622
TG(18:0_18:0_22:5)+NH4_53.67	TG(18:0_18:0_22:5)+NH4	TG	Neutral lipids	triglyceride	(18:0_18:0_22:5)	(18:0)	(18:0)	(22:5)			0.000190537	0.0001603	0.000179892	2.12489e-05	9.33022e-05	0.000188846	1.50405e-05	7.104e-05	0.000193339	0.00017691	0.000101133	9.31398e-05	0.571661	-0.806768	0.256809	0.526482	-0.925545	0.250614	0.920968	-0.118777	0.916534
TG(18:0_18:1_18:1)+NH4_53.24	TG(18:0_18:1_18:1)+NH4	TG	Neutral lipids	triglyceride	(18:0_18:1_18:1)	(18:0)	(18:1)	(18:1)			0.0162432	0.016509	0.0152247	0.00604983	0.0055422	0.00559695	0.00615409	0.00616767	0.00663964	0.0159923	0.00572966	0.00632047	0.358276	-1.48086	0.000340599	0.395219	-1.33928	0.000406063	1.10311	0.141582	0.0596123
TG(18:0_18:1_18:3)+NH4_52.14	TG(18:0_18:1_18:3)+NH4	TG	Neutral lipids	triglyceride	(18:0_18:1_18:3)	(18:0)	(18:1)	(18:3)			0.00645815	0.00628889	0.00606824	0.00109827	0.0022711	0.00304059	0.00101324	0.00192865	0.00302172	0.00627176	0.00213665	0.00198787	0.340678	-1.55352	0.0152565	0.316956	-1.65765	0.0151495	0.930367	-0.104129	0.863189
TG(18:0_18:1_19:0)+NH4_52.31	TG(18:0_18:1_19:0)+NH4	TG	Neutral lipids	triglyceride	(18:0_18:1_19:0)	(18:0)	(18:1)	(19:0)			0.000671906	0.000578093	0.000560315	0.000761806	0.00068095	0.000668282	0.000741896	0.000673525	0.000694646	0.000603438	0.000703679	0.000703356	1.16612	0.221712	0.0934245	1.16558	0.221048	0.0824727	0.99954	-0.00066332	0.993235
TG(18:0_18:1_20:0)+NH4_52.64	TG(18:0_18:1_20:0)+NH4	TG	Neutral lipids	triglyceride	(18:0_18:1_20:0)	(18:0)	(18:1)	(20:0)			0.00111663	0.00106953	0.000935065	0.000947484	0.000855907	0.000813431	0.000922977	0.000888547	0.000891719	0.00104041	0.000872274	0.000901081	0.838395	-0.254298	0.0727084	0.866083	-0.207423	0.119367	1.03303	0.0468753	0.546934
TG(18:0_18:1_20:3)+NH4_53.48	TG(18:0_18:1_20:3)+NH4	TG	Neutral lipids	triglyceride	(18:0_18:1_20:3)	(18:0)	(18:1)	(20:3)			0.00093204	0.000831564	0.000864698	0.000192188	0.000443804	0.000692077	0.000159037	0.000356448	0.000697922	0.000876101	0.00044269	0.000404469	0.505295	-0.984801	0.0897265	0.46167	-1.11507	0.0909188	0.913663	-0.130267	0.866713
TG(18:0_18:1_21:0)+NH4_53.3	TG(18:0_18:1_21:0)+NH4	TG	Neutral lipids	triglyceride	(18:0_18:1_21:0)	(18:0)	(18:1)	(21:0)			0.000811422	0.000755735	0.000686096	0.000675304	0.000594186	0.000559929	0.000695828	0.000620754	0.000634348	0.000751084	0.000609806	0.00065031	0.811902	-0.300623	0.0473221	0.865828	-0.207847	0.0906833	1.06642	0.0927763	0.389151
TG(18:0_18:1_21:1)+NH4_52.51	TG(18:0_18:1_21:1)+NH4	TG	Neutral lipids	triglyceride	(18:0_18:1_21:1)	(18:0)	(18:1)	(21:1)			0.000735432	0.000685089	0.000677245	0.000359837	0.000414185	0.000412803	0.000362504	0.000410536	0.000418339	0.000699255	0.000395608	0.000397126	0.565757	-0.821746	0.000287281	0.567927	-0.816222	0.000282106	1.00384	0.00552433	0.954497
TG(18:0_18:1_22:0)+NH4_53.12	TG(18:0_18:1_22:0)+NH4	TG	Neutral lipids	triglyceride	(18:0_18:1_22:0)	(18:0)	(18:1)	(22:0)			0.000587027	0.000555501	0.000493269	0.000446285	0.000410613	0.000362189	0.000458005	0.000423473	0.000432301	0.000545266	0.000406363	0.000437926	0.745256	-0.424192	0.0200182	0.803143	-0.316272	0.0462225	1.07767	0.10792	0.32743
TG(18:0_18:1_22:1)+NH4_52.54	TG(18:0_18:1_22:1)+NH4	TG	Neutral lipids	triglyceride	(18:0_18:1_22:1)	(18:0)	(18:1)	(22:1)			0.000725009	0.000678194	0.00065184	0.000327396	0.0003618	0.000355101	0.00032866	0.000360509	0.000384449	0.000685014	0.000348099	0.000357873	0.508163	-0.976636	0.000891685	0.522431	-0.936688	0.000389208	1.02808	0.0399481	0.643069
TG(18:0_18:1_22:5)+H_51.23	TG(18:0_18:1_22:5)+H	TG	Neutral lipids	triglyceride	(18:0_18:1_22:5)	(18:0)	(18:1)	(22:5)			0.000729054	0.0008381	0.000739257	0.000235376	0.000196273	0.000158434	0.000231137	0.000209209	0.000172012	0.000768804	0.000196694	0.000204119	0.255845	-1.96666	0.000412741	0.265502	-1.91321	0.000800135	1.03775	0.0534536	0.805611
TG(18:0_18:1_23:0)+NH4_53.7	TG(18:0_18:1_23:0)+NH4	TG	Neutral lipids	triglyceride	(18:0_18:1_23:0)	(18:0)	(18:1)	(23:0)			0.000342882	0.00033318	0.000268109	0.000203818	0.000144311	0.000138954	0.000202791	0.000167197	0.000188307	0.000314724	0.000162361	0.000186098	0.515884	-0.954882	0.00859357	0.591306	-0.758022	0.0187899	1.1462	0.19686	0.38335
TG(18:0_19:0_20:0)+NH4_52.97	TG(18:0_19:0_20:0)+NH4	TG	Neutral lipids	triglyceride	(18:0_19:0_20:0)	(18:0)	(19:0)	(20:0)			0.000120279	0.000112118	0.000103205	0.000176752	0.000129942	0.000126014	0.000171608	0.000132674	0.000144979	0.000111867	0.000144236	0.000149754	1.28935	0.366643	0.177755	1.33868	0.420806	0.0640836	1.03826	0.0541626	0.797169
TG(18:0e_18:1_22:5)+H_51.23	TG(18:0e_18:1_22:5)+H	TG	Neutral lipids	triglyceride	(18:0e_18:1_22:5)	(18:0e)	(18:1)	(22:5)			0.000265282	0.000311535	0.000332818	0.000208289	8.4925e-05	5.55433e-05	0.000203621	0.000133269	8.03987e-05	0.000303212	0.000116252	0.000139096	0.383403	-1.38307	0.0414413	0.458742	-1.12424	0.0255076	1.1965	0.25882	0.718977
TG(18:1_17:1_18:2)+NH4_51.85	TG(18:1_17:1_18:2)+NH4	TG	Neutral lipids	triglyceride	(18:1_17:1_18:2)	(18:1)	(17:1)	(18:2)			0.00070928	0.000713711	0.000674403	0.00012239	0.000308986	0.000419927	0.000128543	0.000258127	0.000385263	0.000699131	0.000283767	0.000257311	0.405886	-1.30085	0.0386432	0.368044	-1.44205	0.0243748	0.906769	-0.141193	0.82835
TG(18:1_17:1_18:3)+NH4_51.41	TG(18:1_17:1_18:3)+NH4	TG	Neutral lipids	triglyceride	(18:1_17:1_18:3)	(18:1)	(17:1)	(18:3)			0.000295208	0.000285747	0.00029825	3.93462e-05	0.00012802	0.000177006	2.3791e-05	8.85334e-05	0.000196954	0.000293068	0.000114791	0.000103093	0.391686	-1.35223	0.0463579	0.351771	-1.50729	0.0632225	0.898093	-0.155064	0.865545
TG(18:1_18:1_18:1)+NH4_52.66	TG(18:1_18:1_18:1)+NH4	TG	Neutral lipids	triglyceride	(18:1_18:1_18:1)	(18:1)	(18:1)	(18:1)			0.0124866	0.0129987	0.0122652	0.00320867	0.00413925	0.00459823	0.00313772	0.00409209	0.00482832	0.0125835	0.00398205	0.00401938	0.31645	-1.65995	0.000309935	0.319416	-1.64649	0.000840348	1.00937	0.013461	0.95621
TG(18:1_18:1_20:4)+NH4_52.19	TG(18:1_18:1_20:4)+NH4	TG	Neutral lipids	triglyceride	(18:1_18:1_20:4)	(18:1)	(18:1)	(20:4)			0.00128053	0.0009924	0.00119439	9.93091e-05	0.000500819	0.00105416	7.09657e-05	0.000315673	0.000899337	0.00115577	0.000551428	0.000428659	0.477107	-1.06762	0.15166	0.370884	-1.43096	0.0847845	0.777361	-0.363343	0.756992
TG(18:1_18:1_21:1)+NH4_46.8	TG(18:1_18:1_21:1)+NH4	TG	Neutral lipids	triglyceride	(18:1_18:1_21:1)	(18:1)	(18:1)	(21:1)			3.78736e-05	3.9674e-05	3.71172e-05	3.51933e-06	7.4348e-06	1.07579e-05	2.11071e-06	4.72317e-06	1.2673e-05	3.82216e-05	7.23735e-06	6.50231e-06	0.189352	-2.40085	0.00190423	0.170121	-2.55536	0.0072476	0.898437	-0.154511	0.857548
TG(18:1_18:1_22:5)+H_48.05	TG(18:1_18:1_22:5)+H	TG	Neutral lipids	triglyceride	(18:1_18:1_22:5)	(18:1)	(18:1)	(22:5)			0.000291919	0.00037145	0.000405421	8.58179e-05	6.78563e-05	7.58039e-05	7.47004e-05	8.49773e-05	8.28905e-05	0.000356264	7.64927e-05	8.0856e-05	0.214708	-2.21955	0.0125914	0.226956	-2.13952	0.0139825	1.05704	0.0800339	0.519962
TG(18:1_18:1_22:5)+NH4_45.63	TG(18:1_18:1_22:5)+NH4	TG	Neutral lipids	triglyceride	(18:1_18:1_22:5)	(18:1)	(18:1)	(22:5)			0.000255449	0.000183538	0.000238244	2.99178e-06	7.6485e-05	0.000212924	9.89967e-07	3.99356e-05	0.000176297	0.000225743	9.74669e-05	7.24074e-05	0.43176	-1.2117	0.162404	0.320751	-1.64047	0.0863874	0.742892	-0.428775	0.773556
TG(18:1_18:1_23:1)+NH4_54.23	TG(18:1_18:1_23:1)+NH4	TG	Neutral lipids	triglyceride	(18:1_18:1_23:1)	(18:1)	(18:1)	(23:1)			0.000294314	0.000282873	0.000279219	6.63337e-05	9.92293e-05	0.000107136	6.60768e-05	8.80316e-05	0.000110868	0.000285469	9.08996e-05	8.83255e-05	0.318422	-1.65099	0.00166944	0.309405	-1.69243	0.0018571	0.971682	-0.0414445	0.893091
TG(18:1_18:2_18:2)+NH4_51.75	TG(18:1_18:2_18:2)+NH4	TG	Neutral lipids	triglyceride	(18:1_18:2_18:2)	(18:1)	(18:2)	(18:2)			0.00387088	0.0035797	0.00367496	0.000402177	0.00134215	0.00227798	0.000345366	0.00100799	0.00210713	0.00370851	0.00134077	0.0011535	0.361538	-1.46778	0.0454779	0.31104	-1.68483	0.0350714	0.860325	-0.217046	0.814294
TG(18:1_18:2_18:3)+NH4_51.26	TG(18:1_18:2_18:3)+NH4	TG	Neutral lipids	triglyceride	(18:1_18:2_18:3)	(18:1)	(18:2)	(18:3)			0.0014531	0.00126312	0.00133519	9.15948e-05	0.000443913	0.000917266	7.06816e-05	0.000302424	0.000868087	0.00135047	0.000484258	0.000413731	0.358585	-1.47961	0.0618408	0.306361	-1.70669	0.0518378	0.854361	-0.227083	0.844279
TG(18:1_18:2_22:5)+NH4_51.86	TG(18:1_18:2_22:5)+NH4	TG	Neutral lipids	triglyceride	(18:1_18:2_22:5)	(18:1)	(18:2)	(22:5)			0.000107819	7.591e-05	0.000102862	0	2.53141e-05	0.000100908	0	7.83496e-06	8.86027e-05	9.55305e-05	4.20739e-05	3.21459e-05	0.440424	-1.18303	0.213484	0.336499	-1.57133	0.14371	0.764033	-0.388293	0.822659
TG(18:1_18:3_20:4)+NH4_44.66	TG(18:1_18:3_20:4)+NH4	TG	Neutral lipids	triglyceride	(18:1_18:3_20:4)	(18:1)	(18:3)	(20:4)			0.000167794	0.000116783	0.000141525	0	3.71921e-05	0.000129741	0	1.65862e-05	0.000117308	0.000142034	5.56442e-05	4.46315e-05	0.391766	-1.35194	0.142496	0.314231	-1.6701	0.10237	0.802087	-0.318168	0.846168
TG(18:1e_16:1_18:3)+H_49.45	TG(18:1e_16:1_18:3)+H	TG	Neutral lipids	triglyceride	(18:1e_16:1_18:3)	(18:1e)	(16:1)	(18:3)			5.61913e-05	6.0334e-05	6.60475e-05	0.000172057	8.65126e-05	6.88769e-05	0.00015944	0.000127788	8.83315e-05	6.08576e-05	0.000109149	0.000125187	1.79351	0.842788	0.26834	2.05704	1.04057	0.0861159	1.14693	0.197783	0.697591
TG(18:1e_18:2_18:3)+H_49.57	TG(18:1e_18:2_18:3)+H	TG	Neutral lipids	triglyceride	(18:1e_18:2_18:3)	(18:1e)	(18:2)	(18:3)			0.000805812	0.000858583	0.000861559	0.00125359	0.000578946	0.000421722	0.00109662	0.000774073	0.00055033	0.000841985	0.000751418	0.000807007	0.892437	-0.164177	0.75684	0.958458	-0.0612128	0.846389	1.07398	0.102965	0.863858
TG(18:2_11:4_14:4)+NH4_38.28	TG(18:2_11:4_14:4)+NH4	TG	Neutral lipids	triglyceride	(18:2_11:4_14:4)	(18:2)	(11:4)	(14:4)			0.000317442	0.000185566	0.000476023	0.00068895	0.000540802	0.000442638	0.00066286	0.000725568	0.000544107	0.000326344	0.000557463	0.000644178	1.70821	0.772484	0.106025	1.97393	0.981068	0.0417791	1.15555	0.208584	0.390256
TG(18:3_18:2_18:3)+H_50.95	TG(18:3_18:2_18:3)+H	TG	Neutral lipids	triglyceride	(18:3_18:2_18:3)	(18:3)	(18:2)	(18:3)			0.000191742	0.000143188	0.000146919	1.39017e-05	0.00010195	0.000169107	1.4573e-05	6.08266e-05	0.00012473	0.000160617	9.49863e-05	6.671e-05	0.591385	-0.75783	0.279099	0.415337	-1.26765	0.0802337	0.702312	-0.509817	0.637799
TG(18:3_18:2_20:5)+H_50.86	TG(18:3_18:2_20:5)+H	TG	Neutral lipids	triglyceride	(18:3_18:2_20:5)	(18:3)	(18:2)	(20:5)			3.94499e-05	2.5106e-05	2.92937e-05	0	1.33939e-05	4.88254e-05	0	3.12864e-06	3.09847e-05	3.12832e-05	2.07398e-05	1.13711e-05	0.662968	-0.592988	0.549782	0.363489	-1.46001	0.169792	0.548276	-0.867026	0.626042
TG(18:4_14:0_16:1)+H_50.12	TG(18:4_14:0_16:1)+H	TG	Neutral lipids	triglyceride	(18:4_14:0_16:1)	(18:4)	(14:0)	(16:1)			3.91774e-06	1.77634e-06	0	5.21228e-06	1.65529e-05	2.54593e-05	4.11746e-06	1.09546e-05	2.02477e-05	1.89802e-06	1.57415e-05	1.17732e-05	8.29361	3.052	0.137342	6.20288	2.63294	0.162929	0.747911	-0.419061	0.625819
TG(18:4_15:0_16:1)+H_50.55	TG(18:4_15:0_16:1)+H	TG	Neutral lipids	triglyceride	(18:4_15:0_16:1)	(18:4)	(15:0)	(16:1)			5.79629e-06	4.93193e-07	0	7.32291e-06	9.82461e-06	1.67129e-05	4.54175e-06	8.39106e-06	1.56307e-05	2.09649e-06	1.12868e-05	9.52117e-06	5.38366	2.42859	0.0612731	4.54147	2.18316	0.136392	0.843567	-0.245426	0.702511
TG(18:4_16:0_18:1)+NH4_51.19	TG(18:4_16:0_18:1)+NH4	TG	Neutral lipids	triglyceride	(18:4_16:0_18:1)	(18:4)	(16:0)	(18:1)			0.00150713	0.00133883	0.00135007	0.000169147	0.000528691	0.00085313	0.00014045	0.000389471	0.000868844	0.00139868	0.00051699	0.000466255	0.369628	-1.43585	0.0387211	0.333355	-1.58487	0.0416198	0.901865	-0.149016	0.870132
TG(18:4_16:0_18:3)+H_50.76	TG(18:4_16:0_18:3)+H	TG	Neutral lipids	triglyceride	(18:4_16:0_18:3)	(18:4)	(16:0)	(18:3)			0.000170824	0.000123331	0.000113613	3.52903e-05	0.000102419	0.000149883	3.00865e-05	7.03355e-05	0.000120751	0.000135923	9.58641e-05	7.37243e-05	0.705285	-0.503723	0.364283	0.542399	-0.882573	0.130561	0.76905	-0.378851	0.630099
TG(18:4_17:1_20:5)+NH4_51.16	TG(18:4_17:1_20:5)+NH4	TG	Neutral lipids	triglyceride	(18:4_17:1_20:5)	(18:4)	(17:1)	(20:5)			7.23794e-05	4.81616e-05	6.11282e-05	0	2.64777e-05	6.68363e-05	0	8.47703e-06	4.38227e-05	6.05564e-05	3.11047e-05	1.74332e-05	0.513647	-0.96115	0.265588	0.287884	-1.79644	0.0648225	0.56047	-0.83529	0.597331
TG(19:1_18:0_18:1)+NH4_53.45	TG(19:1_18:0_18:1)+NH4	TG	Neutral lipids	triglyceride	(19:1_18:0_18:1)	(19:1)	(18:0)	(18:1)			0.000612957	0.000638213	0.000559334	0.000168316	0.000158754	0.000166428	0.00015778	0.000169089	0.000193883	0.000603501	0.000164499	0.000173584	0.272575	-1.87527	0.00245897	0.287628	-1.79772	0.000669973	1.05522	0.0775502	0.487699
TG(19:1_18:1_18:1)+NH4_52.76	TG(19:1_18:1_18:1)+NH4	TG	Neutral lipids	triglyceride	(19:1_18:1_18:1)	(19:1)	(18:1)	(18:1)			0.000403053	0.000429586	0.00039961	8.68795e-05	0.000122882	0.000150002	7.04207e-05	0.000114694	0.000148119	0.000410749	0.000119921	0.000111078	0.291958	-1.77617	0.000766903	0.270427	-1.88669	0.00195065	0.926254	-0.11052	0.77616
TG(19:1_18:1_18:2)+NH4_52.79	TG(19:1_18:1_18:2)+NH4	TG	Neutral lipids	triglyceride	(19:1_18:1_18:2)	(19:1)	(18:1)	(18:2)			0.000229951	0.000219424	0.000227781	3.9719e-05	0.000111945	0.00017309	2.89951e-05	8.28967e-05	0.000157031	0.000225719	0.000108251	8.96411e-05	0.479585	-1.06014	0.091904	0.397136	-1.33229	0.0659576	0.828083	-0.272152	0.745548
TG(20:0_16:0_22:0)+NH4_53.5	TG(20:0_16:0_22:0)+NH4	TG	Neutral lipids	triglyceride	(20:0_16:0_22:0)	(20:0)	(16:0)	(22:0)			0.000116491	0.000102116	8.67147e-05	0.000126522	9.32877e-05	8.70116e-05	0.000123815	9.4391e-05	0.000104622	0.000101774	0.000102274	0.000107609	1.00491	0.00706666	0.975149	1.05734	0.0804326	0.656833	1.05217	0.0733659	0.741779
TG(20:0e_16:0_18:3)+Na_50.46	TG(20:0e_16:0_18:3)+Na	TG	Neutral lipids	triglyceride	(20:0e_16:0_18:3)	(20:0e)	(16:0)	(18:3)			0.000751942	0.000902708	0.000918419	0.00074079	0.000307674	0.000184024	0.000708189	0.000478341	0.000328289	0.00085769	0.000410829	0.000504939	0.478995	-1.06192	0.107095	0.58872	-0.764345	0.066899	1.22907	0.297572	0.668776
TG(20:0e_18:1_18:2)+Na_50.27	TG(20:0e_18:1_18:2)+Na	TG	Neutral lipids	triglyceride	(20:0e_18:1_18:2)	(20:0e)	(18:1)	(18:2)			0.000156013	0.000185804	0.000166808	9.71603e-05	4.23072e-05	3.2783e-05	9.44734e-05	5.98557e-05	4.27544e-05	0.000169542	5.74168e-05	6.56945e-05	0.338659	-1.56209	0.018063	0.387483	-1.3678	0.0081117	1.14417	0.194299	0.75995
TG(20:0e_18:2_18:3)+H_50.42	TG(20:0e_18:2_18:3)+H	TG	Neutral lipids	triglyceride	(20:0e_18:2_18:3)	(20:0e)	(18:2)	(18:3)			0.00032704	0.000367305	0.000363004	0.000441381	0.000180167	0.000124964	0.000424933	0.000279351	0.000183382	0.00035245	0.000248837	0.000295889	0.706022	-0.502216	0.399714	0.83952	-0.252364	0.506641	1.18908	0.249852	0.717372
TG(20:1e_17:1_18:1)+Na_38.13	TG(20:1e_17:1_18:1)+Na	TG	Neutral lipids	triglyceride	(20:1e_17:1_18:1)	(20:1e)	(17:1)	(18:1)			9.07781e-05	0.000115249	0.00011018	9.21109e-05	3.64623e-05	2.35392e-05	8.83025e-05	5.43836e-05	3.39509e-05	0.000105402	5.07041e-05	5.8879e-05	0.481053	-1.05573	0.108865	0.558612	-0.840082	0.081057	1.16123	0.21565	0.772898
TG(20:1e_18:1_18:2)+Na_50.69	TG(20:1e_18:1_18:2)+Na	TG	Neutral lipids	triglyceride	(20:1e_18:1_18:2)	(20:1e)	(18:1)	(18:2)			0.000834851	0.00100436	0.000990998	0.000412478	0.000210539	0.000151664	0.000398325	0.000286612	0.000203598	0.000943403	0.000258227	0.000296178	0.273718	-1.86924	0.00315743	0.313947	-1.67141	0.00118004	1.14697	0.197828	0.717688
TG(20:1e_18:4_20:4)+H_49.68	TG(20:1e_18:4_20:4)+H	TG	Neutral lipids	triglyceride	(20:1e_18:4_20:4)	(20:1e)	(18:4)	(20:4)			0.000514481	0.000634577	0.000633616	0.000111521	0.00012571	0.000155744	8.82882e-05	0.000132089	0.000167601	0.000594225	0.000130992	0.000129326	0.220441	-2.18153	0.00394908	0.217638	-2.2	0.00157155	0.987285	-0.0184614	0.953435
TG(20:3e_16:0_18:2)+H_50.27	TG(20:3e_16:0_18:2)+H	TG	Neutral lipids	triglyceride	(20:3e_16:0_18:2)	(20:3e)	(16:0)	(18:2)			0.000152275	0.000240099	0.000254482	0.000412823	0.000155325	8.85644e-05	0.00036604	0.000225878	0.000134387	0.000215619	0.000218904	0.000242102	1.01524	0.0218168	0.977198	1.12282	0.167132	0.747019	1.10597	0.145316	0.856881
TG(20:3e_17:1_18:3)+H_49.73	TG(20:3e_17:1_18:3)+H	TG	Neutral lipids	triglyceride	(20:3e_17:1_18:3)	(20:3e)	(17:1)	(18:3)			0.000184009	0.000237444	0.00022453	0.000177978	9.84629e-05	7.27507e-05	0.000165451	0.000128539	9.37195e-05	0.000215328	0.000116397	0.000129237	0.540559	-0.887476	0.0695581	0.600186	-0.73652	0.0332091	1.11031	0.150957	0.754044
TG(20:4_14:3_21:1)+Na_50.13	TG(20:4_14:3_21:1)+Na	TG	Neutral lipids	triglyceride	(20:4_14:3_21:1)	(20:4)	(14:3)	(21:1)			2.06132e-05	2.25169e-05	2.19221e-05	7.45412e-06	8.76968e-06	7.55111e-06	7.43367e-06	8.02043e-06	6.62713e-06	2.16841e-05	7.92497e-06	7.36041e-06	0.365474	-1.45216	6.96731e-05	0.339439	-1.55878	6.71558e-05	0.928762	-0.106619	0.389314
TG(20:4e_18:0_18:2)+H_50.52	TG(20:4e_18:0_18:2)+H	TG	Neutral lipids	triglyceride	(20:4e_18:0_18:2)	(20:4e)	(18:0)	(18:2)			0.000938376	0.0010225	0.0010461	0.000951345	0.000393658	0.000252545	0.000881352	0.000560579	0.000351185	0.00100233	0.000532516	0.000597705	0.53128	-0.912454	0.155711	0.596319	-0.745845	0.113927	1.12242	0.16661	0.817722
TG(26:0_16:0_18:1)+NH4_53.73	TG(26:0_16:0_18:1)+NH4	TG	Neutral lipids	triglyceride	(26:0_16:0_18:1)	(26:0)	(16:0)	(18:1)			0.000202216	0.000185074	0.000143578	0.000101097	7.28912e-05	7.40302e-05	0.000101924	8.09333e-05	9.82786e-05	0.000176956	8.26728e-05	9.37118e-05	0.467194	-1.09791	0.016823	0.529577	-0.917088	0.0291486	1.13353	0.180818	0.388491
TG(26:1_16:0_18:1)+NH4_53.23	TG(26:1_16:0_18:1)+NH4	TG	Neutral lipids	triglyceride	(26:1_16:0_18:1)	(26:1)	(16:0)	(18:1)			0.000314779	0.00029376	0.000253748	9.92684e-05	9.58761e-05	9.92362e-05	0.000101051	0.000101146	0.000119928	0.000287429	9.81269e-05	0.000107375	0.341395	-1.55049	0.00862058	0.373571	-1.42055	0.00516361	1.09425	0.12994	0.276899
TG(27:0_16:0_16:0)+NH4_53.67	TG(27:0_16:0_16:0)+NH4	TG	Neutral lipids	triglyceride	(27:0_16:0_16:0)	(27:0)	(16:0)	(16:0)			4.18201e-05	4.63655e-05	3.60465e-05	4.20793e-05	2.58043e-05	2.55065e-05	4.08948e-05	3.06598e-05	3.297e-05	4.14107e-05	3.113e-05	3.48415e-05	0.751739	-0.411697	0.195086	0.841365	-0.249196	0.201701	1.11923	0.162501	0.594762
TG(4:0_16:0_16:1)+NH4_45.77	TG(4:0_16:0_16:1)+NH4	TG	Neutral lipids	triglyceride	(4:0_16:0_16:1)	(4:0)	(16:0)	(16:1)			4.16472e-05	5.40622e-05	6.0219e-05	5.55591e-05	6.4144e-05	8.16489e-05	0.000107389	0.000123525	0.000106529	5.19761e-05	6.71174e-05	0.000112481	1.29131	0.368837	0.190873	2.16409	1.11376	0.00146824	1.67588	0.744921	0.0109807
TG(4:0_16:0_18:1)+NH4_47.11	TG(4:0_16:0_18:1)+NH4	TG	Neutral lipids	triglyceride	(4:0_16:0_18:1)	(4:0)	(16:0)	(18:1)			3.14147e-05	4.18727e-05	3.16581e-05	5.87081e-05	5.40148e-05	5.63251e-05	7.63749e-05	8.00547e-05	8.52114e-05	3.49818e-05	5.63493e-05	8.0547e-05	1.61082	0.687793	0.0150992	2.30254	1.20323	0.000671395	1.42942	0.515432	0.00344196
TG(4:0_16:1_18:1)+NH4_46.38	TG(4:0_16:1_18:1)+NH4	TG	Neutral lipids	triglyceride	(4:0_16:1_18:1)	(4:0)	(16:1)	(18:1)			4.10883e-05	5.66735e-05	4.75329e-05	3.33691e-05	4.1581e-05	4.38185e-05	4.78888e-05	6.10225e-05	6.91101e-05	4.84316e-05	3.95895e-05	5.93405e-05	0.817432	-0.290829	0.192893	1.22524	0.293068	0.233735	1.49889	0.583897	0.0659221
TG(40:5)+NH4_40.3	TG(40:5)+NH4	TG	Neutral lipids	triglyceride	(40:5)	(40:5)					0.00113073	0.00123523	0.00108932	0.00116271	0.0011831	0.00121465	0.00118422	0.000925759	0.00138793	0.00115176	0.00118682	0.00116597	1.03044	0.0432595	0.511612	1.01234	0.0176885	0.927284	0.982432	-0.025571	0.890785
TG(41:10)+NH4_38.27	TG(41:10)+NH4	TG	Neutral lipids	triglyceride	(41:10)	(41:10)					5.69839e-05	6.59229e-05	8.74071e-05	0.000234906	0.000170762	0.000140334	0.000216657	0.000204137	0.000171144	7.01046e-05	0.000182001	0.000197312	2.59613	1.37636	0.0458174	2.81454	1.4929	0.00253132	1.08413	0.11654	0.656377
TG(43:11)+NH4_34.18	TG(43:11)+NH4	TG	Neutral lipids	triglyceride	(43:11)	(43:11)					0.000859999	0.000953291	0.00137905	0.00174274	0.00110159	0.000762405	0.00161788	0.00147015	0.00109741	0.00106411	0.00120224	0.00139515	1.12981	0.176077	0.70165	1.31109	0.390763	0.211076	1.16045	0.214686	0.595314
TG(43:12)+NH4_38.24	TG(43:12)+NH4	TG	Neutral lipids	triglyceride	(43:12)	(43:12)					0.00166867	0.00179131	0.00150921	0.0020222	0.00160962	0.00115719	0.00206164	0.00159432	0.00146917	0.00165639	0.00159633	0.00170838	0.963741	-0.0532833	0.837115	1.03138	0.0445799	0.81103	1.07019	0.0978632	0.736214
TG(45:2)+Na_34.85	TG(45:2)+Na	TG	Neutral lipids	triglyceride	(45:2)	(45:2)					3.98842e-06	1.23289e-05	1.01073e-05	1.08103e-05	1.86614e-05	2.443e-05	2.01911e-05	1.7333e-05	2.01257e-05	8.80822e-06	1.79672e-05	1.92166e-05	2.03983	1.02845	0.134279	2.18167	1.12543	0.0395329	1.06954	0.0969857	0.784608
TG(50:10)+Na_38.87	TG(50:10)+Na	TG	Neutral lipids	triglyceride	(50:10)	(50:10)					6.95793e-05	8.00542e-05	9.9967e-05	2.24258e-05	0.000104442	0.000198038	2.13016e-05	9.51047e-05	0.000158856	8.32001e-05	0.000108302	9.17541e-05	1.3017	0.3804	0.671721	1.10281	0.141186	0.851521	0.847207	-0.239213	0.81071
TG(53:7e)+Na_52.26	TG(53:7e)+Na	TG	Neutral lipids	triglyceride	(53:7e)	(53:7e)					0	0	0	3.19024e-05	1.67604e-05	7.65158e-06	2.14559e-05	1.23328e-05	0	0	1.87715e-05	1.12629e-05	#DIV/0!	#DIV/0!	0.117462	#DIV/0!	#DIV/0!	0.211731	0.600001	-0.736963	0.470566
TG(55:8e)+Na_52.41	TG(55:8e)+Na	TG	Neutral lipids	triglyceride	(55:8e)	(55:8e)					4.87793e-05	2.56004e-05	2.07921e-05	1.84088e-05	3.01387e-05	3.61235e-05	1.15933e-07	2.38886e-05	0	3.17239e-05	2.82237e-05	8.00151e-06	0.889665	-0.168667	0.749623	0.252223	-1.98723	0.113833	0.283503	-1.81856	0.111225
TG(57:7e)+H_50.06	TG(57:7e)+H	TG	Neutral lipids	triglyceride	(57:7e)	(57:7e)					0.000188237	0.000242764	0.000231429	0.000128834	7.05259e-05	4.55441e-05	0.000124028	8.88755e-05	6.25279e-05	0.00022081	8.16346e-05	9.18106e-05	0.369705	-1.43555	0.0129512	0.41579	-1.26607	0.00618693	1.12465	0.16948	0.756483
TG(58:11)+NH4_48.38	TG(58:11)+NH4	TG	Neutral lipids	triglyceride	(58:11)	(58:11)					5.02529e-05	2.35474e-05	7.10778e-05	0.000108423	5.79064e-05	1.70361e-05	0.000110314	0.000123649	3.50596e-05	4.82927e-05	6.11219e-05	8.96744e-05	1.26565	0.339884	0.695754	1.85689	0.89289	0.273679	1.46714	0.553006	0.496385
TG(6:0_11:2_12:0)+NH4_35.62	TG(6:0_11:2_12:0)+NH4	TG	Neutral lipids	triglyceride	(6:0_11:2_12:0)	(6:0)	(11:2)	(12:0)			3.46935e-05	4.39624e-05	3.56533e-05	1.40576e-05	8.76238e-06	3.83636e-06	1.43886e-05	1.22713e-05	7.4092e-06	3.81031e-05	8.88546e-06	1.13564e-05	0.233195	-2.10039	0.00217994	0.298044	-1.7464	0.00265225	1.27809	0.353985	0.534602
TG(6:0_12:2_18:1)+NH4_39.97	TG(6:0_12:2_18:1)+NH4	TG	Neutral lipids	triglyceride	(6:0_12:2_18:1)	(6:0)	(12:2)	(18:1)			0.000168951	0.000205721	0.000245789	9.92921e-05	8.09106e-05	8.286e-05	9.39454e-05	9.86867e-05	8.62008e-05	0.00020682	8.76876e-05	9.29443e-05	0.42398	-1.23793	0.0265984	0.449397	-1.15394	0.0330398	1.05995	0.0839937	0.494559
TG(6:0_14:3_18:1)+H_40.83	TG(6:0_14:3_18:1)+H	TG	Neutral lipids	triglyceride	(6:0_14:3_18:1)	(6:0)	(14:3)	(18:1)			1.47514e-05	1.19534e-05	1.91244e-05	8.24454e-06	2.61813e-06	4.00493e-06	9.34584e-06	5.04105e-06	0	1.52764e-05	4.95587e-06	4.79563e-06	0.324414	-1.62409	0.0199238	0.313925	-1.67151	0.0404406	0.967667	-0.0474168	0.962744
TG(6:0_6:0_13:0)+NH4_33.97	TG(6:0_6:0_13:0)+NH4	TG	Neutral lipids	triglyceride	(6:0_6:0_13:0)	(6:0)	(6:0)	(13:0)			5.26463e-05	6.28837e-05	7.60598e-05	8.2232e-05	3.17842e-05	2.91224e-05	7.71104e-05	4.84039e-05	3.55397e-05	6.38632e-05	4.77129e-05	5.36846e-05	0.74711	-0.420607	0.456996	0.840619	-0.250476	0.518926	1.12516	0.170131	0.793582
TG(60:10)+Na_47.77	TG(60:10)+Na	TG	Neutral lipids	triglyceride	(60:10)	(60:10)					0.000140856	0.000144852	0.000150542	0.000325531	0.000336539	0.000390588	0.000318451	0.000339484	0.000436771	0.000145416	0.000350886	0.000364902	2.41298	1.27081	0.00844616	2.50936	1.32732	0.0258945	1.03994	0.0565059	0.757732
TG(60:11)+NH4_43.25	TG(60:11)+NH4	TG	Neutral lipids	triglyceride	(60:11)	(60:11)					7.58056e-05	4.86128e-05	9.0647e-05	0.000122497	5.74939e-05	1.5346e-05	0.000127434	0.000116345	2.98207e-05	7.16885e-05	6.51124e-05	9.12e-05	0.908269	-0.138809	0.858679	1.27217	0.347293	0.603693	1.40065	0.486101	0.58397
TG(60:12)+NH4_48.83	TG(60:12)+NH4	TG	Neutral lipids	triglyceride	(60:12)	(60:12)					3.50618e-05	2.30508e-05	4.82348e-05	5.01263e-05	3.05138e-05	4.759e-06	5.12281e-05	5.93202e-05	1.38653e-05	3.54492e-05	2.84664e-05	4.14712e-05	0.80302	-0.316492	0.672434	1.16988	0.226359	0.728045	1.45685	0.542852	0.535436
TG(62:10)+Na_48.53	TG(62:10)+Na	TG	Neutral lipids	triglyceride	(62:10)	(62:10)					0.00160697	0.00175921	0.00179783	0.00247049	0.00290369	0.00313124	0.00278633	0.00284476	0.00325398	0.00172134	0.00283514	0.00296169	1.64706	0.719889	0.0215587	1.72057	0.78289	0.00696488	1.04464	0.0630006	0.632315
TG(62:11)+Na_48.32	TG(62:11)+Na	TG	Neutral lipids	triglyceride	(62:11)	(62:11)					0.000498207	0.000583884	0.000581823	0.000641489	0.000717732	0.000853377	0.000646205	0.000679695	0.000940933	0.000554638	0.000737533	0.000755611	1.32976	0.411161	0.080551	1.36235	0.446098	0.155017	1.02451	0.0349371	0.880576
TG(62:12)+Na_41.58	TG(62:12)+Na	TG	Neutral lipids	triglyceride	(62:12)	(62:12)					9.57463e-05	0.000110563	0.000101753	9.57879e-05	0.000126671	0.000161487	0.000104018	0.000119692	0.000176206	0.000102687	0.000127982	0.000133305	1.24632	0.317678	0.312874	1.29817	0.376476	0.295866	1.0416	0.058798	0.863427
TG(62:9)+Na_48.45	TG(62:9)+Na	TG	Neutral lipids	triglyceride	(62:9)	(62:9)					0.000119254	0.000136159	0.000141341	0.00020852	0.000214963	0.000237557	0.00021079	0.000222339	0.000264656	0.000132252	0.000220347	0.000232595	1.66612	0.73649	0.00179178	1.75873	0.814535	0.0150944	1.05559	0.0780453	0.556089
TG(70:3)+NH4_55.04	TG(70:3)+NH4	TG	Neutral lipids	triglyceride	(70:3)	(70:3)					1.24424e-05	1.06433e-05	9.94812e-06	2.73854e-06	8.7499e-06	1.9029e-05	2.28182e-06	4.79966e-06	1.61584e-05	1.10113e-05	1.01725e-05	7.74664e-06	0.923824	-0.11431	0.877049	0.703519	-0.507339	0.52583	0.761529	-0.393029	0.723748
TG(8:0_10:1_14:0)+NH4_39.39	TG(8:0_10:1_14:0)+NH4	TG	Neutral lipids	triglyceride	(8:0_10:1_14:0)	(8:0)	(10:1)	(14:0)			4.17475e-05	5.30132e-05	7.32657e-05	0.000133339	7.29563e-05	6.39889e-05	0.000130426	0.000108265	7.6621e-05	5.60088e-05	9.00946e-05	0.000105104	1.60858	0.685787	0.254825	1.87656	0.908089	0.0673233	1.16659	0.222302	0.608152
TG(8:0_10:1_18:1)+NH4_41.28	TG(8:0_10:1_18:1)+NH4	TG	Neutral lipids	triglyceride	(8:0_10:1_18:1)	(8:0)	(10:1)	(18:1)			0.000325282	0.000360944	0.000501404	0.000242808	0.000154966	0.000129547	0.000236628	0.000201428	0.000136878	0.000395876	0.000175774	0.000191644	0.444011	-1.17133	0.033695	0.484101	-1.04662	0.0426257	1.09029	0.124713	0.742879
WE(3:0_16:0)+H_33.98	WE(3:0_16:0)+H	WE	Fatty acyl and other lipids	wax esters	(3:0_16:0)	(3:0)	(16:0)				2.21566e-05	4.24767e-05	2.95652e-05	3.85512e-05	3.3869e-05	6.13645e-06	3.86925e-05	3.00566e-05	1.39166e-05	3.13995e-05	2.61855e-05	2.75552e-05	0.833948	-0.261971	0.684756	0.877569	-0.188415	0.703684	1.05231	0.0735557	0.918218
WE(3:0_16:1)+H_34.66	WE(3:0_16:1)+H	WE	Fatty acyl and other lipids	wax esters	(3:0_16:1)	(3:0)	(16:1)				2.09473e-06	2.9503e-06	2.36226e-06	1.99892e-05	5.72045e-06	9.61487e-06	1.93367e-05	1.19988e-05	1.23918e-05	2.46909e-06	1.17749e-05	1.45758e-05	4.76889	2.25365	0.160007	5.90329	2.56152	0.0353619	1.23787	0.307864	0.604516
WE(6:0_16:3)+NH4_30.83	WE(6:0_16:3)+NH4	WE	Fatty acyl and other lipids	wax esters	(6:0_16:3)	(6:0)	(16:3)				2.01081e-05	0.000102187	0	5.13586e-05	0.00011294	0	8.90791e-06	1.23636e-05	0	4.07649e-05	5.47661e-05	7.09051e-06	1.34346	0.425955	0.772219	0.173937	-2.52337	0.394038	0.129469	-2.94932	0.280928
ZyE()+H-H2O_34.67	ZyE()+H-H2O	ZyE	Neutral lipids	Zymosterol Ester	(0:0)	(0:0)					0.00230565	0.0026033	0.00315107	0.00465353	0.00224315	0.00120069	0.00459293	0.0031599	0.000935429	0.00268667	0.00269912	0.00289608	1.00463	0.00667056	0.991531	1.07795	0.108284	0.864136	1.07297	0.101613	0.900276
ZyE(0:0)+H_34.81	ZyE(0:0)+H	ZyE	Neutral lipids	Zymosterol Ester	(0:0)	(0:0)					0.00431552	0.00412269	0.00544543	0.00768511	0.00345555	0.0016832	0.00736287	0.00540014	0.00243046	0.00462788	0.00427462	0.00506449	0.923667	-0.114555	0.863028	1.09434	0.130066	0.793844	1.18478	0.24462	0.747842
ZyE(33:6)+NH4_49.26	ZyE(33:6)+NH4	ZyE	Neutral lipids	Zymosterol Ester	(33:6)	(33:6)					0.000465742	0.000488723	0.000480207	0.000852657	0.000422091	0.000337108	0.000802429	0.000586309	0.000429508	0.000478224	0.000537286	0.000606082	1.1235	0.168002	0.746926	1.26736	0.341826	0.35841	1.12804	0.173824	0.741524
ZyE(34:6)+NH4_49.87	ZyE(34:6)+NH4	ZyE	Neutral lipids	Zymosterol Ester	(34:6)	(34:6)					0.000145734	0.000171147	0.000171586	0.000262072	0.000114208	8.34011e-05	0.00024687	0.000170005	0.000115553	0.000162823	0.000153227	0.000177476	0.941068	-0.0876288	0.878654	1.09	0.124323	0.74052	1.15825	0.211952	0.737961
ZyE(38:6)+NH4_52.11	ZyE(38:6)+NH4	ZyE	Neutral lipids	Zymosterol Ester	(38:6)	(38:6)					5.80831e-07	2.49003e-06	5.13031e-06	1.60135e-06	3.0043e-06	2.55644e-06	1.15482e-06	1.25224e-06	1.77427e-06	2.73372e-06	2.38736e-06	1.39378e-06	0.873301	-0.195448	0.822092	0.509846	-0.971866	0.416911	0.583815	-0.776417	0.123116
