# Supplementary material for: Potent acyl-CoA synthetase 10 inhibitors kill Plasmodium falciparum by disrupting triglyceride formation
Source: Nat Commun. 2023 Mar 16;14:1455. doi: 10.1038/s41467-023-36921-2 (PMC10020447; doi:10.1038/s41467-023-36921-2)
Supplement: Supplementary file 14 — Source Data [file 41467_2023_36921_MOESM14_ESM.xlsx]

## Sheet: Figure 1
MMV019719 [mM]	3D7			ACS11 F387V			CRISPR F387V B1
10	-1	1	-1	0	1	0	1	1	1
4.8	0	0	0	1	1	1	1	1	1
2.3	0	0	0	2	2	2	3	3	3
1.1	-1	-1	0	4	4	4	8	8	8
0.54	1	0	0	7	7	8	17	17	17
0.26	5	5	5	26	27	26	28	29	28
0.125	33	31	32	78	84	88	63	67	67
0.06	76	70	58	102	103	103	106	102	103
0.03	81	87	102	104	105	108	111	106	104
0.015	108	100	100	104	103	105	114	111	103
0.005	124	106	91	103	107	103	117	105	109
0.00325	97	96	110	104	108	102	114	109	116
MMV665924 [mM]	ACS11 E668K			3D7			CRISPR E668K B2
50	0	0	0	0	0	0	-1	0	0
20.8	0	0	0	0	0	0	0	0	0
8.7	0	0	0	0	0	0	0	0	0
3.6	5	5	5	0	0	0	18	17	18
1.5	28	30	29	7	7	7	44	48	47
0.625	94	83	93	15	16	17	93	78	98
0.26	99	105	105	74	80	76	104	109	110
0.11	105	107	104	106	99	107	110	106	108
0.045	103	107	107	108	103	105	109	106	111
0.02	107	111	103	104	99	97	99	100	101
0.01	102	106	107	102	96	100	101	104	106
0.00325	99	105	106	98	104	98	100	99	110
MMV665924 [mM]	CRISPR M300I E1			ACS10 M300I			3D7
50	0	0	0	0	0	0	0	0	0
20.8	1	1	1	0	0	0	0	0	0
8.7	28	30	30	7	7	7	0	0	0
3.6	50	53	55	27	26	24	0	0	0
1.5	83	95	88	82	86	84	7	7	7
0.625	108	112	111	99	99	124	15	16	17
0.26	108	108	116	97	108	104	74	80	76
0.11	112	120	117	127	107	107	106	99	107
0.045	104	106	105	122	106	126	108	103	105
0.02	111	102	107	106	104	125	104	99	97
0.01	111	107	103	103	103	104	102	96	100
0.00325	105	106	103	103	101	108	98	104	98

## Sheet:  Figure 2 
		MMV897615 [nM]				MMV665924 [nM]					MMV019719 [nM]
		rep 1	rep 2	rep 3	rep 4	rep 1	rep 2	rep 3	rep 4	rep 5	rep 1	rep 2	rep 3	rep 4	rep 5
	PolD	33.77	39.79	45.33		1090	1146	1540	1661		108.6	131	208.4	178.5
	A268D	300.5	308.7	308.5		1277	1329	2139	1406		11.1	29.98	18.34	13.45
	A268V	446.9	669.5	686.1		477.9	448.4	724.4	632.9		260.2	238.4	388.2	394.9
	F427L	510.9	915	799.3		6042	5421	8652	9324		2614	2416	3472	4089
	3D7	50.3	44.7	51.51	65.125	284.1	439.4	286	352.6		82.41	89.75	81.92	108.4
	M300I	120.1	170	128.6	146.698	3220	3942	3660	3033	3260	211.6	328.8	277.2	217.1	180.8
	EC50 values from different biological replicates run in triplicas

## Sheet: Figure 3
SNP P vs Fst				EC50 curves
gene ID	Malawi_pi	FST_Senegal-Malawi		MMV665924 [mM]	CF04.008 10B			CF04.009 12H			CF04.009 1G
PF3D7_0102200.1	0.00110881	0.049351		10	1.39899	0.244868	2.47302	6.56195	5.64281	7.2798	7.97581	9.1294	7.7576
PF3D7_0102500.1	0.00061718	0.0128324		4.8	3.1667	2.96452	5.14293	20.4086	17.5797	21.2676	39.6531	37.2309	37.645
PF3D7_0102600.1	0.000662643	0.0195747		2.3	6.20673	8.92285	6.29493	71.7383	70.0362	69.06	81.3441	77.019	81.9452
PF3D7_0102700.1	0.00113175	0.011032		1.1	22.7967	18.6657	19.9871	93.9	95.2603	90.4712	94.9919	96.1113	95.2299
PF3D7_0102800.1	0.000208003	0.00664932		0.5395	39.7892	43.5	43.7304	97.7372	93.7224	100.237	97.0382	83.0087	86.0751
PF3D7_0102900.1	0.000430841	0.000134928		0.26	87.7921	94.4244	90.1611	103.817	100.002	100.052	96.2217	97.7105	112.862
PF3D7_0103000.1	0.00029239	0.00586701		0.125	78.8749	80.7898	81.4683	88.1676	93.4096	93.9274	91.1572	94.6581	91.5315
PF3D7_0103100.1	0.000619886	0.0222707		0.06	89.0108	86.3554	85.8547	91.242	97.6871	94.2802	104.331	86.4557	94.7326
PF3D7_0103200.1	0.000451372	0.421148		0.02925	99.345	97.0195	91.9358	100.022	100.987	101.973	102.854	93.2029	91.52
PF3D7_0103300.1	0.00146527	0.00481536		0.013	104.381	95.5669	93.8722	99.2256	101.63	103.402	102.309	91.3756	98.0241
PF3D7_0103400.1	0.000491008	0.00546208		0.0065	98.9587	96.8875	102.167	95.72	104.158	102.205	89.8295	97.2472	91.8729
PF3D7_0103500.1	0.000725091	0.0120673		0.00325	105.275	92.6447	98.591	102.376	99.6211	96.336	98.6838	92.9653	107.934
PF3D7_0103600.1	0.0019789	0.0211374
PF3D7_0103700.1	0.000760941	0.00580629
PF3D7_0103800.1	0.000141872	0.0109749
PF3D7_0103900.1	0.000225426	0.00267614
PF3D7_0104000.1	7.38e-05	0.00460939
PF3D7_0104100.1	0.00835574	0.0169723
PF3D7_0104200.1	0.000944326	0.0460712
PF3D7_0104300.1	0.000718265	0.0523774
PF3D7_0104400.1	0.000245388	0.0136081
PF3D7_0104500.1	0.000675613	0
PF3D7_0104600.1	0.000443913	0.00708265
PF3D7_0104700.1	0.00028357	0.0148323
PF3D7_0104800.1	0.000118288	0.00856224
PF3D7_0105100.1	0.000125971	0.0024013
PF3D7_0105200.1	9.58e-05	0.00456248
PF3D7_0105300.1	0.000147742	0.00740492
PF3D7_0105400.1	9.02e-05	0.00493858
PF3D7_0105500.1	7.02e-05	0.0101576
PF3D7_0105600.1	0.000274122	0.014264
PF3D7_0105700.1	0.000514599	0.017544
PF3D7_0105800.1	0.000266756	0.0100044
PF3D7_0106000.1	0.000580486	0.00100414
PF3D7_0106100.1	0.000110095	0.00439104
PF3D7_0106200.1	0.000598855	0
PF3D7_0106300.1	0.000597253	0.0385957
PF3D7_0106400.1	0.000115562	0.00562466
PF3D7_0106500.1	0.000557568	0.00899834
PF3D7_0106600.1	0.000161622	0.00417028
PF3D7_0106700.1	0.000746016	0.0141769
PF3D7_0106800.1	0.000112581	0.00289982
PF3D7_0106900.1	0.000736361	0.0365404
PF3D7_0107100.1	0.000217164	0.0120796
PF3D7_0107200.1	0.000289404	0.014827
PF3D7_0107300.1	0.000135972	0.0116153
PF3D7_0107400.1	3.93e-05	0.0036212
PF3D7_0107500.1	0.000599189	0.0227086
PF3D7_0107600.1	0.000475911	0.0121784
PF3D7_0107700.1	0.000194027	0.026608
PF3D7_0107800.1	0.00048401	0.0179727
PF3D7_0108100.1	0.000347314	0.00476301
PF3D7_0108300.1	0.000797577	0.00763785
PF3D7_0108400.1	0.000341856	0.00700955
PF3D7_0108500.1	0.00487435	0.00331957
PF3D7_0108600.1	0.0001972	0.00943213
PF3D7_0108700.1	0.000987567	0.0073565
PF3D7_0108800.1	0.000166036	0.00658698
PF3D7_0109000.1	5.33e-05	0.0120963
PF3D7_0109100.1	0.000144788	0.00587718
PF3D7_0109200.1	2.6e-05	0.00460939
PF3D7_0109300.1	0.000111777	0.0043267
PF3D7_0109400.1	0.00109188	0
PF3D7_0109600.1	4e-05	0.00874662
PF3D7_0109700.1	0.000194858	0.0010116
PF3D7_0109800.1	7.34e-05	0.00590806
PF3D7_0109850.1	0.000301032	0.0023623
PF3D7_0109950.1	0.00113162	0.00435272
PF3D7_0110000.1	0.0010306	0.00182176
PF3D7_0110100.1	0.000488854	0.0143385
PF3D7_0110200.1	0.00020764	0.00423612
PF3D7_0110400.1	4.84e-05	0.0123679
PF3D7_0110500.1	0.000425949	0.00885278
PF3D7_0110600.1	0.000686168	0.0043241
PF3D7_0110700.1	0.000342809	0
PF3D7_0110800.1	9.87e-05	0.00484102
PF3D7_0110900.1	6.47e-05	0.00428011
PF3D7_0111000.1	0.000517319	0.0116127
PF3D7_0111200.1	6.16e-05	0.0031008
PF3D7_0111300.1	0.000284878	0.00879528
PF3D7_0111400.1	5.23e-05	0.0305765
PF3D7_0111500.1	0.000177558	0.00536912
PF3D7_0111600.1	0.000189998	0.0209398
PF3D7_0111700.1	0.000101493	0.0120963
PF3D7_0111800.1	0.000304957	0.0140299
PF3D7_0111900.1	7.36e-05	0.00152015
PF3D7_0112000.1	1.35e-05	0.0266075
PF3D7_0112100.1	3.69e-05	0.0036212
PF3D7_0112200.1	0.000111092	0.0241442
PF3D7_0112800.1	0.00218671	0.0566317
PF3D7_0112900.1	0.00158407	0.0293174
PF3D7_0113000.1	0.00205863	0.379294
PF3D7_0113100.1	0.00396199	0.00942895
PF3D7_0113200.1	0.00437636	0.0128573
PF3D7_0113300.1	0.00305279	0.0338524
PF3D7_0113400.1	0.000761187	0.0116507
PF3D7_0113700.1	0.000434384	0.0967585
PF3D7_0113900.1	0.00205262	0.0426509
PF3D7_0114000.1	0.000443165	0.0103681
PF3D7_0114200.1	0.000646151	0.0162079
PF3D7_0114500.1	0.01373	0.0496781
PF3D7_0114700.1	0.00223499	0.0201259
PF3D7_0114800.1	0.0016326	0.050383
PF3D7_0202100.1	0.00184311	0.02314
PF3D7_0202200.1	0.000104015	0.00214225
PF3D7_0202300.1	0.000135102	0.00623422
PF3D7_0202400.1	0.000426477	0.0115598
PF3D7_0202500.1	5.65e-05	0.00493858
PF3D7_0202600.1	0.00132747	0.000418117
PF3D7_0202700.1	0.000334539	0
PF3D7_0202800.1	5e-05	0.00460939
PF3D7_0202900.1	8.41e-05	0.0173245
PF3D7_0203000.1	0.000508466	0.00831959
PF3D7_0203100.1	0.000326014	0.00858914
PF3D7_0203300.1	2.49e-05	0.00531465
PF3D7_0203400.1	0.0015769	0.00530972
PF3D7_0203600.1	0.000770242	0.0254847
PF3D7_0203800.1	0.00010827	0.0250597
PF3D7_0203900.1	0.000335148	0.0208579
PF3D7_0204000.1	0.00041085	0.0235888
PF3D7_0204100.1	0.000392933	0.0060651
PF3D7_0204200.1	8.7e-05	0.00785758
PF3D7_0204300.1	0.000658532	0.00317663
PF3D7_0204400.1	0.000381343	0.00235025
PF3D7_0204500.1	0.00116805	0.011082
PF3D7_0204600.1	0.000432109	0.00812351
PF3D7_0204700.1	0.000456075	0.0283368
PF3D7_0204800.1	0.000863739	0.0415911
PF3D7_0204900.1	3.41e-05	0.00508019
PF3D7_0205000.1	0.00133888	0.0260981
PF3D7_0205100.1	0.000647195	0.0099278
PF3D7_0205200.1	0.000183712	0.0100682
PF3D7_0205300.1	0.00077936	0.0171013
PF3D7_0205400.1	0.000248328	0.00281102
PF3D7_0205500.1	0.000652627	0
PF3D7_0205600.1	9.42e-05	0.0291175
PF3D7_0205800.1	0	0.00570855
PF3D7_0205900.1	0.000160655	0.0114739
PF3D7_0206000.1	0.000403814	0.00958966
PF3D7_0206100.1	0.000259426	0.00265861
PF3D7_0206200.1	0.000247509	0.0637084
PF3D7_0206500.1	0.000422307	0.0107496
PF3D7_0206700.1	0.000526903	0.0179204
PF3D7_0206900.1	0.000960987	0.0503314
PF3D7_0207000.1	0.00372353	0.0254928
PF3D7_0207100.1	0.000519105	0.0273184
PF3D7_0207200.1	0.000112008	0.00779958
PF3D7_0207300.1	0.00269962	0.104349
PF3D7_0207400.1	0.000799223	0.157454
PF3D7_0207500.1	0.000418765	0.00591449
PF3D7_0207600.1	0.00139064	0.0192664
PF3D7_0207700.1	0.00153787	0.0330709
PF3D7_0207800.1	0.000390328	0.0113329
PF3D7_0207900.1	0.00197522	0.023631
PF3D7_0208000.1	0.000780456	0.01117
PF3D7_0208100.1	0.000515217	0.00922429
PF3D7_0208200.1	6.02e-05	0.0128304
PF3D7_0208300.1	0.000465116	0.0475569
PF3D7_0208400.1	0.000280746	0.00928151
PF3D7_0208500.1	0.000509662	0.0091854
PF3D7_0208600.1	0.000337076	0.00779045
PF3D7_0208800.1	0.000306791	0.00659761
PF3D7_0208900.1	0.00040019	0.212078
PF3D7_0209000.1	0.000975701	0.196803
PF3D7_0209100.1	0.000128884	0.00463754
PF3D7_0209200.1	0	0.0403356
PF3D7_0209300.1	0.000242836	0.0234979
PF3D7_0209400.1	0.000345438	0.0141879
PF3D7_0209500.1	0.000178799	0.0217764
PF3D7_0209600.1	0.000207379	0.00776612
PF3D7_0209700.1	0.000273061	0.0322269
PF3D7_0209800.1	0.000110274	0.00761246
PF3D7_0210000.1	0.000145871	0
PF3D7_0210200.1	0.000883301	0.0192777
PF3D7_0210300.1	0.000105057	0.0205483
PF3D7_0210400.1	0	0.00559661
PF3D7_0210500.1	0.000320034	0.00736344
PF3D7_0210600.1	0.000148534	0.00539082
PF3D7_0210700.1	0.000280008	0.082401
PF3D7_0210800.1	0.00138653	0.040167
PF3D7_0210900.1	8.5e-05	0.00776094
PF3D7_0211100.1	0.000276391	0.0058107
PF3D7_0211200.1	2.56e-05	0.00460939
PF3D7_0211300.1	4.13e-05	0.00545751
PF3D7_0211400.1	0.000145302	0.00932801
PF3D7_0211600.1	0.000634972	0.0148112
PF3D7_0211700.1	0.00140746	0.0195751
PF3D7_0211800.1	9.8e-05	0.011242
PF3D7_0211900.1	0.00014771	0.0090305
PF3D7_0212000.1	0.000751249	0.0108818
PF3D7_0212100.1	0.000929931	0.0245444
PF3D7_0212300.1	2.83e-05	0.00801503
PF3D7_0212400.1	0.000819931	0.0385305
PF3D7_0212500.1	0.000644037	0.0587104
PF3D7_0212600.1	0.000572537	0
PF3D7_0212700.1	0.000383717	0.021872
PF3D7_0212800.1	0.000432201	0.035974
PF3D7_0212900.1	1.65e-05	0.00493858
PF3D7_0213000.1	0.000252202	0.00782535
PF3D7_0213100.1	3.68e-05	0.00428011
PF3D7_0213200.1	0	0.00559661
PF3D7_0213300.1	7.64e-05	0.00603998
PF3D7_0213400.1	0.000427752	0
PF3D7_0213500.1	0.000292513	0.0155083
PF3D7_0213600.1	0.000629155	0.0404712
PF3D7_0213700.1	3.9e-05	0.0036212
PF3D7_0213800.1	0.000402623	0.00868656
PF3D7_0213900.1	0.000435252	0.0119943
PF3D7_0214000.1	6.63e-05	0.0168151
PF3D7_0214100.1	0.000296584	0.0067535
PF3D7_0214200.1	0.000198342	0.0154389
PF3D7_0214300.1	0.000944991	0.0203241
PF3D7_0214400.1	0.000376396	0.138462
PF3D7_0214500.1	5.88e-05	0.00835089
PF3D7_0214600.1	0.000242267	0.0424449
PF3D7_0214800.1	0.000587212	0.0411947
PF3D7_0214900.1	0.000387814	0.0305336
PF3D7_0215000.1	0.000385673	0.0503944
PF3D7_0215100.1	0.000231448	0.00982339
PF3D7_0215200.1	0.000221425	0.0107789
PF3D7_0215300.1	0.0012346	0.175316
PF3D7_0215400.1	0.000405078	0.0138082
PF3D7_0215600.1	0.00118976	0.00195912
PF3D7_0215700.1	0.000171656	0.0221724
PF3D7_0215800.1	0.000605228	0.0243634
PF3D7_0216000.1	0.000160242	0.00562306
PF3D7_0216100.1	0.000659611	0.010471
PF3D7_0216200.1	0.000638245	0.0123302
PF3D7_0216300.1	0.000561627	0.0200493
PF3D7_0216400.1	0.000160771	0.00796711
PF3D7_0216500.1	0.00038112	0.00998305
PF3D7_0216600.1	0.000719771	0.0199943
PF3D7_0216700.1	0.000599607	0.0203549
PF3D7_0216900.1	0.00132996	0.0103427
PF3D7_0217000.1	0.00060265	0.0490465
PF3D7_0217100.1	0.000192274	0.00411148
PF3D7_0217200.1	0.000462445	0.0199059
PF3D7_0217300.1	0	0.0126647
PF3D7_0217400.1	0.000162338	0.00726032
PF3D7_0217500.1	0.000195612	0.0102241
PF3D7_0217600.1	0.000411021	0.00506541
PF3D7_0217700.1	0.000317781	0.00327219
PF3D7_0217800.1	0.000110862	0.00405652
PF3D7_0217900.1	0.000673848	0.0147234
PF3D7_0218000.1	7.32e-05	0.0146223
PF3D7_0218100.1	0.000235931	0.00687834
PF3D7_0218200.1	0.000390313	0.0201884
PF3D7_0218300.1	0.000302629	0.0173046
PF3D7_0218400.1	0.000204016	0.00937752
PF3D7_0218600.1	0.000630802	0.00991286
PF3D7_0218700.1	0.00015024	0.0132288
PF3D7_0219100.1	0.000269335	0.00698259
PF3D7_0219200.1	0.00020429	0
PF3D7_0219300.1	0.000602244	0.0171179
PF3D7_0219400.1	0.00103724	0
PF3D7_0219500.1	0.000212358	0.00621599
PF3D7_0219600.1	0.000158822	0.0102334
PF3D7_0219700.1	0.00137197	0.00631837
PF3D7_0219800.1	0.000561863	0.0102347
PF3D7_0219900.1	0.00140511	0.0149179
PF3D7_0220000.1	0.00108823	0.0204606
PF3D7_0220100.1	0.00127361	0.0216375
PF3D7_0220500.1	0.000154548	0.0154871
PF3D7_0220600.1	0.000132904	0
PF3D7_0220700.1	0.000853782	0.0162054
PF3D7_0220800.1	0.00537232	0.0148614
PF3D7_0221200.1	0.00655347	0.0241056
PF3D7_0221400.1	0.001276	0.011699
PF3D7_0301000.1	0.000979782	0.00435749
PF3D7_0301100.1	0.000691695	0.0206702
PF3D7_0301200.1	0.000216307	0.0985927
PF3D7_0301300.1	0.000415546	0.0200977
PF3D7_0301400.1	0.00192859	0.0356487
PF3D7_0301500.1	0.000275541	0.00422916
PF3D7_0301600.1	0.000772841	0.0131757
PF3D7_0301700.1	0.000456052	0.0104833
PF3D7_0301800.1	0.000949609	0.00340504
PF3D7_0301900.1	0.0010142	0.0342159
PF3D7_0302000.1	0.00127943	0.00247117
PF3D7_0302100.1	0.00056269	0.0206056
PF3D7_0302600.1	0.00198031	0.015228
PF3D7_0302700.1	3.95e-05	0.0103217
PF3D7_0302800.1	0.000634849	0.0114748
PF3D7_0302900.1	0.000254593	0.00285726
PF3D7_0303000.1	0.000171626	0.0173151
PF3D7_0303100.1	0.000375322	0.0156216
PF3D7_0303200.1	0.000381895	0.00439038
PF3D7_0303300.1	0.000293981	0.0257292
PF3D7_0303400.1	0.000145279	0.00899222
PF3D7_0303500.1	0.000367537	0.0126445
PF3D7_0303600.1	0	0.00559661
PF3D7_0303700.1	0.000307997	0.0170993
PF3D7_0303800.1	0.0002975	0.0131023
PF3D7_0303900.1	0.00021054	0.0153679
PF3D7_0304000.1	0.000230254	0.0100203
PF3D7_0304100.1	0.00055292	0.00399077
PF3D7_0304200.1	8.01e-05	0.00835051
PF3D7_0304400.1	5.75e-05	0.00493858
PF3D7_0304500.1	0.000104858	0.00835089
PF3D7_0304600.1	0.00805898	0.0512395
PF3D7_0304700.1	0.00199791	0.00500542
PF3D7_0304800.1	0.000198922	0.0389227
PF3D7_0304900.1	0.000370932	0.0107616
PF3D7_0305000.1	7.66e-05	0.0133401
PF3D7_0305100.1	0.000475789	0.0136602
PF3D7_0305200.1	0.000637601	0.0214745
PF3D7_0305300.1	0.000215612	0.00524773
PF3D7_0305400.1	4.14e-05	0
PF3D7_0305500.1	0.000259281	0.0084159
PF3D7_0305600.1	0.00024252	0.0080725
PF3D7_0305700.1	0.000404213	0.0333724
PF3D7_0305800.1	0.000766995	0.021339
PF3D7_0305900.1	0.000458326	0.00496583
PF3D7_0306000.1	0.000211019	0.0322343
PF3D7_0306100.1	0.000370012	0.00671746
PF3D7_0306200.1	0.000137444	0.010256
PF3D7_0306400.1	0.000193488	0.00897485
PF3D7_0306500.1	0.000200685	0.00913682
PF3D7_0306600.1	0.00147678	0.00153505
PF3D7_0306800.1	8.87e-05	0.00338925
PF3D7_0306900.1	0.000124249	0.00439387
PF3D7_0307100.1	4.26e-05	0.0036212
PF3D7_0307200.1	7e-05	0.0109126
PF3D7_0307300.1	0.000209283	0.00454783
PF3D7_0307400.1	0.000207384	0.00776277
PF3D7_0307500.1	0.000740468	0.0224406
PF3D7_0307600.1	0.000667165	0.013739
PF3D7_0307700.1	0.000445614	0.0107762
PF3D7_0307800.1	0.000499128	0.0194451
PF3D7_0307900.1	0.000822161	0.0751184
PF3D7_0308000.1	0.000357329	0.00764423
PF3D7_0308100.1	0.00132496	0.0255516
PF3D7_0308200.1	0.0015065	0
PF3D7_0308300.1	0.000984564	0.0158598
PF3D7_0308500.1	0	0.00559661
PF3D7_0308600.1	0.000125	0.00404483
PF3D7_0308700.1	0.000232288	0.0203801
PF3D7_0308800.1	0.000329543	0.00299598
PF3D7_0308900.1	0.00039525	0.294203
PF3D7_0309000.1	0.000690512	0.00647732
PF3D7_0309100.1	0.000168976	0.00502801
PF3D7_0309200.1	0.000782089	0.0118901
PF3D7_0309300.1	0.000250964	0.0143697
PF3D7_0309500.1	4.96e-05	0.0167763
PF3D7_0309600.1	0.000316931	0.000619741
PF3D7_0309700.1	0.00022696	0.0188495
PF3D7_0309800.1	0.000211472	0.0366282
PF3D7_0309900.1	0.000359978	0.063024
PF3D7_0310000.1	0.000480793	0.000266064
PF3D7_0310100.1	0.000244484	0.00776768
PF3D7_0310200.1	0.000505181	0.0100897
PF3D7_0310300.1	0.000464312	0.0933022
PF3D7_0310400.1	0.000184906	0.000890254
PF3D7_0310500.1	0.000645312	0.0206964
PF3D7_0310600.1	7.69e-05	0.0074662
PF3D7_0310700.1	8.28e-05	0.0036212
PF3D7_0310800.1	5.49e-05	0.0036212
PF3D7_0310900.1	0.000203458	0.0140792
PF3D7_0311000.1	0.00182597	0.549882
PF3D7_0311100.1	0.000662042	0.00699974
PF3D7_0311200.1	0.000515488	0.0136239
PF3D7_0311300.1	9.43e-05	0.0191592
PF3D7_0311400.1	0.000485582	0.0147365
PF3D7_0311500.1	0.000145871	0.0163972
PF3D7_0311600.1	0.00112502	0.00772112
PF3D7_0311700.1	0.000541862	0.010992
PF3D7_0311800.1	0.000646452	0.0186895
PF3D7_0311900.1	0.00163331	0.0311227
PF3D7_0312000.1	0.000175713	0
PF3D7_0312100.1	0.00073078	0.0833144
PF3D7_0312200.1	0.000244994	0.0119266
PF3D7_0312300.1	0.000217976	0.00379402
PF3D7_0312400.1	0.00012334	0.00544565
PF3D7_0312500.1	0.000495531	0.00554002
PF3D7_0312800.1	9.43e-05	0.0120963
PF3D7_0312900.1	0.000214841	0.0103284
PF3D7_0313000.1	0.000230664	0.0245851
PF3D7_0313100.1	0.000209107	0.00588862
PF3D7_0313200.1	7.76e-05	0.0215667
PF3D7_0313300.1	0	0.00699273
PF3D7_0313400.1	0.000854798	0.0215061
PF3D7_0313500.1	0.000703233	0.00764768
PF3D7_0313700.1	0.000103759	0.0164176
PF3D7_0313800.1	0.00022386	0.00835145
PF3D7_0313900.1	0.00108928	0.102368
PF3D7_0314000.1	2.19e-05	0.00454604
PF3D7_0314200.1	0.000240619	0.00529417
PF3D7_0314300.1	6.66e-05	0.00659071
PF3D7_0314400.1	0	0.00559661
PF3D7_0314500.1	4.84e-05	0.00462107
PF3D7_0314600.1	0.000839817	0
PF3D7_0314700.1	0.000462273	0.0282121
PF3D7_0314800.1	0.000160719	0.010017
PF3D7_0314900.1	0.000135842	0.00307378
PF3D7_0315000.1	0.000219389	0.0161219
PF3D7_0315100.1	2.65e-05	0.00460939
PF3D7_0315200.1	0.000699839	0.116877
PF3D7_0315300.1	0.000175673	0.0147158
PF3D7_0315400.1	0.000255178	0.0186375
PF3D7_0315500.1	0	0.0212414
PF3D7_0315600.1	0.00051105	0.018521
PF3D7_0315700.1	5.81e-05	0.00420581
PF3D7_0315800.1	0.000493908	0.00878215
PF3D7_0315900.1	0.000233128	0.00718551
PF3D7_0316000.1	0.000215856	0.0034998
PF3D7_0316100.1	0.000254295	0.0280359
PF3D7_0316200.1	0.000934773	0.017309
PF3D7_0316400.1	0.000192222	0.0164282
PF3D7_0316500.1	6.55e-05	0.00436244
PF3D7_0316600.1	0.00116459	0.00712528
PF3D7_0316700.1	0.000489154	0.0145364
PF3D7_0316800.1	0	0.0160287
PF3D7_0316900.1	0.000725198	0.00403757
PF3D7_0317000.1	0.000199508	0.00160149
PF3D7_0317100.1	0.000595234	0.0226448
PF3D7_0317200.1	0.000299277	0.00586032
PF3D7_0317300.1	0.00061167	0.00893418
PF3D7_0317400.1	0.00023221	0.00483385
PF3D7_0317500.1	0.000888415	0.103296
PF3D7_0317600.1	0.000413405	0.0082308
PF3D7_0317700.1	0.00037656	0.0239135
PF3D7_0317800.1	0.000394782	0.0352034
PF3D7_0317900.1	0.000167013	0.00812216
PF3D7_0318000.1	0.000295875	0.000979334
PF3D7_0318100.1	0.000222506	0.00523321
PF3D7_0318200.1	0.000905062	0.0163223
PF3D7_0318300.1	0.000653449	0.0202791
PF3D7_0318400.1	0.000303761	0.00991666
PF3D7_0318500.1	0.000242538	0.0154065
PF3D7_0318600.1	7.73e-05	0.00359554
PF3D7_0318700.1	0.000496156	0.0286102
PF3D7_0318800.1	5.07e-05	0.0533809
PF3D7_0318900.1	0.000325926	0.0338287
PF3D7_0319000.1	0.000350542	0.0256149
PF3D7_0319100.1	5.59e-05	0.00460939
PF3D7_0319200.1	0.000235501	0.0584297
PF3D7_0319300.1	7.51e-05	0.00428011
PF3D7_0319400.1	0.000248296	0.033524
PF3D7_0319500.1	0.000137063	0.0193073
PF3D7_0319600.1	0.0011429	0
PF3D7_0319700.1	0.000320084	0.0376155
PF3D7_0319800.1	0.00054517	0.0113422
PF3D7_0319900.1	0.000191844	0.00533247
PF3D7_0320000.1	4.17e-05	0.00230242
PF3D7_0320200.1	0.000332559	0.0216654
PF3D7_0320300.1	6.76e-05	0
PF3D7_0320400.1	0.000737215	0.0986747
PF3D7_0320500.1	0.000487884	0.000381124
PF3D7_0320600.1	0.000180984	0
PF3D7_0320700.1	0.000505031	0
PF3D7_0320800.1	0.000137746	0.0093679
PF3D7_0320900.1	0	0.00565271
PF3D7_0321000.1	0.000599373	0.0651636
PF3D7_0321100.1	0.000606267	0.00825164
PF3D7_0321200.1	0.00192894	0.0103196
PF3D7_0321300.1	0.00230839	0.0265645
PF3D7_0321400.1	9.43e-05	0.00622973
PF3D7_0321500.1	0.000964305	0.0888852
PF3D7_0321600.1	0.000195349	0.0182753
PF3D7_0321700.1	0.00115929	0.00704131
PF3D7_0321800.1	0.000894488	0.0342074
PF3D7_0321900.1	0.000578776	0.0327665
PF3D7_0322000.1	0.000140672	0.0040166
PF3D7_0322200.1	0.000211105	0.0214162
PF3D7_0322300.1	0.000381707	0.009245
PF3D7_0322400.1	0.000479814	0.0369974
PF3D7_0322600.1	0.000609714	0.0324378
PF3D7_0322700.1	0.000465484	0.00738998
PF3D7_0322800.1	0.000165586	0.000115268
PF3D7_0322900.1	0.000136823	0.0254641
PF3D7_0323100.1	0.000362978	0.00506932
PF3D7_0323200.1	0.000154255	0.000790008
PF3D7_0323300.1	0.000151188	0.00398569
PF3D7_0323400.1	0.000598607	0.0171471
PF3D7_0323500.1	7.66e-05	0.00101414
PF3D7_0323600.1	0.000574378	0.0370212
PF3D7_0323700.1	0.000274292	0.0213392
PF3D7_0323800.1	8.69e-05	0.0066555
PF3D7_0401900.1	0.00159613	0.0318931
PF3D7_0402000.1	0.00168204	0.0376865
PF3D7_0402100.1	0.00070041	0.103102
PF3D7_0402300.1	0.0018524	0.0956546
PF3D7_0402400.1	0.00321547	0.00581061
PF3D7_0402600.1	0.00128258	0.00461891
PF3D7_0403100.1	0.000115754	0.00454677
PF3D7_0403200.1	0.000582941	0.00962645
PF3D7_0403300.1	0.00031548	0.00930769
PF3D7_0403400.1	0.000776893	0.0244092
PF3D7_0403500.1	0.000120532	0.00595341
PF3D7_0403600.1	0.000594058	0.0240443
PF3D7_0403700.1	0.000473958	0.0401522
PF3D7_0403800.1	0.000344652	0.0378201
PF3D7_0403900.1	0.000332819	0.0143168
PF3D7_0404000.1	0	0.00559661
PF3D7_0404100.1	0.000354329	0.020975
PF3D7_0404200.1	0.000327183	0.0137116
PF3D7_0404300.1	0.000444592	0.0136624
PF3D7_0404400.1	0.000366763	0.0325098
PF3D7_0404500.1	0.00146402	0.0394862
PF3D7_0404600.1	0.000720913	0.116908
PF3D7_0404700.1	0.000789792	0.0159559
PF3D7_0404800.1	0.000518126	0.0299476
PF3D7_0404900.1	0.0012017	0.0251818
PF3D7_0405000.1	0.000460769	0.00684726
PF3D7_0405100.1	0.000336574	0.0256992
PF3D7_0405200.1	0.000122637	0.0222279
PF3D7_0405300.1	0.00297761	0.0302116
PF3D7_0405400.1	0.000446685	0.00673329
PF3D7_0405500.1	0.000489807	0.0154636
PF3D7_0405600.1	0.000186316	0.0232892
PF3D7_0405700.1	0.000436194	0.0682884
PF3D7_0405800.1	0.000175953	0.00441184
PF3D7_0405900.1	0.000439827	0.119365
PF3D7_0406000.1	0.000342303	0.0188057
PF3D7_0406100.1	0.000375481	0.00272268
PF3D7_0406400.1	0.000350439	0.248106
PF3D7_0406500.1	0.000485886	0.0425334
PF3D7_0406600.1	0.000255954	0.0113299
PF3D7_0406700.1	0.00030805	0.0207293
PF3D7_0406800.1	0.000186157	0.0100375
PF3D7_0406900.1	0.000457807	0.028377
PF3D7_0407000.1	0.000384105	0.0184056
PF3D7_0407100.1	0.000712957	0.00165123
PF3D7_0407200.1	0.000222894	0.00184594
PF3D7_0407300.1	0.000220446	0.0564968
PF3D7_0407400.1	0.000233528	0.00740492
PF3D7_0407500.1	7.92e-05	0.00813709
PF3D7_0407700.1	0.000119252	0.0199519
PF3D7_0407800.1	0.000761689	0.0152259
PF3D7_0407900.1	0.000372545	0.0104602
PF3D7_0408000.1	0.00121023	0.00156033
PF3D7_0408100.1	0.000336444	0.00219963
PF3D7_0408200.1	0.000439759	0.0164633
PF3D7_0408300.1	0.000210203	0.0182885
PF3D7_0408400.1	0.000127841	0.00853844
PF3D7_0408500.1	8.11e-05	0.0149732
PF3D7_0408600.1	0.00137451	0.115833
PF3D7_0408700.1	0.0016503	0.0353228
PF3D7_0408800.1	0.000208287	0.0130516
PF3D7_0408900.1	0.000409527	0.0139596
PF3D7_0409000.1	0.000700872	0.0156516
PF3D7_0409100.1	0.000124325	0.00522844
PF3D7_0409200.1	0.000211786	0.0175101
PF3D7_0409300.1	0.000803324	0.0173703
PF3D7_0409400.1	0.000295048	0.0310178
PF3D7_0409500.1	0.000155574	0.00320944
PF3D7_0409600.1	0.000157735	0.00768562
PF3D7_0409700.1	0.000275258	0.0154551
PF3D7_0409800.1	0.000581746	0.0271695
PF3D7_0409900.1	0.000849084	0.00326285
PF3D7_0410000.1	0.000866026	0.0138001
PF3D7_0410300.1	0.000408278	0.00464549
PF3D7_0410400.1	0.000160415	0.0122195
PF3D7_0410500.1	0.000839476	0.053975
PF3D7_0410600.1	1.85e-05	0.0047164
PF3D7_0410700.1	0.00015252	0.0178742
PF3D7_0410800.1	0.00109665	0.0754966
PF3D7_0411000.1	0.000549621	0.0141343
PF3D7_0411100.1	5.87e-05	0
PF3D7_0411200.1	0.00169516	0.0308144
PF3D7_0411300.1	0.000464912	0.0143492
PF3D7_0411400.1	0.00127782	0.0104893
PF3D7_0411700.1	0.000656847	0
PF3D7_0411800.1	0.00112821	0.0258446
PF3D7_0411900.1	0.000918075	0.0431609
PF3D7_0412100.1	0.000696892	0.00651996
PF3D7_0412200.1	0.00208691	0.0298651
PF3D7_0412300.1	0.00276842	0.0502069
PF3D7_0413500.1	0.00164402	0
PF3D7_0413600.1	0.000197198	0.00453308
PF3D7_0413800.1	0.000412073	0
PF3D7_0413900.1	0.000903666	0
PF3D7_0414000.1	0.00104488	0.0166978
PF3D7_0414100.1	0.00141036	0.0208582
PF3D7_0414200.1	0.00358889	0.0106116
PF3D7_0414400.1	0.000164288	0.0230549
PF3D7_0414500.1	8.29e-05	0.000879871
PF3D7_0414600.1	0.00186968	0.0935422
PF3D7_0414700.1	0.000244537	0.00122323
PF3D7_0414800.1	0.000150708	0.00677429
PF3D7_0414900.1	0.000567019	0
PF3D7_0415000.1	0.000518399	0.328696
PF3D7_0415100.1	0.00017365	0.0247507
PF3D7_0415200.1	0.0010382	0.0642505
PF3D7_0415300.1	0.00137061	0.0263021
PF3D7_0415400.1	2.9e-05	0.00493858
PF3D7_0415500.1	0.000178855	0.0102084
PF3D7_0415600.1	0.000183221	0.00782535
PF3D7_0415700.1	0.00114816	0.0287118
PF3D7_0415800.1	0.00204076	0.0105083
PF3D7_0416000.1	0.000123595	0.0159262
PF3D7_0416100.1	0.000336656	0.322233
PF3D7_0416200.1	0.000689641	0.164279
PF3D7_0416300.1	8.82e-05	0.0273925
PF3D7_0416400.1	9.75e-05	0.212661
PF3D7_0416500.1	3.08e-05	0
PF3D7_0416600.1	0.000694027	0.401712
PF3D7_0416900.1	0.000147652	0.0531991
PF3D7_0417000.1	8.69e-05	0.0120963
PF3D7_0417100.1	5.79e-05	0.0200495
PF3D7_0417200.1	2.97e-05	0.163275
PF3D7_0417300.1	1.5e-05	0
PF3D7_0417400.1	0.000867336	0.0745428
PF3D7_0417600.1	0.000418037	0.0444686
PF3D7_0417700.1	0.000270478	0.00818434
PF3D7_0417800.1	0.00103204	0.0304757
PF3D7_0417900.1	0.00228196	0.0119935
PF3D7_0418000.1	0.00103258	0.0391616
PF3D7_0418100.1	0.000418352	0.00772199
PF3D7_0418200.1	0.000430775	0.0220949
PF3D7_0418300.1	0.000521799	0.029073
PF3D7_0418400.1	0.00115706	0.0778073
PF3D7_0418600.1	0.00123483	0.00914082
PF3D7_0418700.1	0.000787022	0.0302779
PF3D7_0418800.1	4.62e-05	0.00477311
PF3D7_0418900.1	0.000309122	0.0319145
PF3D7_0419000.1	0.000616198	0.00422838
PF3D7_0419200.1	0.000219843	0.00701011
PF3D7_0419300.1	0.00149709	0.0386711
PF3D7_0419400.1	0.00083835	0.00947434
PF3D7_0419500.1	0.00032078	0.0223972
PF3D7_0419600.1	0.000231828	0.00169238
PF3D7_0419700.1	0.000200882	0.00424746
PF3D7_0419800.1	0.00060717	0.00301722
PF3D7_0419900.1	0.00184562	0.0539798
PF3D7_0420000.1	0.00178616	0.0163945
PF3D7_0420100.1	0.00167392	0.0664179
PF3D7_0420200.1	0.00311766	0.0223928
PF3D7_0420300.1	0.000960843	0.0106257
PF3D7_0420400.1	0.00272151	0.0119092
PF3D7_0420500.1	0.000181868	0
PF3D7_0420600.1	0.00217843	0.0131503
PF3D7_0421700.1	0.00350638	0.0109332
PF3D7_0421800.1	0	0.00559661
PF3D7_0421900.1	0.00152047	0
PF3D7_0422000.1	0.00125078	0.0147357
PF3D7_0422100.1	0.00120816	0.00203724
PF3D7_0422200.1	0.000983511	0.0107221
PF3D7_0422300.1	0.000159907	0.0071347
PF3D7_0422500.1	0.00130776	0.0173429
PF3D7_0422600.1	0.000848978	0.0506163
PF3D7_0422700.1	0.000199911	0.00747854
PF3D7_0422800.1	0.00225636	0.00800114
PF3D7_0422900.1	0.000197882	0.00425914
PF3D7_0423000.1	0.000414036	0.0212836
PF3D7_0423100.1	0.00050004	0.0385778
PF3D7_0423200.1	0.000262355	0.00839085
PF3D7_0423400.1	0.000891603	0.0113802
PF3D7_0423500.1	8.09e-05	0.00638147
PF3D7_0423600.1	0.000598331	0.210194
PF3D7_0423700.1	0.000857916	0.0856358
PF3D7_0423800.1	0.000264441	0.00864213
PF3D7_0424000.1	0.000648866	0.0147452
PF3D7_0424100.1	0.00101275	0.289737
PF3D7_0424200.1	0.000336048	0.12661
PF3D7_0424400.1	0.0113373	0.00806702
PF3D7_0424500.1	0.000436817	0.015754
PF3D7_0424600.1	0.00321213	0.044906
PF3D7_0424700.1	0.00083532	0.15647
PF3D7_0424800.1	0.000595281	0.0111701
PF3D7_0424900.1	0.00191738	0.0518264
PF3D7_0425100.1	0.0176048	0.0146136
PF3D7_0500800.1	0.000302936	0.0382443
PF3D7_0500900.1	0.000398799	0.001527
PF3D7_0501000.1	0.000794455	0.0135395
PF3D7_0501100.1	0.000532954	0.0155735
PF3D7_0501200.1	0.0014116	0.138422
PF3D7_0501400.1	0.000959614	0.0904627
PF3D7_0501500.1	0.000214049	0.0337669
PF3D7_0501600.1	0.0014152	0.240034
PF3D7_0501700.1	0.000305472	0.00225926
PF3D7_0501800.1	0.000889618	0.0132607
PF3D7_0501900.1	0.000403271	0.00716064
PF3D7_0502000.1	0.000347325	0.00918694
PF3D7_0502100.1	0.000331957	0.00837302
PF3D7_0502200.1	0.000230375	0.00814022
PF3D7_0502300.1	0.00012496	0.02893
PF3D7_0502400.1	0.000785611	0.00773734
PF3D7_0502500.1	0.000103181	0.00390076
PF3D7_0502600.1	0.000581357	0.0108842
PF3D7_0502700.1	9.18e-05	0.00651305
PF3D7_0502800.1	0.000218254	0.00366483
PF3D7_0502900.1	0.000145455	0.00389453
PF3D7_0503000.1	0.000252742	0.00381863
PF3D7_0503100.1	0.00071587	0.00856572
PF3D7_0503200.1	0.00121347	0.00562914
PF3D7_0503300.1	0.0003133	0.0170474
PF3D7_0503500.1	0.000783804	0.00762896
PF3D7_0503600.1	0.000583023	0.0134667
PF3D7_0503800.1	5e-05	0.0036212
PF3D7_0503900.1	0.000959115	0.016729
PF3D7_0504000.1	0.000709507	0.0235157
PF3D7_0504100.1	8.17e-05	0.0049415
PF3D7_0504200.1	0.000460428	0.02097
PF3D7_0504300.1	5.38e-05	0.00607151
PF3D7_0504400.1	0.000452044	0.0120864
PF3D7_0504500.1	0.000196988	0.0151347
PF3D7_0504600.1	6.34e-05	0.00448332
PF3D7_0504800.1	0.000491506	0.0172032
PF3D7_0504900.1	6.99e-05	0.00196287
PF3D7_0505000.1	0.000866778	0.0559779
PF3D7_0505100.1	0.000251827	0.0147828
PF3D7_0505200.1	0.000170536	0.00852368
PF3D7_0505300.1	9.84e-05	0.00681217
PF3D7_0505400.1	5.69e-05	0.0074892
PF3D7_0505500.1	0.000244936	0.0159032
PF3D7_0505600.1	0.000180677	0.00259354
PF3D7_0505700.1	0.000834751	0.0458877
PF3D7_0506000.1	0.000142527	0.00480371
PF3D7_0506100.1	0.000147038	0.00625638
PF3D7_0506200.1	0.00026401	0.0326177
PF3D7_0506300.1	0.000252589	0.0163351
PF3D7_0506400.1	0	0.00559661
PF3D7_0506500.1	0.000831394	0.0352467
PF3D7_0506700.1	0.000446367	0.0203154
PF3D7_0506800.1	0.000380468	0.0041457
PF3D7_0507100.1	0.000172065	0.0195375
PF3D7_0507200.1	0.00151711	0.0102519
PF3D7_0507300.1	0.000441705	0.0118546
PF3D7_0507400.1	0	0.0234747
PF3D7_0507500.1	0.00088108	0.0320563
PF3D7_0507600.1	0.000203958	0.0077279
PF3D7_0507700.1	5.67e-05	0.0393106
PF3D7_0507800.1	0.00126509	0.0154013
PF3D7_0507900.1	0	0.0111366
PF3D7_0508000.1	0.00352371	0.0643339
PF3D7_0508100.1	0.000574771	0.0107942
PF3D7_0508200.1	3.4e-05	0.00504915
PF3D7_0508300.1	7.03e-05	0.008921
PF3D7_0508400.1	0.000686295	0.0441837
PF3D7_0508500.1	0.00054358	0.0121913
PF3D7_0508600.1	0.000117632	0.00532916
PF3D7_0508700.1	0.00043709	0.0109896
PF3D7_0508800.1	0.00173509	0.0124625
PF3D7_0508900.1	0.000895458	0.0198898
PF3D7_0509000.1	0.00019987	0.0135553
PF3D7_0509100.1	0.000514014	0.0638399
PF3D7_0509200.1	0.000106507	0.00875759
PF3D7_0509300.1	5.21e-05	0.0157016
PF3D7_0509400.1	0.000852341	0.0260254
PF3D7_0509500.1	0.000381527	0.0195148
PF3D7_0509600.1	0.000750087	0.0051006
PF3D7_0509800.1	0.000392711	0.0430926
PF3D7_0509900.1	9.57e-05	0.0066059
PF3D7_0510100.1	0.000512299	0.0218218
PF3D7_0510200.1	0.000129135	0.00571224
PF3D7_0510300.1	4.9e-05	0.00460939
PF3D7_0510400.1	0.000355962	0.0281847
PF3D7_0510500.1	0.000114468	0.0274402
PF3D7_0510700.1	0.000384212	0.0304145
PF3D7_0510800.1	6.56e-05	0.00316232
PF3D7_0511000.1	3.52e-05	0.00460939
PF3D7_0511100.1	0	0.0160287
PF3D7_0511200.1	0.000417336	0.00428305
PF3D7_0511300.1	0.0018464	0.045381
PF3D7_0511400.1	0.00385266	0.0234628
PF3D7_0511500.1	0.000459606	0.0150816
PF3D7_0511600.1	0.000117244	0.00499851
PF3D7_0511700.1	0.000313878	0.00334918
PF3D7_0511800.1	6.9e-05	0.00231238
PF3D7_0511900.1	0.000240149	0.03313
PF3D7_0512000.1	0.00010073	0.00234036
PF3D7_0512100.1	0.000505576	0.0403351
PF3D7_0512200.1	0.00122684	0.0264565
PF3D7_0512300.1	0.000115104	0.0221808
PF3D7_0512400.1	0.000205081	0.00788958
PF3D7_0512500.1	0.000128417	0.0150767
PF3D7_0512600.1	5.97e-05	0.00884395
PF3D7_0512700.1	0.000213877	0.00507619
PF3D7_0512900.1	4.55e-05	0.00460939
PF3D7_0513000.1	6.6e-05	0.020581
PF3D7_0513100.1	0.000142787	0.0058853
PF3D7_0513200.1	0.00111179	0.0545363
PF3D7_0513300.1	0.000674897	0.0807082
PF3D7_0513400.1	0.000745207	0.0212798
PF3D7_0513500.1	0.00014418	0.00998153
PF3D7_0513600.1	0.00120801	0.00577747
PF3D7_0513700.1	0.000350372	0.0470103
PF3D7_0513900.1	0.000242626	0.00519254
PF3D7_0514000.1	1.44e-05	0.00937664
PF3D7_0514100.1	0.00047681	0.0141937
PF3D7_0514200.1	0.000580138	0.0197088
PF3D7_0514300.1	0.000922805	0.0152467
PF3D7_0514500.1	0.000951229	0.0871897
PF3D7_0514600.1	7.66e-05	0.00514363
PF3D7_0514800.1	0.000723849	0.00137791
PF3D7_0514900.1	0.000371706	0.0144147
PF3D7_0515000.1	0.000813225	0.0513657
PF3D7_0515100.1	0.000388948	0.0460293
PF3D7_0515200.1	8.46e-05	0.00431969
PF3D7_0515300.1	0.000399035	0.0304428
PF3D7_0515400.1	0.00029413	0.0673376
PF3D7_0515500.1	0.00110795	0.0676976
PF3D7_0515600.1	0.000565042	0.029907
PF3D7_0515700.1	6.6e-05	0
PF3D7_0515800.1	0.00119761	0.000320132
PF3D7_0515900.1	0.000109741	0.00874481
PF3D7_0516000.1	0.000339342	0.0110425
PF3D7_0516100.1	0.0012959	0.0270728
PF3D7_0516200.1	3.98e-05	0.0036212
PF3D7_0516400.1	0.000500417	0.0102562
PF3D7_0516500.1	8.2e-05	0.00422802
PF3D7_0516600.1	0.00114791	0.0308188
PF3D7_0516800.1	0.000625552	0.0153249
PF3D7_0516900.1	9.15e-05	0.00210108
PF3D7_0517000.1	0.000145746	0.00428011
PF3D7_0517100.1	0.0004261	0.0267557
PF3D7_0517300.1	6.07e-05	0.0036212
PF3D7_0517400.1	0.000509743	0.104388
PF3D7_0517500.1	0.000330224	0.03023
PF3D7_0517600.1	0.000346311	0.00994049
PF3D7_0517700.1	0.000123321	0.00288625
PF3D7_0517800.1	0.000150543	0.0443293
PF3D7_0517900.1	0.000191965	0.0101846
PF3D7_0518000.1	0.000681045	0.0623573
PF3D7_0518100.1	0.00063573	0.0151853
PF3D7_0518200.1	0.000134873	0.00282029
PF3D7_0518300.1	2.51e-05	0.0302292
PF3D7_0518400.1	0.000920207	0
PF3D7_0518500.1	0.000171707	0.00965328
PF3D7_0518600.1	0.000212338	0.00533793
PF3D7_0518700.1	0.000295839	0.0257676
PF3D7_0518800.1	0.00022912	0.0153934
PF3D7_0518900.1	0.000247647	0.0057002
PF3D7_0519000.1	0.000561812	0.00590156
PF3D7_0519100.1	0.000191649	0.0107948
PF3D7_0519200.1	0.00217817	0.0175127
PF3D7_0519300.1	0.00192988	0.0145837
PF3D7_0519400.1	0.00138577	0.0442583
PF3D7_0519500.1	0.000403896	0.00791555
PF3D7_0519700.1	9.23e-05	0.016829
PF3D7_0519800.1	0.000213491	0.018833
PF3D7_0519900.1	0.000572651	0.0105125
PF3D7_0520000.1	6.37e-05	0.0036212
PF3D7_0520100.1	0.000597026	0.00640314
PF3D7_0520200.1	0.000366972	0.0210479
PF3D7_0520300.1	0.000115112	0.0106407
PF3D7_0520400.1	0.00072497	0.00102106
PF3D7_0520500.1	7.75e-05	0.00740492
PF3D7_0520600.1	0.000157378	0.00910431
PF3D7_0520700.1	0.000475276	0.0253945
PF3D7_0520800.1	0.000294575	0.0153646
PF3D7_0520900.1	0.000170394	0.0182919
PF3D7_0521000.1	0.000252029	0.0253712
PF3D7_0521100.1	0.000210673	0.00655551
PF3D7_0521200.1	0.000426638	0.0193698
PF3D7_0521300.1	0.000200175	0.00802504
PF3D7_0521400.1	0.000148716	0.00601249
PF3D7_0521500.1	0.000111697	0.0183006
PF3D7_0521600.1	0.00012339	0.00992752
PF3D7_0521700.1	0.000178819	0.00733459
PF3D7_0521800.1	0.000152213	0.00592673
PF3D7_0521900.1	0.000346071	0.0289286
PF3D7_0522000.1	0.000715468	0.0732961
PF3D7_0522100.1	0.00067086	0.0303342
PF3D7_0522200.1	0.00010378	0.0162421
PF3D7_0522400.1	0.000582721	0.0721351
PF3D7_0522500.1	0.000323311	0.00216388
PF3D7_0522600.1	0.000336137	0.108609
PF3D7_0522700.1	0.000135939	0.00450258
PF3D7_0522800.1	0.000121824	0.0151658
PF3D7_0522900.1	0.000452129	0.0237968
PF3D7_0523000.1	0.000265495	0.0333288
PF3D7_0523100.1	0.000191837	0.0150162
PF3D7_0523200.1	0.000609317	0.013246
PF3D7_0523300.1	0.00018374	0.00350356
PF3D7_0523400.1	7.88e-05	0
PF3D7_0523500.1	0.000159025	0.0036212
PF3D7_0523600.1	5.82e-05	0.00428011
PF3D7_0523700.1	0.000341899	0.0104131
PF3D7_0523800.1	0.000297581	0.0077583
PF3D7_0523900.1	0.000118642	0.00338468
PF3D7_0524000.1	0.000240837	0
PF3D7_0524100.1	0.000821105	0.00976938
PF3D7_0524200.1	0.000343992	0
PF3D7_0524300.1	0.00196157	0.00163029
PF3D7_0524400.1	0.000115504	0.00412178
PF3D7_0524500.1	0	0.00559661
PF3D7_0524600.1	0.000211144	0.00295937
PF3D7_0524700.1	0.000392699	0.00728534
PF3D7_0524800.1	0.000172038	0.0104493
PF3D7_0524900.1	0.000395791	0.0195755
PF3D7_0525000.1	0.000949059	0.184227
PF3D7_0525100.1	0.000860661	0.376937
PF3D7_0525200.1	0.000545339	0.0124723
PF3D7_0525300.1	0.000104763	0.016594
PF3D7_0525400.1	0.000243026	0.00834926
PF3D7_0525500.1	0.00070933	0.0154042
PF3D7_0525600.1	0.000353653	0.0130285
PF3D7_0525700.1	0.000137394	0.0448021
PF3D7_0525800.1	0.000261095	0.057294
PF3D7_0525900.1	0.000330128	0.00728793
PF3D7_0526000.1	0.000354443	0.0131948
PF3D7_0526100.1	0.000234964	0.00694649
PF3D7_0526200.1	0.000669382	0.0125575
PF3D7_0526300.1	0.000167149	0.00299689
PF3D7_0526400.1	0.000551211	0.00266356
PF3D7_0526500.1	0.000451719	0.0259698
PF3D7_0526600.1	0.000830819	0.163293
PF3D7_0526700.1	0.00100489	0.00997196
PF3D7_0526800.1	0.00029427	0.0104248
PF3D7_0526900.1	0.000853368	0.387358
PF3D7_0527000.1	7.53e-05	0.00552793
PF3D7_0527100.1	7.83e-05	0.00815992
PF3D7_0527200.1	0.000558732	0.0134639
PF3D7_0527300.1	0.000475184	0.0240546
PF3D7_0527400.1	0.00117615	0.0349921
PF3D7_0527500.1	0.000589876	0.0108585
PF3D7_0527600.1	0.000717301	0.11037
PF3D7_0527900.1	0.000166786	0.00582171
PF3D7_0528000.1	0.00014418	0.0137786
PF3D7_0528100.1	0.000410231	0.00058346
PF3D7_0528200.1	0.00063826	0
PF3D7_0528300.1	0.000394319	0.0140192
PF3D7_0528400.1	0.00108956	0.00333956
PF3D7_0528500.1	0.000711397	0.00341528
PF3D7_0528600.1	0.000392699	0.00726791
PF3D7_0528700.1	0.00133255	0.00166028
PF3D7_0528800.1	0.000717109	0.00113612
PF3D7_0528900.1	0.000210932	0.00580701
PF3D7_0529000.1	0.00162321	0.0048986
PF3D7_0529100.1	0.000286857	0.00807231
PF3D7_0529200.1	0.00161601	0.00931901
PF3D7_0529300.1	0.00130013	0
PF3D7_0529400.1	0.000399864	0.0503837
PF3D7_0529500.1	0.000100823	0.00208418
PF3D7_0529700.1	0.000401359	0.0212815
PF3D7_0529800.1	0.00111119	0.0118098
PF3D7_0529900.1	6.37e-05	0.00838119
PF3D7_0530000.1	0.000245402	0.00688789
PF3D7_0530100.1	8.03e-05	0.00773336
PF3D7_0530200.1	5.75e-05	0.00792529
PF3D7_0530300.1	0.000339628	0.00679165
PF3D7_0530400.1	0.000486595	0.00689815
PF3D7_0530500.1	0.000351332	0.0416595
PF3D7_0530600.1	0.000602096	0.00669029
PF3D7_0530700.1	0.000846216	0.00609281
PF3D7_0530750.1	0.000132714	0.00349106
PF3D7_0530800.1	0.000141981	0.0255633
PF3D7_0530900.1	0.000252096	0.0125405
PF3D7_0531000.1	0.000491494	0.00829692
PF3D7_0531100.1	0.00048021	0.0118871
PF3D7_0531200.1	0.000253451	0.0112222
PF3D7_0531300.1	0.000552579	0.00416623
PF3D7_0531400.1	0.000448773	0.0140847
PF3D7_0532100.1	0.00117831	0.00191329
PF3D7_0532200.1	0.00214304	0.0301109
PF3D7_0532300.1	0.002181	0.0862303
PF3D7_0532400.1	0.000951443	0
PF3D7_0532600.1	0.00589095	0.010573
PF3D7_0601900.1	0	0.00977052
PF3D7_0602000.1	0.000161858	0.00890449
PF3D7_0602100.1	0.000521607	0.00930745
PF3D7_0602200.1	0.000487029	0.0194814
PF3D7_0602300.1	0.000427241	0.00770259
PF3D7_0602400.1	0.00014174	0.0105436
PF3D7_0602500.1	0.000191366	0.00768726
PF3D7_0602600.1	0.000480463	0.00337258
PF3D7_0602700.1	0.00196583	0.010423
PF3D7_0602800.1	0.00266602	0.00322504
PF3D7_0602900.1	0.000604818	0.00551843
PF3D7_0603000.1	0.000603288	0.00339967
PF3D7_0603100.1	0.00102497	0.00207296
PF3D7_0603200.1	0.000138318	0.0179835
PF3D7_0603300.1	0.000159006	0.00610591
PF3D7_0603400.1	0.000695795	0.0160036
PF3D7_0603500.1	4.09e-05	0.00368806
PF3D7_0603600.1	0.000762219	0.0197394
PF3D7_0603700.1	0.000354509	0.00363013
PF3D7_0603800.1	0.000530503	0.0251234
PF3D7_0603900.1	0.000187047	0.0349387
PF3D7_0604000.1	0.000262815	0.00723688
PF3D7_0604100.1	0.000274872	0.0100853
PF3D7_0604300.1	0.000797943	0.0178775
PF3D7_0604400.1	0.000679004	0.0834131
PF3D7_0604500.1	0.000377502	0.0122457
PF3D7_0604600.1	0.00024427	0.00397128
PF3D7_0604700.1	0.000222888	0.00536296
PF3D7_0604800.1	0.000215492	0.0094553
PF3D7_0604900.1	0	0.00559661
PF3D7_0605000.1	6.21e-05	0.00480692
PF3D7_0605100.1	0.00011878	0.00487613
PF3D7_0605200.1	0.000167599	0.00445883
PF3D7_0605300.1	0.000213603	0.00993648
PF3D7_0605400.1	3.76e-05	0.0036212
PF3D7_0605500.1	8.95e-05	0.0206298
PF3D7_0605600.1	0.000766802	0.00800875
PF3D7_0605700.1	0.000615778	0.227349
PF3D7_0605800.1	0.000734762	0.01761
PF3D7_0605900.1	6.18e-05	0.0186646
PF3D7_0606000.1	0.00101286	0.010826
PF3D7_0606100.1	0.000225899	0.00776122
PF3D7_0606200.1	0.000951753	0
PF3D7_0606400.1	0.0011496	0.0231705
PF3D7_0606500.1	0.000251087	0.00617428
PF3D7_0606600.1	0.000891256	0.0172595
PF3D7_0606700.1	0.000364362	0.0163293
PF3D7_0606800.1	0.000217903	0.0178508
PF3D7_0606900.1	0.00016302	0.0160938
PF3D7_0607000.1	9.26e-05	0.00811519
PF3D7_0607200.1	8.37e-05	0.00571336
PF3D7_0607300.1	0.000555974	0.00293251
PF3D7_0607400.1	0.000167069	0.0050427
PF3D7_0607500.1	0.000635075	0.0775311
PF3D7_0607600.1	0.00112731	0.0442451
PF3D7_0607700.1	0.000530939	0.0172135
PF3D7_0607800.1	0.00027868	0.00426427
PF3D7_0607900.1	0.00017366	0.0272177
PF3D7_0608100.1	0.000685295	0.00891448
PF3D7_0608300.1	0.000764213	0.0956086
PF3D7_0608310.1	0.000418544	0
PF3D7_0608400.1	0.000225861	0.0036212
PF3D7_0608500.1	0.000102342	0
PF3D7_0608600.1	0.000541678	0.00329911
PF3D7_0608700.1	0.00017651	0.00257755
PF3D7_0608800.1	0.000115934	0.00932347
PF3D7_0608900.1	0.000567264	0.0148464
PF3D7_0609000.1	0.000431091	0.0466465
PF3D7_0609100.1	0.00116826	0.227586
PF3D7_0609200.1	0.000218552	0.00432072
PF3D7_0609300.1	0.000904882	0.00764201
PF3D7_0609400.1	7.99e-05	0.0284077
PF3D7_0609500.1	0.000205267	0.00549647
PF3D7_0609600.1	0.0017196	0.0169185
PF3D7_0609700.1	0.00115461	0.0102477
PF3D7_0609800.1	4.25e-05	0.00317255
PF3D7_0609900.1	0.000282876	0.0137512
PF3D7_0610000.1	0.000115685	0.00441184
PF3D7_0610100.1	0.000157317	0.0214862
PF3D7_0610200.1	0.0005021	0.0021276
PF3D7_0610400.1	0.000171664	0.0290753
PF3D7_0610500.1	9.66e-05	0.0147196
PF3D7_0610700.1	0	0.00559661
PF3D7_0610800.1	4.48e-05	0.0133167
PF3D7_0610900.1	0.000239569	0.0121593
PF3D7_0611000.1	0.000144436	0.00939214
PF3D7_0611200.1	0.00045563	0.0108367
PF3D7_0611300.1	0.000128859	0.00632384
PF3D7_0611400.1	0.000108818	0.00646994
PF3D7_0611500.1	0.000353154	0.0140798
PF3D7_0611600.1	0.000202489	0.0191604
PF3D7_0611700.1	0	0.00559661
PF3D7_0611800.1	0.000311541	0.0428246
PF3D7_0611900.1	0.000205372	0.00363986
PF3D7_0612000.1	0.000142045	0.00428011
PF3D7_0612200.1	0.000579748	0.0217355
PF3D7_0612300.1	0.000101574	0.00428011
PF3D7_0612400.1	0.000127213	0.00958988
PF3D7_0612600.1	0.000213484	0
PF3D7_0612700.1	0.000172871	0.0070134
PF3D7_0612900.1	0.00154566	0.01625
PF3D7_0613200.1	9.88e-05	0.0036212
PF3D7_0613300.1	0.000413967	0.0531736
PF3D7_0613400.1	0.00011155	0.0163375
PF3D7_0613500.1	0.00056719	0.0605657
PF3D7_0613600.1	0.000248374	0.0399205
PF3D7_0613700.1	0.000111388	0.00688503
PF3D7_0613800.1	0.00102849	0.0358395
PF3D7_0613900.1	0.000470757	0.0158763
PF3D7_0614000.1	4.49e-05	0.00516382
PF3D7_0614100.1	0.00117705	0.10153
PF3D7_0614200.1	0.000573356	0.0053597
PF3D7_0614300.1	0.000121728	0.010445
PF3D7_0614400.1	0.000740105	0
PF3D7_0614500.1	6.61e-05	0.0036212
PF3D7_0614600.1	2.97e-05	0
PF3D7_0614700.1	0.000256094	0.00578772
PF3D7_0614800.1	0.000878752	0.00842404
PF3D7_0614900.1	0.000267082	0.0504516
PF3D7_0615100.1	0.00192673	0.0086783
PF3D7_0615200.1	0.00068574	0.157592
PF3D7_0615300.1	0.000325941	0.00781823
PF3D7_0615400.1	0.00121098	0.047153
PF3D7_0615500.1	5.13e-05	0.00920053
PF3D7_0615700.1	7.63e-05	0.00751862
PF3D7_0615800.1	0.000224385	0.0141592
PF3D7_0615900.1	0.00138019	0.0694932
PF3D7_0616100.1	0.000122574	0.00404897
PF3D7_0616200.1	0.000200223	0.0320538
PF3D7_0616300.1	0.000105684	0.00785758
PF3D7_0616500.1	0.000759897	0.116759
PF3D7_0616600.1	0.00048668	0.00146557
PF3D7_0616700.1	0.000434177	0.0123567
PF3D7_0616800.1	0.000282835	0.391455
PF3D7_0616900.1	0.000405472	0.0188815
PF3D7_0617000.1	4.81e-05	0.00475049
PF3D7_0617100.1	0.000117059	0.0057839
PF3D7_0617200.1	0.000328267	0.0076811
PF3D7_0617300.1	4.32e-05	0.0139477
PF3D7_0617900.1	0	0.00559661
PF3D7_0618000.1	0.000146431	0.0350261
PF3D7_0618100.1	0.000192577	0.0137445
PF3D7_0618200.1	0.000211768	0.0036212
PF3D7_0618300.1	4.06e-05	0.000979619
PF3D7_0618400.1	0.000239911	0.0390443
PF3D7_0618500.1	7.71e-05	0.00460939
PF3D7_0618600.1	0.00017246	0.0552059
PF3D7_0618700.1	0.000147514	0.010885
PF3D7_0618800.1	0.000368927	0.00431903
PF3D7_0618900.1	0.000295473	0.0284041
PF3D7_0619100.1	0.000973061	0.00543678
PF3D7_0619200.1	0.000536373	0.0110925
PF3D7_0619300.1	0.000399595	0.0132248
PF3D7_0619400.1	0.000122557	0.0191346
PF3D7_0619500.1	0.00113081	0.0106401
PF3D7_0619600.1	0.002071	0.0115577
PF3D7_0619700.1	0.00053653	0.00387949
PF3D7_0619800.1	0.00097008	0.0254864
PF3D7_0619900.1	0	0.00559661
PF3D7_0620000.1	0.00078044	0.053881
PF3D7_0620100.1	9.23e-05	0.0099694
PF3D7_0620300.1	0.000237839	0.02022
PF3D7_0620400.1	0.0021933	0.169202
PF3D7_0620500.1	0.000205861	0.026006
PF3D7_0620600.1	0.000615261	0.0555039
PF3D7_0620700.1	0.000720937	0.0397861
PF3D7_0621000.1	0.000162793	0.00969698
PF3D7_0621100.1	0.000703735	0.0356408
PF3D7_0621200.1	6.01e-05	0.00149557
PF3D7_0621300.1	0.000287975	0.0166338
PF3D7_0621350.1	8.62e-05	0.0079064
PF3D7_0621400.1	0.000394283	0.0851766
PF3D7_0621500.1	0.000155502	0.016829
PF3D7_0621700.1	0.00043839	0.0436748
PF3D7_0621800.1	3.27e-05	0.00460939
PF3D7_0621900.1	0.000616652	0.0154894
PF3D7_0622000.1	0.000168891	0.0111491
PF3D7_0622100.1	0.000324389	0.0761725
PF3D7_0622200.1	0.000283453	0.0324282
PF3D7_0622300.1	0.000297468	0.0153551
PF3D7_0622400.1	0.000187441	0.0036212
PF3D7_0622500.1	0.00019963	0.011504
PF3D7_0622600.1	0	0.00559661
PF3D7_0622700.1	0.000231376	0.0281508
PF3D7_0622800.1	0.000387352	0.015032
PF3D7_0622900.1	0.000276149	0.00918768
PF3D7_0623000.1	0.000699531	0.000660895
PF3D7_0623100.1	0.000398358	0.00326623
PF3D7_0623200.1	9.77e-05	0.0131569
PF3D7_0623300.1	0.00193935	0.0933108
PF3D7_0623400.1	0.000112675	0.00801895
PF3D7_0623500.1	4.53e-05	0.00428204
PF3D7_0623600.1	0.000300322	0.00846111
PF3D7_0623700.1	0.000479463	0.0105683
PF3D7_0623800.1	0.000610131	0.0254946
PF3D7_0623900.1	8.38e-05	0.075158
PF3D7_0624000.1	3.68e-05	0.0311736
PF3D7_0624100.1	0.000242682	0.0135624
PF3D7_0624200.1	0.000176388	0.0147585
PF3D7_0624300.1	0.000354798	0.0150607
PF3D7_0624400.1	0.000423915	0.0572464
PF3D7_0624500.1	0.000451175	0.0219402
PF3D7_0624600.1	0.000334011	0.0325282
PF3D7_0624700.1	0.00097662	0.00900176
PF3D7_0624800.1	0.00132724	0.0590597
PF3D7_0625000.1	0	0.00559661
PF3D7_0625100.1	0.000280278	0.00303503
PF3D7_0625200.1	0.000668086	0.0358702
PF3D7_0625300.1	0.00102155	0.0251287
PF3D7_0625400.1	0.000825554	0.0216805
PF3D7_0625500.1	0.000214629	0.00693886
PF3D7_0625600.1	0.000426643	0.0459062
PF3D7_0625800.1	0.000234133	0.00483502
PF3D7_0625900.1	0.00106895	0.0211654
PF3D7_0626000.1	0.000392658	0.0129931
PF3D7_0626100.1	0.000485082	0.00124426
PF3D7_0626200.1	0.000525875	0.0117583
PF3D7_0626300.1	0.000226002	0.0241992
PF3D7_0626400.1	0.000477927	0.0108564
PF3D7_0626500.1	0.000300122	0.0141289
PF3D7_0626600.1	0.000246979	0.00835089
PF3D7_0626700.1	0.0002724	0.0483705
PF3D7_0626800.1	0	0.0264538
PF3D7_0626900.1	0.000176337	0.0129481
PF3D7_0627000.1	5.44e-05	0.0036212
PF3D7_0627100.1	0.000214958	0.0199459
PF3D7_0627200.1	0.000839972	0.0150265
PF3D7_0627300.1	0.00053042	0.0645826
PF3D7_0627400.1	9.36e-05	0.0205074
PF3D7_0627500.1	0.000488148	0.0523271
PF3D7_0627600.1	0.000234968	0.00743221
PF3D7_0627700.1	0.000462929	0.0482153
PF3D7_0627800.1	0.00242784	0.06744
PF3D7_0627900.1	0.000164333	0.0051684
PF3D7_0628000.1	0	0.00559661
PF3D7_0628100.1	0.000394796	0.0181541
PF3D7_0628200.1	0.00033951	0.0211247
PF3D7_0628300.1	3.1e-05	0.0189733
PF3D7_0628400.1	0.000124328	0.00843178
PF3D7_0628500.1	0.000132989	0.0138678
PF3D7_0628600.1	0.000412768	0.0130632
PF3D7_0628700.1	0.000505451	0.0128769
PF3D7_0628800.1	0.000302686	0.00856042
PF3D7_0628900.1	0.000355839	0.0167928
PF3D7_0629000.1	6.22e-05	0.00417025
PF3D7_0629100.1	0.000453187	0.00605358
PF3D7_0629200.1	4.74e-05	0.00927023
PF3D7_0629400.1	0.000100197	0.00980825
PF3D7_0629500.1	0.00064496	0.0623772
PF3D7_0629600.1	0.00018496	0.00726282
PF3D7_0629700.1	0.000436925	0.0336596
PF3D7_0629800.1	0.000337355	0.0289191
PF3D7_0629900.1	0.00021678	0.0121718
PF3D7_0630000.1	0.000497452	0.00356292
PF3D7_0630100.1	0.000905684	0.0393105
PF3D7_0630200.1	4.45e-05	0.0036212
PF3D7_0630300.1	0.000993224	0.0266149
PF3D7_0630400.1	0.001339	0.0231288
PF3D7_0630500.1	0.000215133	0.00562405
PF3D7_0630600.1	0.00122762	0.0610482
PF3D7_0630700.1	0.00200395	0.031226
PF3D7_0630800.1	0.00401993	0.0265293
PF3D7_0630900.1	0.00111497	0.0399939
PF3D7_0701900.1	0.0131427	0.0132646
PF3D7_0702000.1	0.00427639	0.0252463
PF3D7_0702200.1	0.000296093	0.0251264
PF3D7_0702300.1	0.000481591	0.0748616
PF3D7_0702400.1	0.00147934	0.0347465
PF3D7_0702500.1	0.00231232	0.275899
PF3D7_0702600.1	0.000475239	0.014565
PF3D7_0702900.1	0.000223776	0.000862323
PF3D7_0703000.1	0.000376652	0.0223268
PF3D7_0703100.1	0.000199922	0.0020113
PF3D7_0703200.1	0.00157694	0.0134254
PF3D7_0703300.1	4.11e-05	0.00493858
PF3D7_0703400.1	0.000829384	0.0386276
PF3D7_0703500.1	0.000270388	0.0179592
PF3D7_0703700.1	0.000715635	0.0246338
PF3D7_0703800.1	0.000912358	0.00631193
PF3D7_0703900.1	0.0014238	0.0152347
PF3D7_0704000.1	0.000654546	0.0124536
PF3D7_0704100.1	0.0005471	0.0804115
PF3D7_0704200.1	0.00053074	0.00420855
PF3D7_0704300.1	0.000597835	0.0131812
PF3D7_0704400.1	0.000751526	0.0148988
PF3D7_0704500.1	0.000415781	0.00898005
PF3D7_0704600.1	0.0012514	0.00931464
PF3D7_0704700.1	0.000582969	0.00906943
PF3D7_0704800.1	0.00107977	0.0146341
PF3D7_0704900.1	0.000128083	0.00997245
PF3D7_0705000.1	0.000198954	0.0101803
PF3D7_0705100.1	0.00108907	0.0233408
PF3D7_0705300.1	0.000285501	0.0224296
PF3D7_0705400.1	0.000116974	0.00994717
PF3D7_0705500.1	0.000495388	0.012296
PF3D7_0705600.1	0.000249718	0.0111708
PF3D7_0705800.1	9.18e-05	0.0208692
PF3D7_0705900.1	0.000106663	0.0151572
PF3D7_0706000.1	0.000203864	0.0477674
PF3D7_0706100.1	0.000424728	0.0134004
PF3D7_0706400.1	0	0.0264519
PF3D7_0706500.1	0.000596364	0.0217008
PF3D7_0706600.1	0.000345907	0.016295
PF3D7_0706700.1	0.000226838	0.0118231
PF3D7_0707200.1	0.000760588	0.0255281
PF3D7_0707300.1	0.00191215	0.0700253
PF3D7_0707400.1	0.000206143	0.00685834
PF3D7_0707500.1	0.000470047	0.0398784
PF3D7_0707600.1	0.000172472	0.00608769
PF3D7_0707700.1	0.000569529	0.0162089
PF3D7_0707800.1	0.000243753	0.0168197
PF3D7_0707900.1	0.000115547	0.0300503
PF3D7_0708000.1	0.000352605	0.121116
PF3D7_0708100.1	8.62e-05	0.0036212
PF3D7_0708200.1	0.00150731	0.0707967
PF3D7_0708400.1	0.000500447	0.0131915
PF3D7_0708500.1	0.00047344	0.103182
PF3D7_0708600.1	9.53e-05	0.00785758
PF3D7_0708700.1	0.00104423	0.0319855
PF3D7_0708800.1	0.00032439	0.0112817
PF3D7_0708900.1	0.000245755	0.00939826
PF3D7_0709000.1	0.000197395	0.352901
PF3D7_0709100.1	0.00265572	0.110807
PF3D7_0709200.1	0.00173885	0.119615
PF3D7_0709300.1	0.00255309	0.0442487
PF3D7_0709400.1	0.0011373	0.0673452
PF3D7_0709500.1	0.000515507	0
PF3D7_0709600.1	0.00209461	0.0540857
PF3D7_0709700.1	0.00135628	0.129102
PF3D7_0709800.1	0.000991472	0
PF3D7_0709900.1	0.000695815	0.0505284
PF3D7_0710000.1	0.00246877	0.0271866
PF3D7_0710100.1	0.00171323	0.00657798
PF3D7_0710300.1	0.00212117	0.0141075
PF3D7_0710400.1	0.00246323	0.0260977
PF3D7_0710500.1	0.00211576	0.0221065
PF3D7_0710600.1	0.000120144	0.0036212
PF3D7_0710700.1	0.00244657	0
PF3D7_0710800.1	0.000410236	0.00534536
PF3D7_0710900.1	0.000933195	0.0221206
PF3D7_0711000.1	0.000926854	0.0441558
PF3D7_0711100.1	0.000804633	0.00125824
PF3D7_0711200.1	0.00281134	0.0102171
PF3D7_0711300.1	0.000883931	0.0141423
PF3D7_0711400.1	0.00129099	0.0125865
PF3D7_0711500.1	0.00359268	0.0225585
PF3D7_0713200.1	0.00711769	0.0119054
PF3D7_0713400.1	0.00125205	0.0104752
PF3D7_0713500.1	0.00376739	0.00569492
PF3D7_0713600.1	0.00341515	0.00817387
PF3D7_0713700.1	0.000171828	0.00831705
PF3D7_0713800.1	0.000320018	0.00726056
PF3D7_0713900.1	0.00168666	0.0104332
PF3D7_0714000.1	4.87e-05	0.0036212
PF3D7_0714100.1	0.000167742	0.0155987
PF3D7_0714200.1	0.000306887	0.0178394
PF3D7_0714300.1	0.000154925	0.0109934
PF3D7_0714400.1	0.000164429	0
PF3D7_0714500.1	0.000542309	0.0246452
PF3D7_0714600.1	0.000568427	0.00201394
PF3D7_0715000.1	0.00035012	0
PF3D7_0715100.1	0.000110865	0.0036212
PF3D7_0715200.1	0.000929244	0.0253483
PF3D7_0715300.1	5.85e-05	0.0578428
PF3D7_0715400.1	0.000270018	0.00981529
PF3D7_0715500.1	0	0.0160287
PF3D7_0715600.1	0.00024719	0.00803727
PF3D7_0715800.1	0.000495507	0.0183738
PF3D7_0715900.1	0.000743443	0.0101198
PF3D7_0716000.1	0.00154972	0.0331399
PF3D7_0716100.1	0.000507282	0.0236346
PF3D7_0716200.1	0.000459491	0.0444879
PF3D7_0716300.1	0.00141805	0.0175528
PF3D7_0716500.1	0.000241135	0.00632114
PF3D7_0716600.1	0.000347935	0.0414675
PF3D7_0716700.1	0.001642	0.151032
PF3D7_0716800.1	0.000819803	0.278672
PF3D7_0716900.1	0.0010863	0.0467436
PF3D7_0717100.1	0.000660059	0.0491039
PF3D7_0717300.1	0.00123755	0.00376615
PF3D7_0717400.1	0.00245021	0.0305844
PF3D7_0717500.1	0.000123634	0.00716603
PF3D7_0717600.1	0.000224658	0.00785786
PF3D7_0717700.1	6.73e-05	0.00282336
PF3D7_0717800.1	0.000280812	0.0197614
PF3D7_0717900.1	0.000822409	0.0045695
PF3D7_0718000.1	0.000253846	0.0110111
PF3D7_0718100.1	0.00026899	0.00881149
PF3D7_0718300.1	0.000321352	0.197616
PF3D7_0718400.1	0.000364327	0.0208034
PF3D7_0718500.1	9.4e-05	0.00411542
PF3D7_0718600.1	0.000249998	0.00392179
PF3D7_0718700.1	0.000171658	0.00926456
PF3D7_0718800.1	0.000241392	0.00666964
PF3D7_0718900.1	0.0014703	0.0196858
PF3D7_0719000.1	0.000117088	0.00927023
PF3D7_0719100.1	6.72e-05	0.00410079
PF3D7_0719200.1	5.88e-05	0.00570107
PF3D7_0719300.1	0.000207212	0.00900003
PF3D7_0719400.1	0.000959431	0.011232
PF3D7_0719500.1	6.37e-05	0.0170772
PF3D7_0719600.1	0	0.00559661
PF3D7_0719700.1	0.000130631	0.00918258
PF3D7_0719800.1	4e-05	0.00460939
PF3D7_0719900.1	0.000592403	0.0138692
PF3D7_0720000.1	9.26e-05	0.0146398
PF3D7_0720100.1	0.000670476	0.0273188
PF3D7_0720200.1	9.82e-05	0.00110997
PF3D7_0720300.1	0.00142154	0.0587279
PF3D7_0720400.1	0.00208006	0.024121
PF3D7_0720500.1	4.48e-05	0.00505813
PF3D7_0720700.1	0.000512075	0.000458912
PF3D7_0721000.1	0.000899173	0.024505
PF3D7_0721100.1	0.000123065	0.00677429
PF3D7_0721200.1	0.000403428	0.0348835
PF3D7_0721300.1	0.000497346	0.00672034
PF3D7_0721400.1	0.000270091	0.00423496
PF3D7_0721500.1	0.000498254	0.0651617
PF3D7_0721600.1	0.000515993	0
PF3D7_0721700.1	0.00011528	0.0116837
PF3D7_0721800.1	0.000111894	0.00884395
PF3D7_0722000.1	0.000195923	0.00680174
PF3D7_0722100.1	8.91e-05	0.00977814
PF3D7_0722200.1	0.000231654	0.0471559
PF3D7_0722300.1	0.000373001	0.026831
PF3D7_0722400.1	1.54e-05	0.00937664
PF3D7_0722500.1	8.29e-05	0.00606706
PF3D7_0722600.1	0.000265118	0.0250187
PF3D7_0722700.1	0.000293467	0.0290753
PF3D7_0722800.1	8.35e-05	0.00455525
PF3D7_0722900.1	0.000154029	0.00171155
PF3D7_0723000.1	7.96e-05	0.0349334
PF3D7_0723100.1	0.000155621	0.0142109
PF3D7_0723200.1	0.000231176	0.00452312
PF3D7_0723300.1	0.000252982	0.00600413
PF3D7_0723400.1	0.000456345	0.0127274
PF3D7_0723500.1	0.000338748	0.00524093
PF3D7_0723600.1	0.000201942	0.00299156
PF3D7_0723700.1	0.000584138	0.0152201
PF3D7_0723800.1	0.000321935	0.011804
PF3D7_0723900.1	0.000461284	0.0246146
PF3D7_0724000.1	0.000407527	0.0085937
PF3D7_0724100.1	0.000596679	0.00841064
PF3D7_0724200.1	0.000239499	0.0567744
PF3D7_0724300.1	0.000108109	0.00668602
PF3D7_0724400.1	0.000104194	0.00428011
PF3D7_0724500.1	9.85e-05	0.0152243
PF3D7_0724700.1	0.00044488	0.0168024
PF3D7_0724800.1	0.000260707	0.0143262
PF3D7_0724900.1	0.000388754	0.134921
PF3D7_0725000.1	0.000428952	0.00685548
PF3D7_0725100.1	0.00123932	0.00832251
PF3D7_0725200.1	0.000463928	0
PF3D7_0725300.1	0.000486199	0.0162437
PF3D7_0726200.1	0.000875485	0.0421496
PF3D7_0726300.1	0.000319746	0.0128962
PF3D7_0726400.1	0.000568146	0.0223957
PF3D7_0726500.1	0.000357853	0.0087047
PF3D7_0726600.1	0.000149464	0.00715473
PF3D7_0726700.1	0.000176217	0.0176247
PF3D7_0726800.1	0.000112401	0.00367711
PF3D7_0726900.1	0.000232733	0.00563854
PF3D7_0727000.1	0.00118589	0.0135566
PF3D7_0727100.1	0.000726919	0.00893167
PF3D7_0727200.1	0.00165692	0.0134181
PF3D7_0727300.1	0.00134765	0.0153828
PF3D7_0727400.1	7.07e-05	0.00542499
PF3D7_0727500.1	0.000287612	0.0124478
PF3D7_0727600.1	0.00131975	0.00828558
PF3D7_0727700.1	0.000895056	0.0213927
PF3D7_0727800.1	0.000439769	0.0150223
PF3D7_0727900.1	0.000376887	0.0102918
PF3D7_0728000.1	0.000109745	0.00659477
PF3D7_0728100.1	0.000609266	0.0119713
PF3D7_0728200.1	0.000323582	0.0119568
PF3D7_0728300.1	0.000198229	0.0102231
PF3D7_0728400.1	0.000372038	0.0137685
PF3D7_0728500.1	0.000209566	0.00654217
PF3D7_0728600.1	0.000363066	0.0158288
PF3D7_0728700.1	0.000192628	0.0183173
PF3D7_0728800.1	0.000115289	0.0108339
PF3D7_0728900.1	0.00174515	0.00920647
PF3D7_0729000.1	5.81e-05	0.0036212
PF3D7_0729100.1	0.000338566	0.0176763
PF3D7_0729200.1	0.000270253	0.0147166
PF3D7_0729300.1	0.00028447	0.0159362
PF3D7_0729500.1	0.000958262	0
PF3D7_0729600.1	0.00111046	0
PF3D7_0729700.1	0.00210002	0.00245472
PF3D7_0729800.1	0	0.0584537
PF3D7_0729900.1	0.000268597	0.00955245
PF3D7_0730000.1	0.000205664	0.00650031
PF3D7_0730100.1	0.000398722	0.00906219
PF3D7_0730200.1	0.000179293	0.0250403
PF3D7_0730300.1	0.00031671	0.0154339
PF3D7_0730400.1	3.8e-05	0.0036212
PF3D7_0730500.1	0.000388431	0.0120482
PF3D7_0730800.1	0.00091771	0.00759627
PF3D7_0730900.1	0.00040016	0.0581929
PF3D7_0731100.1	0.000182401	0.00813091
PF3D7_0731200.1	7.81e-05	0.00404062
PF3D7_0731300.1	3.81e-05	0.0036212
PF3D7_0731500.1	0.00256382	0.021317
PF3D7_0731600.1	0.000346137	0.0462859
PF3D7_0731700.1	0.000477312	0.0137882
PF3D7_0731800.1	0.00185196	0.0138389
PF3D7_0800800.1	0.00152978	0.00368598
PF3D7_0801300.1	0.00144514	0.00515837
PF3D7_0801400.1	0.00143327	0.00588238
PF3D7_0801500.1	0.000175393	0.00564155
PF3D7_0801600.1	0.000334051	0.00742799
PF3D7_0801700.1	0.000513156	0.00503376
PF3D7_0801800.1	0.000238098	0.0174548
PF3D7_0801900.1	0.000729926	0.0235375
PF3D7_0802000.1	0.000443198	0.0158821
PF3D7_0802100.1	0.000643234	0.0176346
PF3D7_0802200.1	0.000163791	0.00616211
PF3D7_0802300.1	0.00070561	0.000494238
PF3D7_0802400.1	0.000475024	0
PF3D7_0802500.1	0.00028823	0.0130107
PF3D7_0802600.1	0.000394759	0.00147655
PF3D7_0802700.1	0.000205195	0.0105319
PF3D7_0802800.1	8.96e-05	0.00688548
PF3D7_0802900.1	0.000133363	0.00542499
PF3D7_0803000.1	0.000453076	0.00943994
PF3D7_0803100.1	0.00113049	0.0438504
PF3D7_0803200.1	0.000533779	0.0143123
PF3D7_0803300.1	0.000160583	0.0265691
PF3D7_0803400.1	0.000179814	0.0079363
PF3D7_0803500.1	0.000493684	0.0227594
PF3D7_0803600.1	0.000829339	0.0122349
PF3D7_0803700.1	0.000255973	0.0320248
PF3D7_0803800.1	0.000111273	0.0209081
PF3D7_0804000.1	0.000366526	0.00557465
PF3D7_0804300.1	0.000689024	0.00787948
PF3D7_0804400.1	0.000347899	0.00494856
PF3D7_0804500.1	0.000690783	0.0733438
PF3D7_0804600.1	0.000225373	0.0173358
PF3D7_0804700.1	0.000441691	0.0102358
PF3D7_0804800.1	0.000166042	0.00623285
PF3D7_0804900.1	0.000209056	0.0176278
PF3D7_0805000.1	9.8e-05	0.00713902
PF3D7_0805100.1	0.00011886	0.00815567
PF3D7_0805200.1	6.42e-05	0.0036212
PF3D7_0805300.1	0.000290845	0.0352781
PF3D7_0805400.1	0.000186459	0.00383021
PF3D7_0805500.1	0.000286817	0.018531
PF3D7_0805600.1	0.000288854	0.00989064
PF3D7_0805700.1	0.000172528	0.0135875
PF3D7_0805800.1	0.000272585	0.0804745
PF3D7_0805900.1	0.000191016	0.00735214
PF3D7_0806000.1	0.000398317	0.0117792
PF3D7_0806100.1	0.00202982	0.00860311
PF3D7_0806200.1	0.000658386	0
PF3D7_0806300.1	0.000530659	0.0427405
PF3D7_0806400.1	0	0.00559661
PF3D7_0806500.1	0.000539796	0.0103827
PF3D7_0806600.1	0.000282681	0.0121638
PF3D7_0806700.1	0.000559032	0.00266995
PF3D7_0806800.1	0.000258223	0.0187086
PF3D7_0806900.1	0.000207009	0.102474
PF3D7_0807000.1	5.38e-05	0.00929086
PF3D7_0807100.1	0.000370347	0.0314489
PF3D7_0807200.1	0.000329863	0.0553752
PF3D7_0807300.1	0.000289643	0.00143826
PF3D7_0807400.1	3.15e-05	0.00460939
PF3D7_0807500.1	0.00017872	0.0340153
PF3D7_0807600.1	0.000732546	0.0155207
PF3D7_0807700.1	0.000844309	0.0316835
PF3D7_0807800.1	0.00107994	0.014847
PF3D7_0808000.1	0.000685338	0.0206326
PF3D7_0808100.1	0.00116696	0.033147
PF3D7_0808200.1	0.00120681	0.0512675
PF3D7_0808300.1	0.00211434	0.00372163
PF3D7_0808400.1	0.00149866	0.0155603
PF3D7_0809200.1	0.00228241	0.0304775
PF3D7_0809400.1	0.0021044	0.0283871
PF3D7_0809500.1	0.00223657	0.0259427
PF3D7_0809600.1	0.00102625	0.0491792
PF3D7_0809700.1	0.0014347	0.0291326
PF3D7_0809800.1	0.000674989	0.0448046
PF3D7_0809900.1	0.000578945	0.0356907
PF3D7_0810000.1	0.00193122	0.129212
PF3D7_0810100.1	0	0.0109513
PF3D7_0810200.1	0.000205554	0.101769
PF3D7_0810300.1	0.000379901	0.0802651
PF3D7_0810400.1	0.000124667	0.222315
PF3D7_0810500.1	0.000409432	0.181766
PF3D7_0810600.1	0.000253011	0.400818
PF3D7_0810800.1	5.05e-05	0.626609
PF3D7_0810900.1	0	0.00559661
PF3D7_0811000.1	2.92e-05	0.0628211
PF3D7_0811100.1	5.54e-05	0.0189061
PF3D7_0811300.1	0.000275575	0.0120097
PF3D7_0811400.1	3.96e-05	0.00933677
PF3D7_0811500.1	0.000384384	0.0830144
PF3D7_0811600.1	0.000608744	0.445491
PF3D7_0811700.1	0.000318067	0.0368619
PF3D7_0811800.1	0.000446548	0.0366123
PF3D7_0811900.1	0.000453001	0.0400662
PF3D7_0812000.1	6.29e-05	0.00911288
PF3D7_0812100.1	0.000266148	0.0123195
PF3D7_0812200.1	0.000160907	0.0348155
PF3D7_0812220.1	6.18e-05	0.0178947
PF3D7_0812300.1	0.000584722	0.0912126
PF3D7_0812400.1	9.88e-05	0.00830751
PF3D7_0812500.1	0.000353375	0.15635
PF3D7_0812600.1	0	0.0306187
PF3D7_0812700.1	0.000381371	0.0181982
PF3D7_0812900.1	0.000159894	0.018812
PF3D7_0813000.1	0.000233587	0.0386636
PF3D7_0813100.1	0.000172589	0.00753719
PF3D7_0813200.1	0.000134966	0.0233581
PF3D7_0813300.1	9.58e-05	0.0117248
PF3D7_0813400.1	0.00017689	0.0116364
PF3D7_0813500.1	0.000461865	0.0602701
PF3D7_0813600.1	0.000245873	0.0307262
PF3D7_0813700.1	0.000514284	0.0487124
PF3D7_0813800.1	0.000329577	0.0307827
PF3D7_0813900.1	0.000247148	0.0674171
PF3D7_0814000.1	0.000138534	0.00184232
PF3D7_0814100.1	8.04e-05	0.0101979
PF3D7_0814200.1	0.000262251	0.0341298
PF3D7_0814300.1	0.000627062	0.0369102
PF3D7_0814400.1	0.000133054	0.0116185
PF3D7_0814600.1	0.000641701	0.00754704
PF3D7_0814700.1	0.0022023	0.0135987
PF3D7_0814900.1	0.000174058	0.020931
PF3D7_0815100.1	0.00101689	0.0387094
PF3D7_0815200.1	2.76e-05	0.00471913
PF3D7_0815300.1	0.000465994	0.0154938
PF3D7_0815400.1	0.000582441	0.105719
PF3D7_0815500.1	9.85e-05	0.00664828
PF3D7_0815600.1	0.000110034	0.0165869
PF3D7_0815700.1	0.000142743	0.00988446
PF3D7_0815800.1	0.000551501	0.061001
PF3D7_0815900.1	0.000206882	0.0527952
PF3D7_0816000.1	0.000159352	0.0120205
PF3D7_0816100.1	9.76e-05	0.011908
PF3D7_0816200.1	0	0.00977052
PF3D7_0816300.1	0.000528709	0.00833457
PF3D7_0816400.1	0.000103453	0.185707
PF3D7_0816500.1	0	0.0125523
PF3D7_0816600.1	0.00022047	0.0262586
PF3D7_0816700.1	4.2e-05	0
PF3D7_0816800.1	3.48e-05	0.114651
PF3D7_0816900.1	0.000696197	0.0554672
PF3D7_0817000.1	0.000291162	0.00315488
PF3D7_0817100.1	0.000246196	0.0340953
PF3D7_0817200.1	0.000841337	0.00494189
PF3D7_0817300.1	0.000778275	0.0236857
PF3D7_0817500.1	0.000129506	0.00717866
PF3D7_0817600.1	0.00041205	0.04343
PF3D7_0817700.1	0.000761962	0.102516
PF3D7_0817900.1	0	0.00559661
PF3D7_0818000.1	0.000456186	0.020426
PF3D7_0818100.1	0.000133197	0.0130176
PF3D7_0818200.1	0.000269423	0.0261487
PF3D7_0818300.1	0.000426723	0.0354775
PF3D7_0818400.1	0.000211157	0.0102231
PF3D7_0818500.1	3.15e-05	0.00493858
PF3D7_0818600.1	0.00348514	0.201863
PF3D7_0818700.1	0.000273562	0.0150881
PF3D7_0818800.1	0.000766235	0.0394364
PF3D7_0818900.1	0.000280414	0.00914499
PF3D7_0819000.1	0.000289241	0.00898309
PF3D7_0819100.1	0.000481091	0.025053
PF3D7_0819200.1	0.00017641	0.0276022
PF3D7_0819300.1	0.000465383	0.00515787
PF3D7_0819400.1	0.000533931	0.152442
PF3D7_0819600.1	0.000458666	0.681839
PF3D7_0819700.1	0.000816904	0.0178354
PF3D7_0819800.1	0.00050216	0.0084821
PF3D7_0820000.1	0.00034997	0.0219793
PF3D7_0820100.1	0.00028948	0.013293
PF3D7_0820200.1	0.000719858	0.0531739
PF3D7_0820300.1	0.00248435	0.0509522
PF3D7_0820400.1	0.00024793	0.0544933
PF3D7_0820500.1	0.00046736	0.0218233
PF3D7_0820600.1	6.64e-05	0.0052912
PF3D7_0820700.1	0.000412092	0.13099
PF3D7_0820800.1	0.000397047	0.0336364
PF3D7_0820900.1	0.000996398	0.0175244
PF3D7_0821100.1	0.000209807	0.00837605
PF3D7_0821200.1	0.000125466	0.0122063
PF3D7_0821300.1	0.000388347	0.0184325
PF3D7_0821400.1	0.000190762	0.0135728
PF3D7_0821500.1	0.00223524	0.0440818
PF3D7_0821600.1	0.00052324	0.0101554
PF3D7_0821700.1	0.000129562	0.00391542
PF3D7_0821800.1	7.45e-05	0.000467946
PF3D7_0821900.1	5.59e-05	0.00557337
PF3D7_0822000.1	0.000166651	0.00827388
PF3D7_0822100.1	0.000102541	0.0098714
PF3D7_0822200.1	0.000460534	0.00280989
PF3D7_0822300.1	7.19e-05	0.00460939
PF3D7_0822400.1	0.000591135	0.149414
PF3D7_0822500.1	0.000120455	0.00367464
PF3D7_0822600.1	0.000461952	0.032242
PF3D7_0822700.1	0.000645375	0.0176498
PF3D7_0822800.1	0.000270546	0.0606781
PF3D7_0822900.1	0.000727507	0.0163543
PF3D7_0823000.1	0.00032588	0.0133721
PF3D7_0823100.1	0.00198453	0.0237255
PF3D7_0823200.1	0.000286201	0.00238713
PF3D7_0823300.1	0.000415323	0.146626
PF3D7_0823400.1	4.89e-05	0.0168417
PF3D7_0823500.1	0.000167689	0.0117181
PF3D7_0823600.1	0.000276647	0.00916354
PF3D7_0823700.1	0.000763838	0.0386439
PF3D7_0823800.1	0.000579796	0.0108555
PF3D7_0823900.1	5.69e-05	0.0150471
PF3D7_0824000.1	0.000216328	0.0104752
PF3D7_0824100.1	0.000397221	0.0320293
PF3D7_0824200.1	0.000442002	0.0339276
PF3D7_0824300.1	0.000523467	0.095494
PF3D7_0824400.1	0.0011225	0.405378
PF3D7_0824500.1	0.000486009	0.0139698
PF3D7_0824600.1	9.07e-05	0.00498471
PF3D7_0824700.1	0.000371787	0.000997703
PF3D7_0824800.1	0.000277141	0.0192353
PF3D7_0824900.1	0.000363702	0.00618625
PF3D7_0825000.1	0.00031274	0.0128347
PF3D7_0825100.1	0.000128814	0.008921
PF3D7_0825200.1	7.29e-05	0.0036212
PF3D7_0825300.1	8.12e-05	0.00898261
PF3D7_0825400.1	0.000200023	0.0164952
PF3D7_0825500.1	0.00183786	0.0122161
PF3D7_0825600.1	7.02e-05	0.0036212
PF3D7_0825700.1	0.00251134	0
PF3D7_0825800.1	0.0016069	0.0245678
PF3D7_0825900.1	0.000424465	0.0128456
PF3D7_0826000.1	0.00192364	0.0216869
PF3D7_0826100.1	0.000521846	0.013709
PF3D7_0826200.1	0.00106232	0.00290924
PF3D7_0826300.1	0.000562082	0.375422
PF3D7_0826500.1	0.000290004	0.0211344
PF3D7_0826600.1	0.000130718	0.018731
PF3D7_0826700.1	1.87e-05	0.0118968
PF3D7_0826900.1	0.000509864	0.0146295
PF3D7_0827000.1	0.00142875	0.0324312
PF3D7_0827100.1	0.00073582	0.0126477
PF3D7_0827200.1	0.000899672	0.0189549
PF3D7_0827300.1	0.000613662	0.0183997
PF3D7_0827400.1	0.000137146	0.0234308
PF3D7_0827500.1	0.000343599	0.0178768
PF3D7_0827600.1	0.00064411	0.0132128
PF3D7_0827700.1	0.000990844	0.0122575
PF3D7_0827800.1	0.000620545	0.00932749
PF3D7_0827900.1	0.000486641	0.0354954
PF3D7_0828000.1	0.000199131	0.00934851
PF3D7_0828100.1	0.000579518	0.0190216
PF3D7_0828200.1	0.000268127	0.00628485
PF3D7_0828300.1	0.00100768	0.00611788
PF3D7_0828400.1	0.000839212	0.00179927
PF3D7_0828500.1	0.000208588	0.0223098
PF3D7_0828600.1	0.000131007	0.0127265
PF3D7_0828700.1	0.000394023	0.0114134
PF3D7_0828800.1	0.00100549	0.0320443
PF3D7_0829000.1	0.00057664	0.0068714
PF3D7_0829200.1	6.65e-05	0.0036212
PF3D7_0829300.1	0	0.0148904
PF3D7_0829400.1	0.000190815	0.00593615
PF3D7_0829500.1	0.000507311	0.00641236
PF3D7_0829600.1	0.00379597	0.0313246
PF3D7_0830300.1	0.0036593	0.118351
PF3D7_0830400.1	0.000219058	0.00914799
PF3D7_0830500.1	0.00154707	0.0232962
PF3D7_0830600.1	0.000675855	0.0231689
PF3D7_0830700.1	0.000324992	0.0043563
PF3D7_0830800.1	0.0117249	0.0212867
PF3D7_0830900.1	0.00305973	0.0493409
PF3D7_0831000.1	0.000225357	0.00355458
PF3D7_0831100.1	0.00221561	0.033578
PF3D7_0831200.1	0.00117584	0.0176116
PF3D7_0831300.1	0.00129451	0.0147306
PF3D7_0831400.1	0.00383298	0.254847
PF3D7_0831500.1	0.000359401	0.00385917
PF3D7_0831600.1	0.00480502	0.037647
PF3D7_0831700.1	0	0.00559661
PF3D7_0901700.1	0.00583869	0.0250745
PF3D7_0901800.1	0.00138093	0.0774388
PF3D7_0901900.1	0.000686775	0.0611962
PF3D7_0902000.1	0.00131684	0.029235
PF3D7_0902100.1	0.000396523	0.118409
PF3D7_0902200.1	0.000218171	0.0251138
PF3D7_0902300.1	0.000188615	0.0109108
PF3D7_0902400.1	0.000303414	0.0073057
PF3D7_0902500.1	0.00137108	0.0299389
PF3D7_0902600.1	0.00124075	0.0416318
PF3D7_0902800.1	0.000402538	0.0155593
PF3D7_0902900.1	0.00960101	0.0850546
PF3D7_0903100.1	0.000178073	0.0253017
PF3D7_0903300.1	0.00073842	0.01153
PF3D7_0903400.1	0.00104486	0.0127206
PF3D7_0903500.1	0.000941373	0.00661616
PF3D7_0903600.1	0.000544163	0.019362
PF3D7_0903700.1	2.64e-05	0.0120963
PF3D7_0903800.1	0.000675055	0.0272721
PF3D7_0903900.1	9.16e-05	0.00865767
PF3D7_0904000.1	9.9e-05	0.00448847
PF3D7_0904100.1	0.000335954	0.0147003
PF3D7_0904200.1	0.00101944	0.0650124
PF3D7_0904300.1	0.000918402	0.00784363
PF3D7_0904400.1	0.000162628	0.00682004
PF3D7_0904500.1	0.000139502	0.00394166
PF3D7_0904600.1	0.000491952	0.0200954
PF3D7_0904700.1	0.0001893	0.0122485
PF3D7_0904800.1	0.000211257	0.00476434
PF3D7_0904900.1	0.000602	0.0214069
PF3D7_0905000.1	0.000169366	0.00995134
PF3D7_0905100.1	0.000267257	0.0212559
PF3D7_0905200.1	0.000479162	0.0119
PF3D7_0905300.1	0.00031814	0.0125121
PF3D7_0905400.1	0.000531488	0.0306629
PF3D7_0905500.1	0.00038636	0.0163944
PF3D7_0905600.1	0.00173557	0.00160507
PF3D7_0905800.1	0.00110688	0.00691984
PF3D7_0905900.1	0.0002331	0.0115874
PF3D7_0906000.1	0.000456819	0.00468
PF3D7_0906100.1	0.0010671	0.00841875
PF3D7_0906200.1	0.00023062	0.00597088
PF3D7_0906300.1	0.000167061	0.00579841
PF3D7_0906400.1	0.00024467	0.0109296
PF3D7_0906500.1	0.00141065	0.04361
PF3D7_0906600.1	0.000234728	0.0151301
PF3D7_0906700.1	0.000525302	0.0110254
PF3D7_0906800.1	0.0005803	0.0149363
PF3D7_0906910.1	0.000501262	0.0610311
PF3D7_0907000.1	0.000442992	0.0187357
PF3D7_0907100.1	0.000487008	0.0098249
PF3D7_0907200.1	0.000460424	0.0100368
PF3D7_0907300.1	0.00020647	0.00536287
PF3D7_0907400.1	0.000349268	0
PF3D7_0907600.1	0.000291944	0.00716717
PF3D7_0907700.1	0.000276687	0.00651408
PF3D7_0907800.1	0.00120869	0.0126556
PF3D7_0907900.1	0.000198239	0.00459968
PF3D7_0908000.1	0.00059621	0.00450423
PF3D7_0908100.1	0.000467452	0.0120492
PF3D7_0908200.1	0.000357036	0.0150167
PF3D7_0908300.1	0.000177696	0.00469088
PF3D7_0908400.1	0.000690162	0.0177327
PF3D7_0908500.1	0.000476158	0.0157731
PF3D7_0908600.1	0.00048401	0.0201961
PF3D7_0908800.1	0.000152795	0.0069116
PF3D7_0908900.1	0.00115341	0.156801
PF3D7_0909000.1	0.000414389	0.00832739
PF3D7_0909100.1	0.000539165	0.0108129
PF3D7_0909200.1	0.000504673	0.0335697
PF3D7_0909300.1	0.000180671	0.00259036
PF3D7_0909400.1	0.000138088	0.0261776
PF3D7_0909500.1	0.000281903	0.0379819
PF3D7_0909600.1	0.000281806	0.0358859
PF3D7_0909700.1	0.000350575	0.028772
PF3D7_0909900.1	0.000213493	0.00618452
PF3D7_0910000.1	0.000773109	0.0189895
PF3D7_0910100.1	0.000137736	0.00397805
PF3D7_0910200.1	0.000815914	0.0138428
PF3D7_0910300.1	4.2e-05	0.01355
PF3D7_0910400.1	0.000407543	0.00794979
PF3D7_0910500.1	0.000364486	0.00842829
PF3D7_0910600.1	0.00012101	0.00574392
PF3D7_0910700.1	0.000733107	0.000830879
PF3D7_0910800.1	0.00088376	0.00557145
PF3D7_0910900.1	0.000177199	0.0135448
PF3D7_0911100.1	0.000175871	0.00776546
PF3D7_0911300.1	0.000600517	0.214201
PF3D7_0911400.1	0.000140126	0.00991791
PF3D7_0911500.1	0.000788727	0.0157312
PF3D7_0911600.1	0.000785737	0.00801617
PF3D7_0911700.1	0.000196754	0.0189484
PF3D7_0911800.1	0.000130317	0.00874481
PF3D7_0911900.1	0.000296976	0.00273714
PF3D7_0912000.1	0.000718933	0.0442328
PF3D7_0912100.1	0.000231966	0.00659066
PF3D7_0912200.1	0.000642257	0.0243521
PF3D7_0912400.1	6.7e-05	0.0107158
PF3D7_0912500.1	0.000362053	0.00356221
PF3D7_0912600.1	0.000406535	0.00367709
PF3D7_0912700.1	7.02e-05	0.00462257
PF3D7_0912800.1	0.000471232	0.0128892
PF3D7_0912900.1	1.79e-05	0.00460939
PF3D7_0913000.1	8.17e-05	0.0036212
PF3D7_0913100.1	0.000386099	0.370522
PF3D7_0913200.1	0.000347645	0.0102588
PF3D7_0913300.1	0.000439757	0.0253293
PF3D7_0913400.1	7.16e-05	0.00460939
PF3D7_0913500.1	5.54e-05	0.0102823
PF3D7_0913600.1	0.000512357	0.0313239
PF3D7_0913800.1	0.00137362	0.00645345
PF3D7_0913900.1	0.00157238	0.157005
PF3D7_0914000.1	0.00193243	0.00847535
PF3D7_0914100.1	0.00141882	0.0148659
PF3D7_0914200.1	0.000219314	0.0346267
PF3D7_0914300.1	0.000276896	0.0155266
PF3D7_0914400.1	9.68e-05	0.0486439
PF3D7_0914500.1	0.000446645	0.0139616
PF3D7_0914600.1	0.000943912	0.0241021
PF3D7_0914700.1	0.000314158	0.0031409
PF3D7_0914800.1	0.000800295	0.0242198
PF3D7_0914900.1	0.000540259	0.0301826
PF3D7_0915000.1	0.000154215	0.00655586
PF3D7_0915100.1	3.78e-05	0.0031008
PF3D7_0915200.1	0.000278411	0.0298479
PF3D7_0915300.1	0.000226077	0.00693086
PF3D7_0915400.1	0.000426024	0.0378086
PF3D7_0915500.1	0.000353	0.0575234
PF3D7_0915600.1	0.000278319	0.00436728
PF3D7_0915700.1	0.000979216	0.00623353
PF3D7_0915800.1	0.000192272	0.0958516
PF3D7_0915900.1	0.000279782	0.0084667
PF3D7_0916000.1	0.000511414	0.0104466
PF3D7_0916100.1	3.34e-05	0.0138869
PF3D7_0916200.1	0.000569013	0.00765383
PF3D7_0916300.1	0.000366404	0.00161381
PF3D7_0916400.1	0.00144746	0.0246259
PF3D7_0916600.1	0.000110026	0.00721965
PF3D7_0916700.1	0.000109411	0.0179961
PF3D7_0916800.1	0	0.00559661
PF3D7_0916900.1	0.000418849	0.00135799
PF3D7_0917000.1	0.000427753	0.0235753
PF3D7_0917100.1	0.000348507	0.0175565
PF3D7_0917200.1	0.000349199	0.0322875
PF3D7_0917300.1	0.000566584	0.0111099
PF3D7_0917400.1	0.000389586	0.0107732
PF3D7_0917500.1	0.000245441	0.00737831
PF3D7_0917600.1	0.000301997	0.00862461
PF3D7_0917700.1	0.000100888	0.0108065
PF3D7_0917800.1	0.000389298	0.0118514
PF3D7_0917900.1	0.000299399	0.0253543
PF3D7_0918000.1	0.000121466	0.00646009
PF3D7_0918100.1	0.000582126	0.235711
PF3D7_0918200.1	3.81e-05	0.0305719
PF3D7_0918300.1	0.000169401	0.00242462
PF3D7_0918400.1	0.00034847	0.0388714
PF3D7_0918600.1	0.000108118	0.00592378
PF3D7_0918700.1	0.00115441	0.00607483
PF3D7_0918800.1	0.000330439	0
PF3D7_0918900.1	0.000407376	0.0605323
PF3D7_0919000.1	0.000170714	0.00072138
PF3D7_0919100.1	0.000140302	0.0101507
PF3D7_0919200.1	0.000215255	0.0101425
PF3D7_0919300.1	2.91e-05	0.059536
PF3D7_0919400.1	3.52e-05	0.00707155
PF3D7_0919500.1	0.000941893	0.0543185
PF3D7_0919600.1	8.82e-05	0.0119581
PF3D7_0919700.1	9.96e-05	0.00428011
PF3D7_0919800.1	0.000507602	0.0158651
PF3D7_0919900.1	0.000853541	0.0480594
PF3D7_0920000.1	0.000113496	0.00447075
PF3D7_0920100.1	0.000370482	0.00890569
PF3D7_0920200.1	0.000279553	0.00651944
PF3D7_0920300.1	0.000817791	0.015199
PF3D7_0920400.1	0.000560844	0.0203267
PF3D7_0920500.1	0	0.0134008
PF3D7_0920600.1	0.000427552	0.0312203
PF3D7_0920700.1	0.00100738	0.0324656
PF3D7_0920800.1	0.000164848	0.015364
PF3D7_0920900.1	0.000593292	0.0117602
PF3D7_0921000.1	0	0.00570855
PF3D7_0921100.1	0.000239522	0.00546983
PF3D7_0921200.1	0.00034936	0.015618
PF3D7_0921300.1	0.000847377	0.014461
PF3D7_0921400.1	0.00024226	0.00106276
PF3D7_0921500.1	0.000200114	0.00911377
PF3D7_0921600.1	0.000403849	0.0146479
PF3D7_0921700.1	0.000421346	0.0396563
PF3D7_0921800.1	7.36e-05	0.0148853
PF3D7_0921900.1	0.00155611	0.0245652
PF3D7_0922000.1	0.000211418	0.0199563
PF3D7_0922100.1	0.000442408	0.00998296
PF3D7_0922200.1	0.000227187	0.0381623
PF3D7_0922300.1	7.66e-05	0.0032967
PF3D7_0922400.1	0.000151435	0.0450123
PF3D7_0922500.1	5.73e-05	0.0691432
PF3D7_0922600.1	0.000912375	0.0270678
PF3D7_0922700.1	0.00020992	0.00817171
PF3D7_0922800.1	0.000520084	0.0330298
PF3D7_0922900.1	9.97e-05	0.00981667
PF3D7_0923000.1	0.000224667	0.00343141
PF3D7_0923100.1	0.00034108	0
PF3D7_0923200.1	9.97e-05	0.0160347
PF3D7_0923300.1	0.000373369	0.110051
PF3D7_0923400.1	0.000303352	0.00520729
PF3D7_0923600.1	0.000108366	0.00101288
PF3D7_0923700.1	8.64e-05	0.04454
PF3D7_0923800.1	0.000333791	0.20777
PF3D7_0923900.1	0.000237356	0.004305
PF3D7_0924000.1	0.000406782	0.017561
PF3D7_0924100.1	0.000593606	0.0384648
PF3D7_0924200.1	0.000528895	0.050148
PF3D7_0924300.1	0.000135911	0.00763621
PF3D7_0924400.1	0.000426986	0.0159558
PF3D7_0924600.1	0.000390512	0.0143295
PF3D7_0924700.1	0.000173022	0.00772271
PF3D7_0924800.1	0.000142697	0.0229499
PF3D7_0924900.1	0.000732625	0.0271796
PF3D7_0925000.1	0.000615473	0.0493647
PF3D7_0925100.1	0.00164161	0.0571676
PF3D7_0925200.1	0.0001452	0.0103217
PF3D7_0925300.1	0.000582944	0.0338083
PF3D7_0925400.1	0.000163593	0.00429726
PF3D7_0925600.1	9.42e-05	0.00463617
PF3D7_0925700.1	6.7e-05	0.00792529
PF3D7_0925800.1	0.000443028	0.0116037
PF3D7_0925900.1	0.000164514	0.0135891
PF3D7_0926000.1	0.0002072	0.00530353
PF3D7_0926100.1	0.000455501	0.0811422
PF3D7_0926300.1	0.000325055	0.00852233
PF3D7_0926400.1	0.000236212	0.00661358
PF3D7_0926500.1	0.000536852	0.0101884
PF3D7_0926600.1	0.000578781	0.00437651
PF3D7_0926700.1	0.000269959	0.00116317
PF3D7_0926800.1	0.00036399	0.0476342
PF3D7_0926900.1	0.000107109	0.0124385
PF3D7_0927000.1	7.7e-05	0
PF3D7_0927100.1	0.000215985	0.0113746
PF3D7_0927200.1	0.000510258	0.00655196
PF3D7_0927300.1	9.67e-05	0.00940215
PF3D7_0927400.1	0.000420131	0.0709708
PF3D7_0927600.1	0.000469773	0.0174244
PF3D7_0927700.1	9.64e-05	0.00537383
PF3D7_0927800.1	0.000379822	0.0430588
PF3D7_0927900.1	0.000767024	0
PF3D7_0928000.1	0.00014373	0.0018107
PF3D7_0928100.1	0.000222636	0.0165785
PF3D7_0928200.1	0.00119613	0.032329
PF3D7_0928300.1	0.00024389	0.00836671
PF3D7_0928400.1	0.000107585	0.0040166
PF3D7_0928500.1	0.000116334	0
PF3D7_0928600.1	0.00124837	0.303572
PF3D7_0928700.1	0.00028652	0.010646
PF3D7_0928800.1	0.000585086	0.00928719
PF3D7_0928900.1	0.00012101	0.0040166
PF3D7_0929000.1	0.000210491	0.0115162
PF3D7_0929100.1	0.000208548	0.0105488
PF3D7_0929200.1	6.28e-05	0.00388135
PF3D7_0929300.1	0.000454713	0.00611254
PF3D7_0929400.1	0.000608933	0.421832
PF3D7_0929500.1	8.64e-05	0.00382716
PF3D7_0929600.1	0.000110661	0.00447927
PF3D7_0929700.1	0.000322691	0.0154562
PF3D7_0929800.1	6.1e-05	0.0036212
PF3D7_0929900.1	9.45e-05	0.00359252
PF3D7_0930000.1	0.000205471	0.0166788
PF3D7_0930100.1	0.000250094	0.00416113
PF3D7_0930200.1	0.000440589	0.0259069
[truncated: 2,616 more rows]

## Sheet: Figure 5
growth with and without aTc normalized to average growht of 3 technical replicates of on aTc
	ACS10 on aTc			ACS10 off			ACS11 on aTc			ACS11 off aTc
biorep 1	99.713	103.026	97.2606	2.47156	2.7455	3.15772	103.453	94.4247	102.122	85.2095	74.2365	83.1321
biorep 2	97.7462	101.024	101.23	0.5432	0.61196	0.657799	98.9663	104.015	97.0187	77.0337	77.5281	80.1948
MMV019719 [mM]	ACS10 50nM			ACS10 5nM			ACS11 50nM			ACS11 off			YFP 50nM			YFP off
9.99001	0.2	0.3	0.2	0.1	1	0.1	0.2	0.3	0.2	0.2	0.4	-0.1	1.3	1.1	0.9	0.1	0.4	0.6
4.79769	0.2	0.2	1	0	0	0.7	0.1	0	0.1	0.1	0.1	0.2	0.5	0.7	0.4	0.3	0.3	0.3
2.29947	0.1	0.4	0.3	0	0.4	0.2	0	0.1	0	0.1	0.1	0.1	0.6	0.9	0.6	0.5	0.1	0.4
1.09988	0.3	0	0.1	-0.1	0	0.1	0.1	0.2	0.3	2.3	2.1	2.1	1.3	0.8	0.8	0.2	0.7	0.4
0.539971	0.3	0.2	0.2	0.1	0.4	0	3.3	3.6	3.5	19	18	20	1	0.8	0.9	0.8	0.4	0.6
0.259993	3.1	3.3	3.3	0.3	0.4	0.3	44	45	43	81	79	82	14	13	13	12	12	11
0.124998	22	24	27	4.3	4.1	6	84	89	89	87	94	87	35	39	43	39	41	42
0.0599996	82	79	81	15	15	15	90	87	88	95	92	93	76	79	80	79	82	77
0.0299999	89	87	86	32	32	31	93	92	90	91	95	94	86	83	84	85	88	84
0.015	89	88	90	58	55	59	91	90	93	91	91	91	83	86	92	86	89	86
0.005	88	88	91	81	82	81	93	90	92	92	92	96	89	91	82	88	91	92
0.00325	90	91	95	88	84	86	96	94	94	95	92	92	91	90	90	88	88	88
MMV897615 [mM]	ACS10 50nM			ACS10 5nM			ACS11 50nM			ACS11 off			YFP 50nM			YFP off
9.99001	0.2	0.9	0.2	0	0.1	0.1	0	-0.1	0	0.1	0.1	0.1	0.8	0.7	1.3	1	0.9	0.9
4.79769	0.7	1.1	0.1	0.2	0.1	0	0.7	0.8	-0.1	0	0	0	0.2	0.8	1	0.8	0.5	0.2
2.29947	1.6	0.1	0.1	0	0.5	0	1.8	0.8	2	0.7	0	0.1	1.1	1.1	0.2	0.6	0.4	0.6
1.09988	0.2	1	0.9	-0.1	0	0.1	0.1	0.4	1.6	0.2	0.3	0.2	0.3	0.8	-0.1	0.6	0.4	0.5
0.539971	0.2	0.2	0.1	0.1	0	0.1	1	0.3	0.3	4.3	4.4	4.8	0.3	0.3	0	0.5	0.4	0.2
0.259993	0.5	0.6	0.4	0.1	0.1	0	7	6.9	6.7	32	29	30	1.6	1.4	1.9	0.9	1	0.7
0.124998	5.9	5.5	5.7	0.2	0.5	-0.1	50	48	46	69	66	68	15	14	15	12	11	9.5
0.0599996	19	19	19	3.9	2.6	3.1	81	81	80	84	85	83	34	32	34	20	21	21
0.0299999	67	67	62	11	10	11	85	85	86	85	88	87	75	75	76	70	73	66
0.015	89	84	86	19	21	20	89		85	94	91	95	88	84	84	82	84	86
0.005	92	93	92	56	57	54	92	89	87	93	94	94	90	89	92	85	88	85
0.00325	95	92	91	75	79	73	95	89	90	91	92	92	93	90	92	91	84	87
MMV665924 [mM]	ACS10 50nM			ACS10 5nM			ACS11 50nM			ACS11 off			YFP 50nM			YFP off
49.949	0	0.2	0.2	0	-0.1	-0.1	-0.1	-0.1	0	0.1	-0.1	0	0.5	0.8	0.2	0.6	0.6	0.6
20.8565	0.2	0.1	0.2	0.1	0.1	0.1	-0.1	-0.1	-0.1	-0.1	0	0	0.6	0.7	0.5	0.6	0.4	0.7
8.69247	0.1	0	0.2	0.1	0.1	-0.1	0	-0.1	-0.1	0.7	0.1	0.1	0.1	0.5	0.4	0.6	0.6	0.4
3.5987	0.2	0.2	0.3	0.1	0.1	0	1	0.9	0.9	21	11	11	1.3	1.7	1.3	1.7	0.9	1
1.49977	3.1	4.3	4.2	0.1	0.2	0.2	30	31	30	78	82	80	12	11	12	11	12	11
0.624961	32	34	34	3.6	4	4.1	98	98	99	95	98	101	47	47	50	45	46	47
0.259993	84	90	88	18	20	19	92	91	90	93	93	91	83	82	83	93	91	93
0.109999	91	86	90	50	49	49	89	90	88	94	92	89	82	85	89	94	89	91
0.0449998	90	90	90	77	77	77	92	91	85	91	92	89	86	88	91	89	86	90
0.02	94	91	93	86	86	86	90	86	93	88	92	89	84	90	90	87	92	90
0.01	88	95	91	91	89	95	94	90	93	92	93	93	86	91	92	91	88	92
0.00325	92	94	95	90	91	95	92	93	95	89	91	93	90	87	91	93	92	91

## Sheet: Figure 6
Original uncropt version of the Western blot for proteins under reduced and non-reduced conditions.
					Temperarture [C]	control_1b	treated_1b	control_2a	treated_2b
					37	0.99995	0.99995	0.965757	0.965757
					42	0.391314	0.974172	0.295161	1.35085
					47	0.0382634	0.149139	0.00553661	0.420467
					52	0.0255504	0.0602133	0.0156824	0.106757
					57	0.0311997	0.0347434	0.00614254	0.0517325
					62	0.0124795	0.0413839	0.00440468	0.0356847
					67	0.0176962	0.0266708	0.00572851	0.0416093
					72	0.00562352	0.0114272	0	0

## Sheet: Figure 8
FA species	DMSO			MMV665924			MMV897615
(18:1)	0.0877271	0.0867441	0.0796061	0.0497883	0.0466591	0.0478765	0.0502205	0.0501777	0.0534012
(16:0)	0.0546685	0.0506013	0.0474247	0.0622461	0.0480223	0.0469383	0.0609874	0.0524555	0.0533605
(18:0)	0.0299476	0.0281439	0.0265096	0.0227935	0.017561	0.0180293	0.0220801	0.0198851	0.0205745
(16:1)	0.0137849	0.0128984	0.0113443	0.0121033	0.0103937	0.0100081	0.0110451	0.0107493	0.0119305
(18:2)	0.00713336	0.00707164	0.00692139	0.00273096	0.00319614	0.00408659	0.00256374	0.00314501	0.00433118
(18:3)	0.0120488	0.0108823	0.0102634	0.00802522	0.00734095	0.00772659	0.00685658	0.00712968	0.00849322
FA composition of TAGs

## Sheet: Figure 9
MMV0719719
time point	0-12h 10mM	12-24h 10mM	24-36h 10uM	36-48h 10mM	0-48h 10mM	0-12h 1mM	12-24h 1mM	24-36h 1mM	36-48h 1mM	0-48h 1mM	DMSO		0-12h 5mM	12-24h 5mM	24-36h 5mM	36-48h 5mM	0-48h 5mM	DMSO
12	2.04	1.95			1.64	2.19	2.16			2.25	2.28		0.65	0.74			0.6	0.79
24	2.21	2.24	2.23		1.85	2.31	2.28	2.34		2.4	2.34		0.74	0.67	0.78		0.69	0.88
36	0.88	2.21	2.31	2.65	2.06	2.46	2.24	2.47	2.47	2.42	2.48		0.94	0.81	0.92	0.94	0.8	0.96
48	1.98	2.07	2.3	3.02	1.91	5.09	5.76	5.84	5.96	3.34	6.13		3.12	0.95	1.14	1.18	0.65	3.48
64	2.09	2.77	1.79	1.76	2.18	7.32	7.22	5.77	5.05	3.84	6.68		4.32	2.87	1.52	1.66	0.53	4.61
74	2.19	2.99	1.29	2.06	2.23	7.54	7.09	6.92	5.79	3.97	7.88		4.82	3.04	1.66	1.72	0.28	4.73
MMV665924
time point	0-12h 10mM	12-24h 10mM	24-36h 10uM	36-48h 10mM	0-48h 10mM	0-12h 1mM	12-24h 1mM	24-36h 1mM	36-48h 1mM	0-48h 1mM	DMSO		0-12h 5mM	12-24h 5mM	24-36h 5mM	36-48h 5mM	0-48h 5mM	DMSO
12	2.13	2.29			2.18	2.19	2.27			2.19	2.28		0.59	0.73			0.55	0.79
24	2.15	2.32	2.25		2.35	2.13	2.29	2.31		2.21	2.34		0.73	0.68	0.89		0.59	0.88
36	2.17	2.09	2.3	2.45	2.29	2.21	2.25	2.38	2.5	2.13	2.48		0.84	0.75	0.82	1	0.65	0.96
48	2.56	2.05	2.1	2.17	1.57	4.67	3.37	4.64	3.88	2.18	6.13		1.73	0.54	0.66	1.06	0.42	3.48
64	5.95	2.45	1.86	1.29	2.21	7.17	6.23	6.01	5.35	2.98	6.68		4.11	1.68	0.62	0.89	0.6	4.61
74	5.52	2.48	1.38	1.18	2.24	5.27	5.48	5.62	5.38	2.44	7.88		4.46	1.71	0.46	0.67	0.37	4.73
MMV897615
time point	0-12h 1uM	12-24h 1uM	24-36h 1uM	36-48h 1uM	0-48h 1uM	0-12h 500nM	12-24h 500nM	24-36h 500nM	36-48h 500nM	0-48h 500nM	0-12h 100nM	12-24h 100nM	24-36h 100nM	36-48h 100nM	0-48h 100nM	DMSO
12	1.69	1.72			1.59	1.59	1.66			1.65	1.7	1.74			1.7	1.72
24	1.38	1.59	1.53		1.45	1.42	1.49	1.56		1.45	1.44	1.45	1.45		1.51	1.41
36	1.42	1.41	1.51	1.59	1.41	1.53	1.42	1.56	1.71	1.48	1.54	1.51	1.62	1.61	1.51	1.61
48	1.64	1.45	1.41	2	1.4	2.12	1.42	1.35	2.03	1.38	2.95	2.23	2.59	2.88	1.53	3.06
64	3.01	1.56	0.99	1.42	1.33	4.01	2.02	1.02	1.58	1.37	4.2	3	3.4	2.25	1.87	3.71
74	2.97	1.41	0.65	1.12	0.98	3.74	1.83	0.77	1.26	1.33	3.84	3.47	3.51	2.26	1.4	3.88

## Sheet: Supplementary Figure 2
TC (uM)	3D7			ACS11 E668K			ACS11 D648Y			ACS11 F387V			ACS10 M300I				3D7	ACS11 E668K	ACS11 D648Y	ACS11 F387V	ACS10 M300I
10	2	1	1	-2	-2	-2	0	0	0	-1	-1	-1	0	0	0		0.5995	0.4203	0.7948	0.1253	0.9948
5	1	0	-1	-2	-3	-3	0	-1	0	0	-1	-1	-1	-1	-1		0.5745	0.4321	0.7816	0.1158	1.047
2.5	-1	-1	0	-2	-3	-2	0	0	0	-1	-1	-1	0	0	-1		0.5051	0.2692	0.7682	0.2449	1.02
1.25	0	1	1	-2	-2	-2	13	12	13	-1	-1	-1	30	29	35		0.5176	0.3137	0.6254	0.2596
0.625	39	30	32	-1	1	1	73	76	74	0	-1	1	84	81	85				0.845
0.3125	75	71	80	45	45	45	109	109	106	14	15	14	99	99	98
0.15625	58	86	81	54	77	79	83	105	107	32	38	37	85	97	95		EC50 values for Triacsin C per strain
0.078125	80	92	101	93	92	94	104	96	94	76	72	70	98	97	102
0.0390625	87	88	99	95	92	92	99	104	97	82	105	89	101	100	103
0.0195312	91	97	92	97	99	96	98	98	108	98	98	99	96	97	100
0.00976562	95	96	90	102	99	103	95	103	99	101	100	107	97	103	95
0.00488281	92	90	91	94	102	96	102	97	106	101	83	97	101	100	101
EC50 curves for Triacsin C

## Sheet: Supplementary Figure 4
	3D7
media condition	rep 1	rep 2	rep 3	rep 4	rep 5	rep 6	rep 7	rep 8
ALBX	0.5423	0.8506	0.4657	0.5452	0.5024	0.4819	0.4821	0.4127
100% glucose mFA	0.4001	0.5531	0.4662	0.5791	0.7131	0.7368	0.3314	0.3788
100% glucose + linoleic acid	1.468	1.545	1.437	1.507	0.7494	0.815
100% glucose + cis vaccenic acid	1.302	0.6386	1.064	1.345	0.6981	0.9232
100% glucose + myristic acid	0.8786	0.6013	0.6663
100% glucose + palmitoleic acid	1.254	0.6904	0.6715
100% glucose + stearic acid	0.4798	0.4244
EC50 values for MMV665924 in different media conditions

## Sheet: Supplementory Figure 7
drug	0-12h	12-24h	24-36h	36-48h	0-48h
MMV019719	94.1176	62.5272	33.1155	36.1656	11.5468
MMV665924	89.5425	36.6013	13.5076	19.39	13.0719
MMV897615	102.663	51.7153	26.1137	40.4506	35.0742
Normalized parasitemia to DMSO control growth at 62h post start of experiment
